# Supplementary material for: Candidate Regulators of Dyslipidemia in Chromosome 1 Substitution Lines Using Liver Co-Expression Profiling Analysis
Source: Front Genet. 2020 Jan 9;10:1258. doi: 10.3389/fgene.2019.01258 (PMC6962132; doi:10.3389/fgene.2019.01258)
Supplement: Supplementary Data S1 — Phenotype information. [file DataSheet_1.xlsx]

## Sheet: INFO
S1	phenotype information
S2	Summarization of RNA-seq
S3	Gene-Module list & Eepression value
S4	Darkorange module GXP &GXM relationships
S5	Darkorange module gene GO annotation
S6	GWAS signal overlapped with module genes
S7	Other TG associated module GXP &GXM relationships.
S8	Other GLU associated module GXP &GXM relationships.

## Sheet: S1
GLU（mmol/L）
Strain	Short name	No. Sample	Mean	Sem
B6-Chr1JD	JD	3	7.91	0.82
B6-Chr1HZ	HZ	6	8.89	0.21
B6-Chr1CM	CM	8	9.07	0.37
B6-Chr1LY	LY	8	9.1	0.92
C57BL/6J	B6	15	9.19	0.54
B6-Chr1KM	KM	10	9.77	0.47
B6-Chr1ZZ2	ZZ2	13	9.98	0.7
B6-Chr1SMX	SMX	7	10.51	0.66
B6-Chr1BLD	BLD	2	10.61	1.12
B6-Chr1ZZ1	ZZ1	3	10.66	0.09
B6-Chr1SJ	SJ	2	10.9	0.86
B6-Chr1TW	TW	4	11.08	1.12
B6-Chr1DX	DX	7	11.58	0.64
B6-Chr1YP	YP	8	12.8	1.1
CHOl（mmol/L）
Strain	Short name	No. Sample	Mean	Sem
C57BL/6J	B6	12	4.42	0.12
B6-Chr1YP	YP	6	4.52	0.05
B6-Chr1DX	DX	7	4.71	0.09
B6-Chr1JD	JD	3	4.73	0.09
B6-Chr1ZZ2	ZZ2	12	5.09	0.42
B6-Chr1CM	CM	8	5.27	0.2
B6-Chr1ZZ1	ZZ1	3	5.54	0.29
B6-Chr1KM	KM	10	5.85	0.23
B6-Chr1BLD	BLD	2	5.86	0.03
B6-Chr1SMX	SMX	7	5.98	0.45
B6-Chr1TW	TW	4	6.16	0.33
B6-Chr1SJ	SJ	3	6.23	0.15
B6-Chr1LY	LY	8	6.64	0.23
B6-Chr1HZ	HZ	6	6.84	0.19
TG（mmol/L）
Strain	Short name	No. Sample	Mean	Sem
B6-Chr1BLD	BLD	2	0.81	0.01
B6-Chr1SJ	SJ	3	0.87	0.01
B6-Chr1CM	CM	8	0.88	0.05
B6-Chr1SMX	SMX	7	0.9	0.09
B6-Chr1KM	KM	11	0.9	0.04
B6-Chr1ZZ1	ZZ1	3	0.92	0.14
B6-Chr1TW	TW	4	0.95	0.11
B6-Chr1ZZ2	ZZ2	12	1.01	0.06
B6-Chr1YP	YP	8	1.05	0.07
B6-Chr1LY	LY	7	1.17	0.05
B6-Chr1HZ	HZ	6	1.19	0.1
C57BL/6J	B6	16	1.19	0.05
B6-Chr1DX	DX	7	1.27	0.1
B6-Chr1JD	JD	3	1.28	0.02
HDL-C（mmol/L）
Strain	Short name	No. Sample	Mean	Sem
C57BL/6J	B6	15	3.02	0.11
B6-Chr1JD	JD	3	3.28	0.08
B6-Chr1YP	YP	6	3.33	0.05
B6-Chr1ZZ2	ZZ2	12	3.5	0.3
B6-Chr1DX	DX	7	3.51	0.07
B6-Chr1CM	CM	8	3.59	0.12
B6-Chr1KM	KM	10	3.85	0.17
B6-Chr1SJ	SJ	3	3.95	0.06
B6-Chr1BLD	BLD	2	3.99	0.06
B6-Chr1ZZ1	ZZ1	3	4.08	0.24
B6-Chr1LY	LY	8	4.25	0.15
B6-Chr1SMX	SMX	7	4.35	0.32
B6-Chr1HZ	HZ	6	4.37	0.15
B6-Chr1TW	TW	4	4.56	0.22
LDL-C（mmol/L）
Strain	Short name	No. Sample	Mean	Sem
B6-Chr1JD	JD	3	0.36	0.01
C57BL/6J	B6	16	0.38	0.02
B6-Chr1DX	DX	6	0.45	0.01
B6-Chr1CM	CM	8	0.47	0.04
B6-Chr1KM	KM	10	0.5	0.04
B6-Chr1BLD	BLD	2	0.51	0.12
B6-Chr1YP	YP	8	0.52	0.01
B6-Chr1ZZ2	ZZ2	13	0.55	0.06
B6-Chr1LY	LY	8	0.61	0.04
B6-Chr1TW	TW	3	0.61	0.02
B6-Chr1ZZ1	ZZ1	3	0.66	0.05
B6-Chr1HZ	HZ	6	0.67	0.07
B6-Chr1SJ	SJ	3	0.68	0.05
B6-Chr1SMX	SMX	6	0.76	0.08

## Sheet: S2
Mapping statistics	Sample ID	Input read pairs	overall read mapping rate	concordant pair alignment rate	Average correlation R across sample, base on log2(FPKM+1) transformed data		FPKM values	tracking_id	gene_id	JD-ND-1	JD-ND-2	SJ3-ND-1	SJ3-ND-2	B6-ND-13	B6-ND-15	BLD-ND-1	BLD-ND-2	CM-ND-6	CM-ND-8	HZ-ND-1	HZ-ND-4	KM-ND-7	KM-ND-8	LY-ND-7	ZZ2-ND-1	ZZ2-ND-3	SMX-5	SMX-6	TW-1	TW-4	ZZ1-1	ZZ1-3	YP-4	YP-5	DX-2	DX-6	LY-ND-3	LY-ND-6		correlation matrix		JD.ND.1	JD.ND.2	SJ3.ND.1	SJ3.ND.2	B6.ND.13	B6.ND.15	BLD.ND.1	BLD.ND.2
	JD-ND-1	16236391	0.886	0.823	0.985692			ENSMUSG00000000003	ENSMUSG00000000003	0	0	0	0	0	0	0	0	0	0	0	0	0	0	0	0	0	0	0	0	0	0	0	0	0	0	0	0	0		based on log2(FPKM+1) Transformed data	JD.ND.1		0.992524	0.983865	0.98942	0.986783	0.988645	0.987235	0.985144
	JD-ND-2	12996373	0.889	0.826	0.985483			ENSMUSG00000000103	ENSMUSG00000000103	0	0	0	0	0	0	0	0	0	0	0	0	0	0	0	0	0	0	0	0	0	0	0	0	0	0	0	0	0			JD.ND.2	0.992524		0.983519	0.987926	0.986053	0.98821	0.986388	0.984902
	SJ3-ND-1	209295165	0.893	0.831	0.982829			ENSMUSG00000000125	ENSMUSG00000000125	0	0	0	0	0	0	0	0	0	0	0	0	0	0	0	0	0	0	0	0	0	0	0	0	0	0	0	0	0			SJ3.ND.1	0.983865	0.983519		0.989529	0.98108	0.97978	0.98556	0.983101
	SJ3-ND-2	15443512	0.886	0.821	0.985698			ENSMUSG00000000183	ENSMUSG00000000183	0	0	0	0	0	0	0	0	0	0	0	0	0	0	0	0	0	0	0	0	0	0	0	0	0	0	0	0	0			SJ3.ND.2	0.98942	0.987926	0.989529		0.986415	0.983821	0.985966	0.984772
	B6-ND-13	33050510	0.846	0.744	0.981979			ENSMUSG00000000214	ENSMUSG00000000214	0	0	0	0	0	0	0	0	0	0	0	0	0	0	0	0	0	0	0	0	0	0	0	0	0	0	0	0	0			B6.ND.13	0.986783	0.986053	0.98108	0.986415		0.984388	0.980287	0.979985
	B6-ND-15	36329155	0.839	0.738	0.983869			ENSMUSG00000000215	ENSMUSG00000000215	0	0	0	0	0	0	0	0	0	0	0	0	0	0	0	0	0	0	0	0	0	0	0	0	0	0	0	0	0			B6.ND.15	0.988645	0.98821	0.97978	0.983821	0.984388		0.987247	0.984702
	BLD-ND-1	32112697	0.828	0.722	0.98504			ENSMUSG00000000263	ENSMUSG00000000263	0	0	0	0	0	0	0	0	0	0	0	0	0	0	0	0	0	0	0	0	0	0	0	0	0	0	0	0	0			BLD.ND.1	0.987235	0.986388	0.98556	0.985966	0.980287	0.987247		0.988335
	BLD-ND-2	39665086	0.842	0.74	0.983563			ENSMUSG00000000381	ENSMUSG00000000381	0	0	0	0	0	0	0	0	0	0	0	0	0	0	0	0	0	0	0	0	0	0	0	0	0	0	0	0	0			BLD.ND.2	0.985144	0.984902	0.983101	0.984772	0.979985	0.984702	0.988335
	CM-ND-6	33172999	0.836	0.728	0.983653			ENSMUSG00000000435	ENSMUSG00000000435	0	0	0	0	0	0	0	0	0	0	0	0	0	0	0	0	0	0	0	0	0	0	0	0	0	0	0	0	0			CM.ND.6	0.985521	0.985672	0.987707	0.990777	0.982684	0.979677	0.983425	0.984747
	CM-ND-8	25560754	0.881	0.817	0.984857			ENSMUSG00000000544	ENSMUSG00000000544	0	0	0	0	0	0	0	0	0	0	0	0	0	0	0	0	0	0	0	0	0	0	0	0	0	0	0	0	0			CM.ND.8	0.98804	0.987638	0.985368	0.988785	0.983757	0.983458	0.985254	0.987473
	HZ-ND-1	52057081	0.891	0.823	0.985068			ENSMUSG00000000560	ENSMUSG00000000560	0	0	0	0	0	0	0	0	0	0	0	0	0	0	0	0	0	0	0	0	0	0	0	0	0	0	0	0	0			HZ.ND.1	0.988832	0.98757	0.983886	0.987288	0.983196	0.98658	0.987379	0.989182
	HZ-ND-4	66312035	0.886	0.819	0.975481			ENSMUSG00000000606	ENSMUSG00000000606	0	0	0	0	0	0	0	0	0	0	0	0	0	0	0	0	0	0	0	0	0	0	0	0	0	0	0	0	0			HZ.ND.4	0.975608	0.975959	0.975194	0.978229	0.974841	0.974161	0.974149	0.972022
	KM-ND-7	63390602	0.884	0.815	0.98368			ENSMUSG00000000632	ENSMUSG00000000632	0	0	0	0	0	0	0	0	0	0	0	0	0	0	0	0	0	0	0	0	0	0	0	0	0	0	0	0	0			KM.ND.7	0.984264	0.984855	0.985977	0.98567	0.982809	0.983243	0.986753	0.988086
	KM-ND-8	56973744	0.889	0.823	0.985576			ENSMUSG00000000701	ENSMUSG00000000701	0	0	0	0	0	0	0	0	0	0	0	0	0	0	0	0	0	0	0	0	0	0	0	0	0	0	0	0	0			KM.ND.8	0.987104	0.987001	0.987344	0.987993	0.984701	0.986517	0.988521	0.988613
	LY-ND-7	59194829	0.888	0.823	0.983901			ENSMUSG00000000766	ENSMUSG00000000766	0	0	0	0	0	0	0	0	0	0	0	0	0	0	0	0	0	0	0	0	0	0	0	0	0	0	0	0	0			LY.ND.7	0.986219	0.988265	0.979753	0.983066	0.981894	0.988265	0.987438	0.985218
	ZZ2-ND-1	59459069	0.876	0.802	0.981157			ENSMUSG00000000889	ENSMUSG00000000889	0	0	0	0	0	0	0	0	0	0	0	0	0	0	0	0	0	0	0	0	0	0	0	0	0	0	0	0	0			ZZ2.ND.1	0.984831	0.984596	0.975898	0.981104	0.978851	0.984187	0.982066	0.979281
	ZZ2-ND-3	18496067	0.875	0.801	0.985975			ENSMUSG00000000938	ENSMUSG00000000938	0	0	0	0	0	0	0	0	0	0	0	0	0	0	0	0	0	0	0	0	0	0	0	0	0	0	0	0	0			ZZ2.ND.3	0.987934	0.987576	0.986643	0.988138	0.984182	0.984834	0.989873	0.986884
	SMX-5	21218399	0.877	0.804	0.984091			ENSMUSG00000001021	ENSMUSG00000001021	0	0	0	0	0	0	0	0	0	0	0	0	0	0	0	0	0	0	0	0	0	0	0	0	0	0	0	0	0			SMX.5	0.98607	0.984912	0.987328	0.989566	0.984542	0.979602	0.984326	0.9816
	SMX-6	24367834	0.881	0.81	0.985955			ENSMUSG00000001023	ENSMUSG00000001023	0	0	0	0	0	0	0	0	0	0	0	0	0	0	0	0	0	0	0	0	0	0	0	0	0	0	0	0	0			SMX.6	0.987515	0.987446	0.983962	0.987118	0.984256	0.988007	0.987537	0.985312
	TW-1	27274207	0.873	0.805	0.97859			ENSMUSG00000001496	ENSMUSG00000001496	0	0	0	0	0	0	0	0	0	0	0	0	0	0	0	0	0	0	0	0	0	0	0	0	0	0	0	0	0			TW.1	0.977541	0.979883	0.978411	0.981496	0.973135	0.974508	0.976157	0.978259
	TW-4	41160265	0.906	0.86	0.981305			ENSMUSG00000001510	ENSMUSG00000001510	0	0	0	0	0	0	0	0	0	0	0	0	0	0	0	0	0	0	0	0	0	0	0	0	0	0	0	0	0			TW.4	0.981084	0.980299	0.97927	0.981094	0.975905	0.982414	0.985231	0.980829
	ZZ1-1	37341339	0.903	0.857	0.984225			ENSMUSG00000001566	ENSMUSG00000001566	0	0	0	0	0	0	0	0	0	0	0	0	0	0	0	0	0	0	0	0	0	0	0	0	0	0	0	0	0			ZZ1.1	0.985029	0.985397	0.983064	0.985814	0.982418	0.982526	0.983539	0.980517
	ZZ1-3	19821783	0.538	0.488	0.984702			ENSMUSG00000001655	ENSMUSG00000001655	0	0	0	0	0	0	0	0	0	0	0	0	0	0	0	0	0	0	0	0	0	0	0	0	0	0	0	0	0			ZZ1.3	0.985732	0.986421	0.980997	0.983109	0.981109	0.987884	0.986448	0.983684
	YP-4	24532691	0.871	0.798	0.984466			ENSMUSG00000001656	ENSMUSG00000001656	0	0	0	0	0	0	0	0	0	0	0	0	0	0	0	0	0	0	0	0	0	0	0	0	0	0	0	0	0			YP.4	0.985943	0.986297	0.982162	0.984748	0.983665	0.987879	0.988053	0.986045
	YP-5	22425151	0.88	0.813	0.985774			ENSMUSG00000001804	ENSMUSG00000001804	0	0	0	0	0	0	0	0	0	0	0	0	0	0	0	0	0	0	0	0	0	0	0	0	0	0	0	0	0			YP.5	0.989667	0.987265	0.985888	0.990582	0.986269	0.985006	0.985405	0.983793
	DX-2	44954436	0.9	0.848	0.980489			ENSMUSG00000001815	ENSMUSG00000001815	0	0	0	0	0	0	0	0	0	0	0	0	0	0	0	0	0	0	0	0	0	0	0	0	0	0	0	0	0			DX.2	0.982781	0.982028	0.982477	0.986261	0.981573	0.977221	0.979451	0.976547
	DX-6	41124686	0.894	0.838	0.982119			ENSMUSG00000001819	ENSMUSG00000001819	0	0	0	0	0	0	0	0	0	0	0	0	0	0	0	0	0	0	0	0	0	0	0	0	0	0	0	0	0			DX.6	0.984603	0.982789	0.982136	0.984254	0.978973	0.980883	0.985351	0.981616
	LY-ND-3	13628127	0.887	0.825	0.984229			ENSMUSG00000001823	ENSMUSG00000001823	0	0	0	0	0	0	0	0	0	0	0	0	0	0	0	0	0	0	0	0	0	0	0	0	0	0	0	0	0			LY.ND.3	0.985893	0.985927	0.980913	0.983746	0.980837	0.988074	0.98787	0.984632
	LY-ND-6	13267058	0.887	0.824	0.983289			ENSMUSG00000002057	ENSMUSG00000002057	0	0	0	0	0	0	0	0	0	0	0	0	0	0	0	0	0	0	0	0	0	0	0	0	0	0	0	0	0			LY.ND.6	0.985548	0.98621	0.978406	0.982855	0.980821	0.986612	0.985885	0.984472
								ENSMUSG00000002240	ENSMUSG00000002240	0	0	0	0	0	0	0	0	0	0	0	0	0	0	0	0	0	0	0	0	0	0	0	0	0	0	0	0	0
								ENSMUSG00000002341	ENSMUSG00000002341	0	0	0	0	0	0	0	0	0	0	0	0	0	0	0	0	0	0	0	0	0	0	0	0	0	0	0	0	0
								ENSMUSG00000002930	ENSMUSG00000002930	0	0	0	0	0	0	0	0	0	0	0	0	0	0	0	0	0	0	0	0	0	0	0	0	0	0	0	0	0
								ENSMUSG00000003436	ENSMUSG00000003436	0	0	0	0	0	0	0	0	0	0	0	0	0	0	0	0	0	0	0	0	0	0	0	0	0	0	0	0	0
								ENSMUSG00000003505	ENSMUSG00000003505	0	0	0	0	0	0	0	0	0	0	0	0	0	0	0	0	0	0	0	0	0	0	0	0	0	0	0	0	0
								ENSMUSG00000003657	ENSMUSG00000003657	0	0	0	0	0	0	0	0	0	0	0	0	0	0	0	0	0	0	0	0	0	0	0	0	0	0	0	0	0
								ENSMUSG00000003974	ENSMUSG00000003974	0	0	0	0	0	0	0	0	0	0	0	0	0	0	0	0	0	0	0	0	0	0	0	0	0	0	0	0	0
								ENSMUSG00000004415	ENSMUSG00000004415	0	0	0	0	0	0	0	0	0	0	0	0	0	0	0	0	0	0	0	0	0	0	0	0	0	0	0	0	0
								ENSMUSG00000004542	ENSMUSG00000004542	0	0	0	0	0	0	0	0	0	0	0	0	0	0	0	0	0	0	0	0	0	0	0	0	0	0	0	0	0
								ENSMUSG00000004821	ENSMUSG00000004821	0	0	0	0	0	0	0	0	0	0	0	0	0	0	0	0	0	0	0	0	0	0	0	0	0	0	0	0	0
								ENSMUSG00000004842	ENSMUSG00000004842	0	0	0	0	0	0	0	0	0	0	0	0	0	0	0	0	0	0	0	0	0	0	0	0	0	0	0	0	0
								ENSMUSG00000004872	ENSMUSG00000004872	0	0	0	0	0	0	0	0	0	0	0	0	0	0	0	0	0	0	0	0	0	0	0	0	0	0	0	0	0
								ENSMUSG00000004885	ENSMUSG00000004885	0	0	0	0	0	0	0	0	0	0	0	0	0	0	0	0	0	0	0	0	0	0	0	0	0	0	0	0	0
								ENSMUSG00000004939	ENSMUSG00000004939	0	0	0	0	0	0	0	0	0	0	0	0	0	0	0	0	0	0	0	0	0	0	0	0	0	0	0	0	0
								ENSMUSG00000005355	ENSMUSG00000005355	0	0	0	0	0	0	0	0	0	0	0	0	0	0	0	0	0	0	0	0	0	0	0	0	0	0	0	0	0
								ENSMUSG00000005474	ENSMUSG00000005474	0	0	0	0	0	0	0	0	0	0	0	0	0	0	0	0	0	0	0	0	0	0	0	0	0	0	0	0	0
								ENSMUSG00000005503	ENSMUSG00000005503	0	0	0	0	0	0	0	0	0	0	0	0	0	0	0	0	0	0	0	0	0	0	0	0	0	0	0	0	0
								ENSMUSG00000005649	ENSMUSG00000005649	0	0	0	0	0	0	0	0	0	0	0	0	0	0	0	0	0	0	0	0	0	0	0	0	0	0	0	0	0
								ENSMUSG00000005891	ENSMUSG00000005891	0	0	0	0	0	0	0	0	0	0	0	0	0	0	0	0	0	0	0	0	0	0	0	0	0	0	0	0	0
								ENSMUSG00000005892	ENSMUSG00000005892	0	0	0	0	0	0	0	0	0	0	0	0	0	0	0	0	0	0	0	0	0	0	0	0	0	0	0	0	0
								ENSMUSG00000005994	ENSMUSG00000005994	0	0	0	0	0	0	0	0	0	0	0	0	0	0	0	0	0	0	0	0	0	0	0	0	0	0	0	0	0
								ENSMUSG00000006007	ENSMUSG00000006007	0	0	0	0	0	0	0	0	0	0	0	0	0	0	0	0	0	0	0	0	0	0	0	0	0	0	0	0	0
								ENSMUSG00000006056	ENSMUSG00000006056	0	0	0	0	0	0	0	0	0	0	0	0	0	0	0	0	0	0	0	0	0	0	0	0	0	0	0	0	0
								ENSMUSG00000006143	ENSMUSG00000006143	0	0	0	0	0	0	0	0	0	0	0	0	0	0	0	0	0	0	0	0	0	0	0	0	0	0	0	0	0
								ENSMUSG00000006200	ENSMUSG00000006200	0	0	0	0	0	0	0	0	0	0	0	0	0	0	0	0	0	0	0	0	0	0	0	0	0	0	0	0	0
								ENSMUSG00000006204	ENSMUSG00000006204	0	0	0	0	0	0	0	0	0	0	0	0	0	0	0	0	0	0	0	0	0	0	0	0	0	0	0	0	0
								ENSMUSG00000006269	ENSMUSG00000006269	0	0	0	0	0	0	0	0	0	0	0	0	0	0	0	0	0	0	0	0	0	0	0	0	0	0	0	0	0
								ENSMUSG00000006270	ENSMUSG00000006270	0	0	0	0	0	0	0	0	0	0	0	0	0	0	0	0	0	0	0	0	0	0	0	0	0	0	0	0	0
								ENSMUSG00000006469	ENSMUSG00000006469	0	0	0	0	0	0	0	0	0	0	0	0	0	0	0	0	0	0	0	0	0	0	0	0	0	0	0	0	0
								ENSMUSG00000006490	ENSMUSG00000006490	0	0	0	0	0	0	0	0	0	0	0	0	0	0	0	0	0	0	0	0	0	0	0	0	0	0	0	0	0
								ENSMUSG00000006546	ENSMUSG00000006546	0	0	0	0	0	0	0	0	0	0	0	0	0	0	0	0	0	0	0	0	0	0	0	0	0	0	0	0	0
								ENSMUSG00000006570	ENSMUSG00000006570	0	0	0	0	0	0	0	0	0	0	0	0	0	0	0	0	0	0	0	0	0	0	0	0	0	0	0	0	0
								ENSMUSG00000006764	ENSMUSG00000006764	0	0	0	0	0	0	0	0	0	0	0	0	0	0	0	0	0	0	0	0	0	0	0	0	0	0	0	0	0
								ENSMUSG00000006948	ENSMUSG00000006948	0	0	0	0	0	0	0	0	0	0	0	0	0	0	0	0	0	0	0	0	0	0	0	0	0	0	0	0	0
								ENSMUSG00000007209	ENSMUSG00000007209	0	0	0	0	0	0	0	0	0	0	0	0	0	0	0	0	0	0	0	0	0	0	0	0	0	0	0	0	0
								ENSMUSG00000007440	ENSMUSG00000007440	0	0	0	0	0	0	0	0	0	0	0	0	0	0	0	0	0	0	0	0	0	0	0	0	0	0	0	0	0
								ENSMUSG00000007457	ENSMUSG00000007457	0	0	0	0	0	0	0	0	0	0	0	0	0	0	0	0	0	0	0	0	0	0	0	0	0	0	0	0	0
								ENSMUSG00000007653	ENSMUSG00000007653	0	0	0	0	0	0	0	0	0	0	0	0	0	0	0	0	0	0	0	0	0	0	0	0	0	0	0	0	0
								ENSMUSG00000007907	ENSMUSG00000007907	0	0	0	0	0	0	0	0	0	0	0	0	0	0	0	0	0	0	0	0	0	0	0	0	0	0	0	0	0
								ENSMUSG00000007944	ENSMUSG00000007944	0	0	0	0	0	0	0	0	0	0	0	0	0	0	0	0	0	0	0	0	0	0	0	0	0	0	0	0	0
								ENSMUSG00000008590	ENSMUSG00000008590	0	0	0	0	0	0	0	0	0	0	0	0	0	0	0	0	0	0	0	0	0	0	0	0	0	0	0	0	0
								ENSMUSG00000008789	ENSMUSG00000008789	0	0	0	0	0	0	0	0	0	0	0	0	0	0	0	0	0	0	0	0	0	0	0	0	0	0	0	0	0
								ENSMUSG00000008843	ENSMUSG00000008843	0	0	0	0	0	0	0	0	0	0	0	0	0	0	0	0	0	0	0	0	0	0	0	0	0	0	0	0	0
								ENSMUSG00000008874	ENSMUSG00000008874	0	0	0	0	0	0	0	0	0	0	0	0	0	0	0	0	0	0	0	0	0	0	0	0	0	0	0	0	0
								ENSMUSG00000009047	ENSMUSG00000009047	0	0	0	0	0	0	0	0	0	0	0	0	0	0	0	0	0	0	0	0	0	0	0	0	0	0	0	0	0
								ENSMUSG00000009356	ENSMUSG00000009356	0	0	0	0	0	0	0	0	0	0	0	0	0	0	0	0	0	0	0	0	0	0	0	0	0	0	0	0	0
								ENSMUSG00000009471	ENSMUSG00000009471	0	0	0	0	0	0	0	0	0	0	0	0	0	0	0	0	0	0	0	0	0	0	0	0	0	0	0	0	0
								ENSMUSG00000009487	ENSMUSG00000009487	0	0	0	0	0	0	0	0	0	0	0	0	0	0	0	0	0	0	0	0	0	0	0	0	0	0	0	0	0
								ENSMUSG00000009580	ENSMUSG00000009580	0	0	0	0	0	0	0	0	0	0	0	0	0	0	0	0	0	0	0	0	0	0	0	0	0	0	0	0	0
								ENSMUSG00000009596	ENSMUSG00000009596	0	0	0	0	0	0	0	0	0	0	0	0	0	0	0	0	0	0	0	0	0	0	0	0	0	0	0	0	0
								ENSMUSG00000009900	ENSMUSG00000009900	0	0	0	0	0	0	0	0	0	0	0	0	0	0	0	0	0	0	0	0	0	0	0	0	0	0	0	0	0
								ENSMUSG00000010505	ENSMUSG00000010505	0	0	0	0	0	0	0	0	0	0	0	0	0	0	0	0	0	0	0	0	0	0	0	0	0	0	0	0	0
								ENSMUSG00000010803	ENSMUSG00000010803	0	0	0	0	0	0	0	0	0	0	0	0	0	0	0	0	0	0	0	0	0	0	0	0	0	0	0	0	0
								ENSMUSG00000010841	ENSMUSG00000010841	0	0	0	0	0	0	0	0	0	0	0	0	0	0	0	0	0	0	0	0	0	0	0	0	0	0	0	0	0
								ENSMUSG00000011052	ENSMUSG00000011052	0	0	0	0	0	0	0	0	0	0	0	0	0	0	0	0	0	0	0	0	0	0	0	0	0	0	0	0	0
								ENSMUSG00000011118	ENSMUSG00000011118	0	0	0	0	0	0	0	0	0	0	0	0	0	0	0	0	0	0	0	0	0	0	0	0	0	0	0	0	0
								ENSMUSG00000011350	ENSMUSG00000011350	0	0	0	0	0	0	0	0	0	0	0	0	0	0	0	0	0	0	0	0	0	0	0	0	0	0	0	0	0
								ENSMUSG00000012282	ENSMUSG00000012282	0	0	0	0	0	0	0	0	0	0	0	0	0	0	0	0	0	0	0	0	0	0	0	0	0	0	0	0	0
								ENSMUSG00000012396	ENSMUSG00000012396	0	0	0	0	0	0	0	0	0	0	0	0	0	0	0	0	0	0	0	0	0	0	0	0	0	0	0	0	0
								ENSMUSG00000012520	ENSMUSG00000012520	0	0	0	0	0	0	0	0	0	0	0	0	0	0	0	0	0	0	0	0	0	0	0	0	0	0	0	0	0
								ENSMUSG00000013353	ENSMUSG00000013353	0	0	0	0	0	0	0	0	0	0	0	0	0	0	0	0	0	0	0	0	0	0	0	0	0	0	0	0	0
								ENSMUSG00000013668	ENSMUSG00000013668	0	0	0	0	0	0	0	0	0	0	0	0	0	0	0	0	0	0	0	0	0	0	0	0	0	0	0	0	0
								ENSMUSG00000014104	ENSMUSG00000014104	0	0	0	0	0	0	0	0	0	0	0	0	0	0	0	0	0	0	0	0	0	0	0	0	0	0	0	0	0
								ENSMUSG00000014351	ENSMUSG00000014351	0	0	0	0	0	0	0	0	0	0	0	0	0	0	0	0	0	0	0	0	0	0	0	0	0	0	0	0	0
								ENSMUSG00000014529	ENSMUSG00000014529	0	0	0	0	0	0	0	0	0	0	0	0	0	0	0	0	0	0	0	0	0	0	0	0	0	0	0	0	0
								ENSMUSG00000014603	ENSMUSG00000014603	0	0	0	0	0	0	0	0	0	0	0	0	0	0	0	0	0	0	0	0	0	0	0	0	0	0	0	0	0
								ENSMUSG00000014725	ENSMUSG00000014725	0	0	0	0	0	0	0	0	0	0	0	0	0	0	0	0	0	0	0	0	0	0	0	0	0	0	0	0	0
								ENSMUSG00000015242	ENSMUSG00000015242	0	0	0	0	0	0	0	0	0	0	0	0	0	0	0	0	0	0	0	0	0	0	0	0	0	0	0	0	0
								ENSMUSG00000015365	ENSMUSG00000015365	0	0	0	0	0	0	0	0	0	0	0	0	0	0	0	0	0	0	0	0	0	0	0	0	0	0	0	0	0
								ENSMUSG00000015441	ENSMUSG00000015441	0	0	0	0	0	0	0	0	0	0	0	0	0	0	0	0	0	0	0	0	0	0	0	0	0	0	0	0	0
								ENSMUSG00000015443	ENSMUSG00000015443	0	0	0	0	0	0	0	0	0	0	0	0	0	0	0	0	0	0	0	0	0	0	0	0	0	0	0	0	0
								ENSMUSG00000015579	ENSMUSG00000015579	0	0	0	0	0	0	0	0	0	0	0	0	0	0	0	0	0	0	0	0	0	0	0	0	0	0	0	0	0
								ENSMUSG00000015665	ENSMUSG00000015665	0	0	0	0	0	0	0	0	0	0	0	0	0	0	0	0	0	0	0	0	0	0	0	0	0	0	0	0	0
								ENSMUSG00000015721	ENSMUSG00000015721	0	0	0	0	0	0	0	0	0	0	0	0	0	0	0	0	0	0	0	0	0	0	0	0	0	0	0	0	0
								ENSMUSG00000016626	ENSMUSG00000016626	0	0	0	0	0	0	0	0	0	0	0	0	0	0	0	0	0	0	0	0	0	0	0	0	0	0	0	0	0
								ENSMUSG00000016982	ENSMUSG00000016982	0	0	0	0	0	0	0	0	0	0	0	0	0	0	0	0	0	0	0	0	0	0	0	0	0	0	0	0	0
								ENSMUSG00000016998	ENSMUSG00000016998	0	0	0	0	0	0	0	0	0	0	0	0	0	0	0	0	0	0	0	0	0	0	0	0	0	0	0	0	0
								ENSMUSG00000017000	ENSMUSG00000017000	0	0	0	0	0	0	0	0	0	0	0	0	0	0	0	0	0	0	0	0	0	0	0	0	0	0	0	0	0
								ENSMUSG00000017003	ENSMUSG00000017003	0	0	0	0	0	0	0	0	0	0	0	0	0	0	0	0	0	0	0	0	0	0	0	0	0	0	0	0	0
								ENSMUSG00000017004	ENSMUSG00000017004	0	0	0	0	0	0	0	0	0	0	0	0	0	0	0	0	0	0	0	0	0	0	0	0	0	0	0	0	0
								ENSMUSG00000017049	ENSMUSG00000017049	0	0	0	0	0	0	0	0	0	0	0	0	0	0	0	0	0	0	0	0	0	0	0	0	0	0	0	0	0
								ENSMUSG00000017064	ENSMUSG00000017064	0	0	0	0	0	0	0	0	0	0	0	0	0	0	0	0	0	0	0	0	0	0	0	0	0	0	0	0	0
								ENSMUSG00000017165	ENSMUSG00000017165	0	0	0	0	0	0	0	0	0	0	0	0	0	0	0	0	0	0	0	0	0	0	0	0	0	0	0	0	0
								ENSMUSG00000017211	ENSMUSG00000017211	0	0	0	0	0	0	0	0	0	0	0	0	0	0	0	0	0	0	0	0	0	0	0	0	0	0	0	0	0
								ENSMUSG00000017310	ENSMUSG00000017310	0	0	0	0	0	0	0	0	0	0	0	0	0	0	0	0	0	0	0	0	0	0	0	0	0	0	0	0	0
								ENSMUSG00000017311	ENSMUSG00000017311	0	0	0	0	0	0	0	0	0	0	0	0	0	0	0	0	0	0	0	0	0	0	0	0	0	0	0	0	0
								ENSMUSG00000017316	ENSMUSG00000017316	0	0	0	0	0	0	0	0	0	0	0	0	0	0	0	0	0	0	0	0	0	0	0	0	0	0	0	0	0
								ENSMUSG00000017588	ENSMUSG00000017588	0	0	0	0	0	0	0	0	0	0	0	0	0	0	0	0	0	0	0	0	0	0	0	0	0	0	0	0	0
								ENSMUSG00000017733	ENSMUSG00000017733	0	0	0	0	0	0	0	0	0	0	0	0	0	0	0	0	0	0	0	0	0	0	0	0	0	0	0	0	0
								ENSMUSG00000017922	ENSMUSG00000017922	0	0	0	0	0	0	0	0	0	0	0	0	0	0	0	0	0	0	0	0	0	0	0	0	0	0	0	0	0
								ENSMUSG00000018259	ENSMUSG00000018259	0	0	0	0	0	0	0	0	0	0	0	0	0	0	0	0	0	0	0	0	0	0	0	0	0	0	0	0	0
								ENSMUSG00000018263	ENSMUSG00000018263	0	0	0	0	0	0	0	0	0	0	0	0	0	0	0	0	0	0	0	0	0	0	0	0	0	0	0	0	0
								ENSMUSG00000018479	ENSMUSG00000018479	0	0	0	0	0	0	0	0	0	0	0	0	0	0	0	0	0	0	0	0	0	0	0	0	0	0	0	0	0
								ENSMUSG00000018620	ENSMUSG00000018620	0	0	0	0	0	0	0	0	0	0	0	0	0	0	0	0	0	0	0	0	0	0	0	0	0	0	0	0	0
								ENSMUSG00000018634	ENSMUSG00000018634	0	0	0	0	0	0	0	0	0	0	0	0	0	0	0	0	0	0	0	0	0	0	0	0	0	0	0	0	0
								ENSMUSG00000018862	ENSMUSG00000018862	0	0	0	0	0	0	0	0	0	0	0	0	0	0	0	0	0	0	0	0	0	0	0	0	0	0	0	0	0
								ENSMUSG00000018914	ENSMUSG00000018914	0	0	0	0	0	0	0	0	0	0	0	0	0	0	0	0	0	0	0	0	0	0	0	0	0	0	0	0	0
								ENSMUSG00000018973	ENSMUSG00000018973	0	0	0	0	0	0	0	0	0	0	0	0	0	0	0	0	0	0	0	0	0	0	0	0	0	0	0	0	0
								ENSMUSG00000019146	ENSMUSG00000019146	0	0	0	0	0	0	0	0	0	0	0	0	0	0	0	0	0	0	0	0	0	0	0	0	0	0	0	0	0
								ENSMUSG00000019359	ENSMUSG00000019359	0	0	0	0	0	0	0	0	0	0	0	0	0	0	0	0	0	0	0	0	0	0	0	0	0	0	0	0	0
								ENSMUSG00000019489	ENSMUSG00000019489	0	0	0	0	0	0	0	0	0	0	0	0	0	0	0	0	0	0	0	0	0	0	0	0	0	0	0	0	0
								ENSMUSG00000019785	ENSMUSG00000019785	0	0	0	0	0	0	0	0	0	0	0	0	0	0	0	0	0	0	0	0	0	0	0	0	0	0	0	0	0
								ENSMUSG00000019803	ENSMUSG00000019803	0	0	0	0	0	0	0	0	0	0	0	0	0	0	0	0	0	0	0	0	0	0	0	0	0	0	0	0	0
								ENSMUSG00000019815	ENSMUSG00000019815	0	0	0	0	0	0	0	0	0	0	0	0	0	0	0	0	0	0	0	0	0	0	0	0	0	0	0	0	0
								ENSMUSG00000019834	ENSMUSG00000019834	0	0	0	0	0	0	0	0	0	0	0	0	0	0	0	0	0	0	0	0	0	0	0	0	0	0	0	0	0
								ENSMUSG00000019867	ENSMUSG00000019867	0	0	0	0	0	0	0	0	0	0	0	0	0	0	0	0	0	0	0	0	0	0	0	0	0	0	0	0	0
								ENSMUSG00000019888	ENSMUSG00000019888	0	0	0	0	0	0	0	0	0	0	0	0	0	0	0	0	0	0	0	0	0	0	0	0	0	0	0	0	0
								ENSMUSG00000019900	ENSMUSG00000019900	0	0	0	0	0	0	0	0	0	0	0	0	0	0	0	0	0	0	0	0	0	0	0	0	0	0	0	0	0
								ENSMUSG00000019905	ENSMUSG00000019905	0	0	0	0	0	0	0	0	0	0	0	0	0	0	0	0	0	0	0	0	0	0	0	0	0	0	0	0	0
								ENSMUSG00000019909	ENSMUSG00000019909	0	0	0	0	0	0	0	0	0	0	0	0	0	0	0	0	0	0	0	0	0	0	0	0	0	0	0	0	0
								ENSMUSG00000019913	ENSMUSG00000019913	0	0	0	0	0	0	0	0	0	0	0	0	0	0	0	0	0	0	0	0	0	0	0	0	0	0	0	0	0
								ENSMUSG00000019932	ENSMUSG00000019932	0	0	0	0	0	0	0	0	0	0	0	0	0	0	0	0	0	0	0	0	0	0	0	0	0	0	0	0	0
								ENSMUSG00000019936	ENSMUSG00000019936	0	0	0	0	0	0	0	0	0	0	0	0	0	0	0	0	0	0	0	0	0	0	0	0	0	0	0	0	0
								ENSMUSG00000020020	ENSMUSG00000020020	0	0	0	0	0	0	0	0	0	0	0	0	0	0	0	0	0	0	0	0	0	0	0	0	0	0	0	0	0
								ENSMUSG00000020033	ENSMUSG00000020033	0	0	0	0	0	0	0	0	0	0	0	0	0	0	0	0	0	0	0	0	0	0	0	0	0	0	0	0	0
								ENSMUSG00000020096	ENSMUSG00000020096	0	0	0	0	0	0	0	0	0	0	0	0	0	0	0	0	0	0	0	0	0	0	0	0	0	0	0	0	0
								ENSMUSG00000020164	ENSMUSG00000020164	0	0	0	0	0	0	0	0	0	0	0	0	0	0	0	0	0	0	0	0	0	0	0	0	0	0	0	0	0
								ENSMUSG00000020168	ENSMUSG00000020168	0	0	0	0	0	0	0	0	0	0	0	0	0	0	0	0	0	0	0	0	0	0	0	0	0	0	0	0	0
								ENSMUSG00000020177	ENSMUSG00000020177	0	0	0	0	0	0	0	0	0	0	0	0	0	0	0	0	0	0	0	0	0	0	0	0	0	0	0	0	0
								ENSMUSG00000020213	ENSMUSG00000020213	0	0	0	0	0	0	0	0	0	0	0	0	0	0	0	0	0	0	0	0	0	0	0	0	0	0	0	0	0
								ENSMUSG00000020214	ENSMUSG00000020214	0	0	0	0	0	0	0	0	0	0	0	0	0	0	0	0	0	0	0	0	0	0	0	0	0	0	0	0	0
								ENSMUSG00000020226	ENSMUSG00000020226	0	0	0	0	0	0	0	0	0	0	0	0	0	0	0	0	0	0	0	0	0	0	0	0	0	0	0	0	0
								ENSMUSG00000020229	ENSMUSG00000020229	0	0	0	0	0	0	0	0	0	0	0	0	0	0	0	0	0	0	0	0	0	0	0	0	0	0	0	0	0
								ENSMUSG00000020270	ENSMUSG00000020270	0	0	0	0	0	0	0	0	0	0	0	0	0	0	0	0	0	0	0	0	0	0	0	0	0	0	0	0	0
								ENSMUSG00000020317	ENSMUSG00000020317	0	0	0	0	0	0	0	0	0	0	0	0	0	0	0	0	0	0	0	0	0	0	0	0	0	0	0	0	0
								ENSMUSG00000020327	ENSMUSG00000020327	0	0	0	0	0	0	0	0	0	0	0	0	0	0	0	0	0	0	0	0	0	0	0	0	0	0	0	0	0
								ENSMUSG00000020332	ENSMUSG00000020332	0	0	0	0	0	0	0	0	0	0	0	0	0	0	0	0	0	0	0	0	0	0	0	0	0	0	0	0	0
								ENSMUSG00000020383	ENSMUSG00000020383	0	0	0	0	0	0	0	0	0	0	0	0	0	0	0	0	0	0	0	0	0	0	0	0	0	0	0	0	0
								ENSMUSG00000020405	ENSMUSG00000020405	0	0	0	0	0	0	0	0	0	0	0	0	0	0	0	0	0	0	0	0	0	0	0	0	0	0	0	0	0
								ENSMUSG00000020411	ENSMUSG00000020411	0	0	0	0	0	0	0	0	0	0	0	0	0	0	0	0	0	0	0	0	0	0	0	0	0	0	0	0	0
								ENSMUSG00000020428	ENSMUSG00000020428	0	0	0	0	0	0	0	0	0	0	0	0	0	0	0	0	0	0	0	0	0	0	0	0	0	0	0	0	0
								ENSMUSG00000020436	ENSMUSG00000020436	0	0	0	0	0	0	0	0	0	0	0	0	0	0	0	0	0	0	0	0	0	0	0	0	0	0	0	0	0
								ENSMUSG00000020545	ENSMUSG00000020545	0	0	0	0	0	0	0	0	0	0	0	0	0	0	0	0	0	0	0	0	0	0	0	0	0	0	0	0	0
								ENSMUSG00000020562	ENSMUSG00000020562	0	0	0	0	0	0	0	0	0	0	0	0	0	0	0	0	0	0	0	0	0	0	0	0	0	0	0	0	0
								ENSMUSG00000020566	ENSMUSG00000020566	0	0	0	0	0	0	0	0	0	0	0	0	0	0	0	0	0	0	0	0	0	0	0	0	0	0	0	0	0
								ENSMUSG00000020581	ENSMUSG00000020581	0	0	0	0	0	0	0	0	0	0	0	0	0	0	0	0	0	0	0	0	0	0	0	0	0	0	0	0	0
								ENSMUSG00000020617	ENSMUSG00000020617	0	0	0	0	0	0	0	0	0	0	0	0	0	0	0	0	0	0	0	0	0	0	0	0	0	0	0	0	0
								ENSMUSG00000020624	ENSMUSG00000020624	0	0	0	0	0	0	0	0	0	0	0	0	0	0	0	0	0	0	0	0	0	0	0	0	0	0	0	0	0
								ENSMUSG00000020636	ENSMUSG00000020636	0	0	0	0	0	0	0	0	0	0	0	0	0	0	0	0	0	0	0	0	0	0	0	0	0	0	0	0	0
								ENSMUSG00000020686	ENSMUSG00000020686	0	0	0	0	0	0	0	0	0	0	0	0	0	0	0	0	0	0	0	0	0	0	0	0	0	0	0	0	0
								ENSMUSG00000020703	ENSMUSG00000020703	0	0	0	0	0	0	0	0	0	0	0	0	0	0	0	0	0	0	0	0	0	0	0	0	0	0	0	0	0
								ENSMUSG00000020799	ENSMUSG00000020799	0	0	0	0	0	0	0	0	0	0	0	0	0	0	0	0	0	0	0	0	0	0	0	0	0	0	0	0	0
								ENSMUSG00000020875	ENSMUSG00000020875	0	0	0	0	0	0	0	0	0	0	0	0	0	0	0	0	0	0	0	0	0	0	0	0	0	0	0	0	0
								ENSMUSG00000020887	ENSMUSG00000020887	0	0	0	0	0	0	0	0	0	0	0	0	0	0	0	0	0	0	0	0	0	0	0	0	0	0	0	0	0
								ENSMUSG00000020890	ENSMUSG00000020890	0	0	0	0	0	0	0	0	0	0	0	0	0	0	0	0	0	0	0	0	0	0	0	0	0	0	0	0	0
								ENSMUSG00000020912	ENSMUSG00000020912	0	0	0	0	0	0	0	0	0	0	0	0	0	0	0	0	0	0	0	0	0	0	0	0	0	0	0	0	0
								ENSMUSG00000020913	ENSMUSG00000020913	0	0	0	0	0	0	0	0	0	0	0	0	0	0	0	0	0	0	0	0	0	0	0	0	0	0	0	0	0
								ENSMUSG00000020916	ENSMUSG00000020916	0	0	0	0	0	0	0	0	0	0	0	0	0	0	0	0	0	0	0	0	0	0	0	0	0	0	0	0	0
								ENSMUSG00000020945	ENSMUSG00000020945	0	0	0	0	0	0	0	0	0	0	0	0	0	0	0	0	0	0	0	0	0	0	0	0	0	0	0	0	0
								ENSMUSG00000021056	ENSMUSG00000021056	0	0	0	0	0	0	0	0	0	0	0	0	0	0	0	0	0	0	0	0	0	0	0	0	0	0	0	0	0
								ENSMUSG00000021086	ENSMUSG00000021086	0	0	0	0	0	0	0	0	0	0	0	0	0	0	0	0	0	0	0	0	0	0	0	0	0	0	0	0	0
								ENSMUSG00000021098	ENSMUSG00000021098	0	0	0	0	0	0	0	0	0	0	0	0	0	0	0	0	0	0	0	0	0	0	0	0	0	0	0	0	0
								ENSMUSG00000021099	ENSMUSG00000021099	0	0	0	0	0	0	0	0	0	0	0	0	0	0	0	0	0	0	0	0	0	0	0	0	0	0	0	0	0
								ENSMUSG00000021101	ENSMUSG00000021101	0	0	0	0	0	0	0	0	0	0	0	0	0	0	0	0	0	0	0	0	0	0	0	0	0	0	0	0	0
								ENSMUSG00000021148	ENSMUSG00000021148	0	0	0	0	0	0	0	0	0	0	0	0	0	0	0	0	0	0	0	0	0	0	0	0	0	0	0	0	0
								ENSMUSG00000021239	ENSMUSG00000021239	0	0	0	0	0	0	0	0	0	0	0	0	0	0	0	0	0	0	0	0	0	0	0	0	0	0	0	0	0
								ENSMUSG00000021342	ENSMUSG00000021342	0	0	0	0	0	0	0	0	0	0	0	0	0	0	0	0	0	0	0	0	0	0	0	0	0	0	0	0	0
								ENSMUSG00000021345	ENSMUSG00000021345	0	0	0	0	0	0	0	0	0	0	0	0	0	0	0	0	0	0	0	0	0	0	0	0	0	0	0	0	0
								ENSMUSG00000021346	ENSMUSG00000021346	0	0	0	0	0	0	0	0	0	0	0	0	0	0	0	0	0	0	0	0	0	0	0	0	0	0	0	0	0
								ENSMUSG00000021347	ENSMUSG00000021347	0	0	0	0	0	0	0	0	0	0	0	0	0	0	0	0	0	0	0	0	0	0	0	0	0	0	0	0	0
								ENSMUSG00000021348	ENSMUSG00000021348	0	0	0	0	0	0	0	0	0	0	0	0	0	0	0	0	0	0	0	0	0	0	0	0	0	0	0	0	0
								ENSMUSG00000021404	ENSMUSG00000021404	0	0	0	0	0	0	0	0	0	0	0	0	0	0	0	0	0	0	0	0	0	0	0	0	0	0	0	0	0
								ENSMUSG00000021415	ENSMUSG00000021415	0	0	0	0	0	0	0	0	0	0	0	0	0	0	0	0	0	0	0	0	0	0	0	0	0	0	0	0	0
								ENSMUSG00000021439	ENSMUSG00000021439	0	0	0	0	0	0	0	0	0	0	0	0	0	0	0	0	0	0	0	0	0	0	0	0	0	0	0	0	0
								ENSMUSG00000021440	ENSMUSG00000021440	0	0	0	0	0	0	0	0	0	0	0	0	0	0	0	0	0	0	0	0	0	0	0	0	0	0	0	0	0
								ENSMUSG00000021441	ENSMUSG00000021441	0	0	0	0	0	0	0	0	0	0	0	0	0	0	0	0	0	0	0	0	0	0	0	0	0	0	0	0	0
								ENSMUSG00000021478	ENSMUSG00000021478	0	0	0	0	0	0	0	0	0	0	0	0	0	0	0	0	0	0	0	0	0	0	0	0	0	0	0	0	0
								ENSMUSG00000021538	ENSMUSG00000021538	0	0	0	0	0	0	0	0	0	0	0	0	0	0	0	0	0	0	0	0	0	0	0	0	0	0	0	0	0
								ENSMUSG00000021541	ENSMUSG00000021541	0	0	0	0	0	0	0	0	0	0	0	0	0	0	0	0	0	0	0	0	0	0	0	0	0	0	0	0	0
								ENSMUSG00000021545	ENSMUSG00000021545	0	0	0	0	0	0	0	0	0	0	0	0	0	0	0	0	0	0	0	0	0	0	0	0	0	0	0	0	0
								ENSMUSG00000021600	ENSMUSG00000021600	0	0	0	0	0	0	0	0	0	0	0	0	0	0	0	0	0	0	0	0	0	0	0	0	0	0	0	0	0
								ENSMUSG00000021612	ENSMUSG00000021612	0	0	0	0	0	0	0	0	0	0	0	0	0	0	0	0	0	0	0	0	0	0	0	0	0	0	0	0	0
								ENSMUSG00000021622	ENSMUSG00000021622	0	0	0	0	0	0	0	0	0	0	0	0	0	0	0	0	0	0	0	0	0	0	0	0	0	0	0	0	0
								ENSMUSG00000021631	ENSMUSG00000021631	0	0	0	0	0	0	0	0	0	0	0	0	0	0	0	0	0	0	0	0	0	0	0	0	0	0	0	0	0
								ENSMUSG00000021679	ENSMUSG00000021679	0	0	0	0	0	0	0	0	0	0	0	0	0	0	0	0	0	0	0	0	0	0	0	0	0	0	0	0	0
								ENSMUSG00000021680	ENSMUSG00000021680	0	0	0	0	0	0	0	0	0	0	0	0	0	0	0	0	0	0	0	0	0	0	0	0	0	0	0	0	0
								ENSMUSG00000021685	ENSMUSG00000021685	0	0	0	0	0	0	0	0	0	0	0	0	0	0	0	0	0	0	0	0	0	0	0	0	0	0	0	0	0
								ENSMUSG00000021718	ENSMUSG00000021718	0	0	0	0	0	0	0	0	0	0	0	0	0	0	0	0	0	0	0	0	0	0	0	0	0	0	0	0	0
								ENSMUSG00000021721	ENSMUSG00000021721	0	0	0	0	0	0	0	0	0	0	0	0	0	0	0	0	0	0	0	0	0	0	0	0	0	0	0	0	0
								ENSMUSG00000021730	ENSMUSG00000021730	0	0	0	0	0	0	0	0	0	0	0	0	0	0	0	0	0	0	0	0	0	0	0	0	0	0	0	0	0
								ENSMUSG00000021741	ENSMUSG00000021741	0	0	0	0	0	0	0	0	0	0	0	0	0	0	0	0	0	0	0	0	0	0	0	0	0	0	0	0	0
								ENSMUSG00000021743	ENSMUSG00000021743	0	0	0	0	0	0	0	0	0	0	0	0	0	0	0	0	0	0	0	0	0	0	0	0	0	0	0	0	0
								ENSMUSG00000021790	ENSMUSG00000021790	0	0	0	0	0	0	0	0	0	0	0	0	0	0	0	0	0	0	0	0	0	0	0	0	0	0	0	0	0
								ENSMUSG00000021791	ENSMUSG00000021791	0	0	0	0	0	0	0	0	0	0	0	0	0	0	0	0	0	0	0	0	0	0	0	0	0	0	0	0	0
								ENSMUSG00000021797	ENSMUSG00000021797	0	0	0	0	0	0	0	0	0	0	0	0	0	0	0	0	0	0	0	0	0	0	0	0	0	0	0	0	0
								ENSMUSG00000021848	ENSMUSG00000021848	0	0	0	0	0	0	0	0	0	0	0	0	0	0	0	0	0	0	0	0	0	0	0	0	0	0	0	0	0
								ENSMUSG00000021907	ENSMUSG00000021907	0	0	0	0	0	0	0	0	0	0	0	0	0	0	0	0	0	0	0	0	0	0	0	0	0	0	0	0	0
								ENSMUSG00000021919	ENSMUSG00000021919	0	0	0	0	0	0	0	0	0	0	0	0	0	0	0	0	0	0	0	0	0	0	0	0	0	0	0	0	0
								ENSMUSG00000021961	ENSMUSG00000021961	0	0	0	0	0	0	0	0	0	0	0	0	0	0	0	0	0	0	0	0	0	0	0	0	0	0	0	0	0
								ENSMUSG00000021966	ENSMUSG00000021966	0	0	0	0	0	0	0	0	0	0	0	0	0	0	0	0	0	0	0	0	0	0	0	0	0	0	0	0	0
								ENSMUSG00000021977	ENSMUSG00000021977	0	0	0	0	0	0	0	0	0	0	0	0	0	0	0	0	0	0	0	0	0	0	0	0	0	0	0	0	0
								ENSMUSG00000022002	ENSMUSG00000022002	0	0	0	0	0	0	0	0	0	0	0	0	0	0	0	0	0	0	0	0	0	0	0	0	0	0	0	0	0
								ENSMUSG00000022055	ENSMUSG00000022055	0	0	0	0	0	0	0	0	0	0	0	0	0	0	0	0	0	0	0	0	0	0	0	0	0	0	0	0	0
								ENSMUSG00000022076	ENSMUSG00000022076	0	0	0	0	0	0	0	0	0	0	0	0	0	0	0	0	0	0	0	0	0	0	0	0	0	0	0	0	0
								ENSMUSG00000022097	ENSMUSG00000022097	0	0	0	0	0	0	0	0	0	0	0	0	0	0	0	0	0	0	0	0	0	0	0	0	0	0	0	0	0
								ENSMUSG00000022113	ENSMUSG00000022113	0	0	0	0	0	0	0	0	0	0	0	0	0	0	0	0	0	0	0	0	0	0	0	0	0	0	0	0	0
								ENSMUSG00000022116	ENSMUSG00000022116	0	0	0	0	0	0	0	0	0	0	0	0	0	0	0	0	0	0	0	0	0	0	0	0	0	0	0	0	0
								ENSMUSG00000022155	ENSMUSG00000022155	0	0	0	0	0	0	0	0	0	0	0	0	0	0	0	0	0	0	0	0	0	0	0	0	0	0	0	0	0
								ENSMUSG00000022156	ENSMUSG00000022156	0	0	0	0	0	0	0	0	0	0	0	0	0	0	0	0	0	0	0	0	0	0	0	0	0	0	0	0	0
								ENSMUSG00000022209	ENSMUSG00000022209	0	0	0	0	0	0	0	0	0	0	0	0	0	0	0	0	0	0	0	0	0	0	0	0	0	0	0	0	0
								ENSMUSG00000022212	ENSMUSG00000022212	0	0	0	0	0	0	0	0	0	0	0	0	0	0	0	0	0	0	0	0	0	0	0	0	0	0	0	0	0
								ENSMUSG00000022226	ENSMUSG00000022226	0	0	0	0	0	0	0	0	0	0	0	0	0	0	0	0	0	0	0	0	0	0	0	0	0	0	0	0	0
								ENSMUSG00000022227	ENSMUSG00000022227	0	0	0	0	0	0	0	0	0	0	0	0	0	0	0	0	0	0	0	0	0	0	0	0	0	0	0	0	0
								ENSMUSG00000022249	ENSMUSG00000022249	0	0	0	0	0	0	0	0	0	0	0	0	0	0	0	0	0	0	0	0	0	0	0	0	0	0	0	0	0
								ENSMUSG00000022288	ENSMUSG00000022288	0	0	0	0	0	0	0	0	0	0	0	0	0	0	0	0	0	0	0	0	0	0	0	0	0	0	0	0	0
								ENSMUSG00000022321	ENSMUSG00000022321	0	0	0	0	0	0	0	0	0	0	0	0	0	0	0	0	0	0	0	0	0	0	0	0	0	0	0	0	0
								ENSMUSG00000022342	ENSMUSG00000022342	0	0	0	0	0	0	0	0	0	0	0	0	0	0	0	0	0	0	0	0	0	0	0	0	0	0	0	0	0
								ENSMUSG00000022435	ENSMUSG00000022435	0	0	0	0	0	0	0	0	0	0	0	0	0	0	0	0	0	0	0	0	0	0	0	0	0	0	0	0	0
								ENSMUSG00000022484	ENSMUSG00000022484	0	0	0	0	0	0	0	0	0	0	0	0	0	0	0	0	0	0	0	0	0	0	0	0	0	0	0	0	0
								ENSMUSG00000022487	ENSMUSG00000022487	0	0	0	0	0	0	0	0	0	0	0	0	0	0	0	0	0	0	0	0	0	0	0	0	0	0	0	0	0
								ENSMUSG00000022491	ENSMUSG00000022491	0	0	0	0	0	0	0	0	0	0	0	0	0	0	0	0	0	0	0	0	0	0	0	0	0	0	0	0	0
								ENSMUSG00000022501	ENSMUSG00000022501	0	0	0	0	0	0	0	0	0	0	0	0	0	0	0	0	0	0	0	0	0	0	0	0	0	0	0	0	0
								ENSMUSG00000022542	ENSMUSG00000022542	0	0	0	0	0	0	0	0	0	0	0	0	0	0	0	0	0	0	0	0	0	0	0	0	0	0	0	0	0
								ENSMUSG00000022595	ENSMUSG00000022595	0	0	0	0	0	0	0	0	0	0	0	0	0	0	0	0	0	0	0	0	0	0	0	0	0	0	0	0	0
								ENSMUSG00000022598	ENSMUSG00000022598	0	0	0	0	0	0	0	0	0	0	0	0	0	0	0	0	0	0	0	0	0	0	0	0	0	0	0	0	0
								ENSMUSG00000022603	ENSMUSG00000022603	0	0	0	0	0	0	0	0	0	0	0	0	0	0	0	0	0	0	0	0	0	0	0	0	0	0	0	0	0
								ENSMUSG00000022650	ENSMUSG00000022650	0	0	0	0	0	0	0	0	0	0	0	0	0	0	0	0	0	0	0	0	0	0	0	0	0	0	0	0	0
								ENSMUSG00000022705	ENSMUSG00000022705	0	0	0	0	0	0	0	0	0	0	0	0	0	0	0	0	0	0	0	0	0	0	0	0	0	0	0	0	0
								ENSMUSG00000022738	ENSMUSG00000022738	0	0	0	0	0	0	0	0	0	0	0	0	0	0	0	0	0	0	0	0	0	0	0	0	0	0	0	0	0
								ENSMUSG00000022753	ENSMUSG00000022753	0	0	0	0	0	0	0	0	0	0	0	0	0	0	0	0	0	0	0	0	0	0	0	0	0	0	0	0	0
								ENSMUSG00000022798	ENSMUSG00000022798	0	0	0	0	0	0	0	0	0	0	0	0	0	0	0	0	0	0	0	0	0	0	0	0	0	0	0	0	0
								ENSMUSG00000022832	ENSMUSG00000022832	0	0	0	0	0	0	0	0	0	0	0	0	0	0	0	0	0	0	0	0	0	0	0	0	0	0	0	0	0
								ENSMUSG00000022860	ENSMUSG00000022860	0	0	0	0	0	0	0	0	0	0	0	0	0	0	0	0	0	0	0	0	0	0	0	0	0	0	0	0	0
								ENSMUSG00000022886	ENSMUSG00000022886	0	0	0	0	0	0	0	0	0	0	0	0	0	0	0	0	0	0	0	0	0	0	0	0	0	0	0	0	0
								ENSMUSG00000022902	ENSMUSG00000022902	0	0	0	0	0	0	0	0	0	0	0	0	0	0	0	0	0	0	0	0	0	0	0	0	0	0	0	0	0
								ENSMUSG00000022931	ENSMUSG00000022931	0	0	0	0	0	0	0	0	0	0	0	0	0	0	0	0	0	0	0	0	0	0	0	0	0	0	0	0	0
								ENSMUSG00000022935	ENSMUSG00000022935	0	0	0	0	0	0	0	0	0	0	0	0	0	0	0	0	0	0	0	0	0	0	0	0	0	0	0	0	0
								ENSMUSG00000023013	ENSMUSG00000023013	0	0	0	0	0	0	0	0	0	0	0	0	0	0	0	0	0	0	0	0	0	0	0	0	0	0	0	0	0
								ENSMUSG00000023041	ENSMUSG00000023041	0	0	0	0	0	0	0	0	0	0	0	0	0	0	0	0	0	0	0	0	0	0	0	0	0	0	0	0	0
								ENSMUSG00000023083	ENSMUSG00000023083	0	0	0	0	0	0	0	0	0	0	0	0	0	0	0	0	0	0	0	0	0	0	0	0	0	0	0	0	0
								ENSMUSG00000023093	ENSMUSG00000023093	0	0	0	0	0	0	0	0	0	0	0	0	0	0	0	0	0	0	0	0	0	0	0	0	0	0	0	0	0
								ENSMUSG00000023120	ENSMUSG00000023120	0	0	0	0	0	0	0	0	0	0	0	0	0	0	0	0	0	0	0	0	0	0	0	0	0	0	0	0	0
								ENSMUSG00000023159	ENSMUSG00000023159	0	0	0	0	0	0	0	0	0	0	0	0	0	0	0	0	0	0	0	0	0	0	0	0	0	0	0	0	0
								ENSMUSG00000023165	ENSMUSG00000023165	0	0	0	0	0	0	0	0	0	0	0	0	0	0	0	0	0	0	0	0	0	0	0	0	0	0	0	0	0
								ENSMUSG00000023185	ENSMUSG00000023185	0	0	0	0	0	0	0	0	0	0	0	0	0	0	0	0	0	0	0	0	0	0	0	0	0	0	0	0	0
								ENSMUSG00000023210	ENSMUSG00000023210	0	0	0	0	0	0	0	0	0	0	0	0	0	0	0	0	0	0	0	0	0	0	0	0	0	0	0	0	0
								ENSMUSG00000023257	ENSMUSG00000023257	0	0	0	0	0	0	0	0	0	0	0	0	0	0	0	0	0	0	0	0	0	0	0	0	0	0	0	0	0
								ENSMUSG00000023263	ENSMUSG00000023263	0	0	0	0	0	0	0	0	0	0	0	0	0	0	0	0	0	0	0	0	0	0	0	0	0	0	0	0	0
								ENSMUSG00000023289	ENSMUSG00000023289	0	0	0	0	0	0	0	0	0	0	0	0	0	0	0	0	0	0	0	0	0	0	0	0	0	0	0	0	0
								ENSMUSG00000023350	ENSMUSG00000023350	0	0	0	0	0	0	0	0	0	0	0	0	0	0	0	0	0	0	0	0	0	0	0	0	0	0	0	0	0
								ENSMUSG00000023387	ENSMUSG00000023387	0	0	0	0	0	0	0	0	0	0	0	0	0	0	0	0	0	0	0	0	0	0	0	0	0	0	0	0	0
								ENSMUSG00000023391	ENSMUSG00000023391	0	0	0	0	0	0	0	0	0	0	0	0	0	0	0	0	0	0	0	0	0	0	0	0	0	0	0	0	0
								ENSMUSG00000023403	ENSMUSG00000023403	0	0	0	0	0	0	0	0	0	0	0	0	0	0	0	0	0	0	0	0	0	0	0	0	0	0	0	0	0
								ENSMUSG00000023577	ENSMUSG00000023577	0	0	0	0	0	0	0	0	0	0	0	0	0	0	0	0	0	0	0	0	0	0	0	0	0	0	0	0	0
								ENSMUSG00000023802	ENSMUSG00000023802	0	0	0	0	0	0	0	0	0	0	0	0	0	0	0	0	0	0	0	0	0	0	0	0	0	0	0	0	0
								ENSMUSG00000023935	ENSMUSG00000023935	0	0	0	0	0	0	0	0	0	0	0	0	0	0	0	0	0	0	0	0	0	0	0	0	0	0	0	0	0
								ENSMUSG00000023943	ENSMUSG00000023943	0	0	0	0	0	0	0	0	0	0	0	0	0	0	0	0	0	0	0	0	0	0	0	0	0	0	0	0	0
								ENSMUSG00000023949	ENSMUSG00000023949	0	0	0	0	0	0	0	0	0	0	0	0	0	0	0	0	0	0	0	0	0	0	0	0	0	0	0	0	0
								ENSMUSG00000023978	ENSMUSG00000023978	0	0	0	0	0	0	0	0	0	0	0	0	0	0	0	0	0	0	0	0	0	0	0	0	0	0	0	0	0
								ENSMUSG00000024041	ENSMUSG00000024041	0	0	0	0	0	0	0	0	0	0	0	0	0	0	0	0	0	0	0	0	0	0	0	0	0	0	0	0	0
								ENSMUSG00000024088	ENSMUSG00000024088	0	0	0	0	0	0	0	0	0	0	0	0	0	0	0	0	0	0	0	0	0	0	0	0	0	0	0	0	0
								ENSMUSG00000024107	ENSMUSG00000024107	0	0	0	0	0	0	0	0	0	0	0	0	0	0	0	0	0	0	0	0	0	0	0	0	0	0	0	0	0
								ENSMUSG00000024116	ENSMUSG00000024116	0	0	0	0	0	0	0	0	0	0	0	0	0	0	0	0	0	0	0	0	0	0	0	0	0	0	0	0	0
								ENSMUSG00000024125	ENSMUSG00000024125	0	0	0	0	0	0	0	0	0	0	0	0	0	0	0	0	0	0	0	0	0	0	0	0	0	0	0	0	0
								ENSMUSG00000024128	ENSMUSG00000024128	0	0	0	0	0	0	0	0	0	0	0	0	0	0	0	0	0	0	0	0	0	0	0	0	0	0	0	0	0
								ENSMUSG00000024171	ENSMUSG00000024171	0	0	0	0	0	0	0	0	0	0	0	0	0	0	0	0	0	0	0	0	0	0	0	0	0	0	0	0	0
								ENSMUSG00000024172	ENSMUSG00000024172	0	0	0	0	0	0	0	0	0	0	0	0	0	0	0	0	0	0	0	0	0	0	0	0	0	0	0	0	0
								ENSMUSG00000024207	ENSMUSG00000024207	0	0	0	0	0	0	0	0	0	0	0	0	0	0	0	0	0	0	0	0	0	0	0	0	0	0	0	0	0
								ENSMUSG00000024224	ENSMUSG00000024224	0	0	0	0	0	0	0	0	0	0	0	0	0	0	0	0	0	0	0	0	0	0	0	0	0	0	0	0	0
								ENSMUSG00000024233	ENSMUSG00000024233	0	0	0	0	0	0	0	0	0	0	0	0	0	0	0	0	0	0	0	0	0	0	0	0	0	0	0	0	0
								ENSMUSG00000024256	ENSMUSG00000024256	0	0	0	0	0	0	0	0	0	0	0	0	0	0	0	0	0	0	0	0	0	0	0	0	0	0	0	0	0
								ENSMUSG00000024306	ENSMUSG00000024306	0	0	0	0	0	0	0	0	0	0	0	0	0	0	0	0	0	0	0	0	0	0	0	0	0	0	0	0	0
								ENSMUSG00000024448	ENSMUSG00000024448	0	0	0	0	0	0	0	0	0	0	0	0	0	0	0	0	0	0	0	0	0	0	0	0	0	0	0	0	0
								ENSMUSG00000024471	ENSMUSG00000024471	0	0	0	0	0	0	0	0	0	0	0	0	0	0	0	0	0	0	0	0	0	0	0	0	0	0	0	0	0
								ENSMUSG00000024497	ENSMUSG00000024497	0	0	0	0	0	0	0	0	0	0	0	0	0	0	0	0	0	0	0	0	0	0	0	0	0	0	0	0	0
								ENSMUSG00000024510	ENSMUSG00000024510	0	0	0	0	0	0	0	0	0	0	0	0	0	0	0	0	0	0	0	0	0	0	0	0	0	0	0	0	0
								ENSMUSG00000024512	ENSMUSG00000024512	0	0	0	0	0	0	0	0	0	0	0	0	0	0	0	0	0	0	0	0	0	0	0	0	0	0	0	0	0
								ENSMUSG00000024519	ENSMUSG00000024519	0	0	0	0	0	0	0	0	0	0	0	0	0	0	0	0	0	0	0	0	0	0	0	0	0	0	0	0	0
								ENSMUSG00000024532	ENSMUSG00000024532	0	0	0	0	0	0	0	0	0	0	0	0	0	0	0	0	0	0	0	0	0	0	0	0	0	0	0	0	0
								ENSMUSG00000024546	ENSMUSG00000024546	0	0	0	0	0	0	0	0	0	0	0	0	0	0	0	0	0	0	0	0	0	0	0	0	0	0	0	0	0
								ENSMUSG00000024552	ENSMUSG00000024552	0	0	0	0	0	0	0	0	0	0	0	0	0	0	0	0	0	0	0	0	0	0	0	0	0	0	0	0	0
								ENSMUSG00000024553	ENSMUSG00000024553	0	0	0	0	0	0	0	0	0	0	0	0	0	0	0	0	0	0	0	0	0	0	0	0	0	0	0	0	0
								ENSMUSG00000024565	ENSMUSG00000024565	0	0	0	0	0	0	0	0	0	0	0	0	0	0	0	0	0	0	0	0	0	0	0	0	0	0	0	0	0
								ENSMUSG00000024578	ENSMUSG00000024578	0	0	0	0	0	0	0	0	0	0	0	0	0	0	0	0	0	0	0	0	0	0	0	0	0	0	0	0	0
								ENSMUSG00000024647	ENSMUSG00000024647	0	0	0	0	0	0	0	0	0	0	0	0	0	0	0	0	0	0	0	0	0	0	0	0	0	0	0	0	0
								ENSMUSG00000024653	ENSMUSG00000024653	0	0	0	0	0	0	0	0	0	0	0	0	0	0	0	0	0	0	0	0	0	0	0	0	0	0	0	0	0
								ENSMUSG00000024658	ENSMUSG00000024658	0	0	0	0	0	0	0	0	0	0	0	0	0	0	0	0	0	0	0	0	0	0	0	0	0	0	0	0	0
								ENSMUSG00000024682	ENSMUSG00000024682	0	0	0	0	0	0	0	0	0	0	0	0	0	0	0	0	0	0	0	0	0	0	0	0	0	0	0	0	0
								ENSMUSG00000024728	ENSMUSG00000024728	0	0	0	0	0	0	0	0	0	0	0	0	0	0	0	0	0	0	0	0	0	0	0	0	0	0	0	0	0
								ENSMUSG00000024731	ENSMUSG00000024731	0	0	0	0	0	0	0	0	0	0	0	0	0	0	0	0	0	0	0	0	0	0	0	0	0	0	0	0	0
								ENSMUSG00000024734	ENSMUSG00000024734	0	0	0	0	0	0	0	0	0	0	0	0	0	0	0	0	0	0	0	0	0	0	0	0	0	0	0	0	0
								ENSMUSG00000024757	ENSMUSG00000024757	0	0	0	0	0	0	0	0	0	0	0	0	0	0	0	0	0	0	0	0	0	0	0	0	0	0	0	0	0
								ENSMUSG00000024768	ENSMUSG00000024768	0	0	0	0	0	0	0	0	0	0	0	0	0	0	0	0	0	0	0	0	0	0	0	0	0	0	0	0	0
								ENSMUSG00000024770	ENSMUSG00000024770	0	0	0	0	0	0	0	0	0	0	0	0	0	0	0	0	0	0	0	0	0	0	0	0	0	0	0	0	0
								ENSMUSG00000024806	ENSMUSG00000024806	0	0	0	0	0	0	0	0	0	0	0	0	0	0	0	0	0	0	0	0	0	0	0	0	0	0	0	0	0
								ENSMUSG00000024815	ENSMUSG00000024815	0	0	0	0	0	0	0	0	0	0	0	0	0	0	0	0	0	0	0	0	0	0	0	0	0	0	0	0	0
								ENSMUSG00000024868	ENSMUSG00000024868	0	0	0	0	0	0	0	0	0	0	0	0	0	0	0	0	0	0	0	0	0	0	0	0	0	0	0	0	0
								ENSMUSG00000024973	ENSMUSG00000024973	0	0	0	0	0	0	0	0	0	0	0	0	0	0	0	0	0	0	0	0	0	0	0	0	0	0	0	0	0
								ENSMUSG00000025013	ENSMUSG00000025013	0	0	0	0	0	0	0	0	0	0	0	0	0	0	0	0	0	0	0	0	0	0	0	0	0	0	0	0	0
								ENSMUSG00000025043	ENSMUSG00000025043	0	0	0	0	0	0	0	0	0	0	0	0	0	0	0	0	0	0	0	0	0	0	0	0	0	0	0	0	0
								ENSMUSG00000025051	ENSMUSG00000025051	0	0	0	0	0	0	0	0	0	0	0	0	0	0	0	0	0	0	0	0	0	0	0	0	0	0	0	0	0
								ENSMUSG00000025056	ENSMUSG00000025056	0	0	0	0	0	0	0	0	0	0	0	0	0	0	0	0	0	0	0	0	0	0	0	0	0	0	0	0	0
								ENSMUSG00000025081	ENSMUSG00000025081	0	0	0	0	0	0	0	0	0	0	0	0	0	0	0	0	0	0	0	0	0	0	0	0	0	0	0	0	0
								ENSMUSG00000025090	ENSMUSG00000025090	0	0	0	0	0	0	0	0	0	0	0	0	0	0	0	0	0	0	0	0	0	0	0	0	0	0	0	0	0
								ENSMUSG00000025141	ENSMUSG00000025141	0	0	0	0	0	0	0	0	0	0	0	0	0	0	0	0	0	0	0	0	0	0	0	0	0	0	0	0	0
								ENSMUSG00000025201	ENSMUSG00000025201	0	0	0	0	0	0	0	0	0	0	0	0	0	0	0	0	0	0	0	0	0	0	0	0	0	0	0	0	0
								ENSMUSG00000025216	ENSMUSG00000025216	0	0	0	0	0	0	0	0	0	0	0	0	0	0	0	0	0	0	0	0	0	0	0	0	0	0	0	0	0
								ENSMUSG00000025288	ENSMUSG00000025288	0	0	0	0	0	0	0	0	0	0	0	0	0	0	0	0	0	0	0	0	0	0	0	0	0	0	0	0	0
								ENSMUSG00000025389	ENSMUSG00000025389	0	0	0	0	0	0	0	0	0	0	0	0	0	0	0	0	0	0	0	0	0	0	0	0	0	0	0	0	0
								ENSMUSG00000025400	ENSMUSG00000025400	0	0	0	0	0	0	0	0	0	0	0	0	0	0	0	0	0	0	0	0	0	0	0	0	0	0	0	0	0
								ENSMUSG00000025418	ENSMUSG00000025418	0	0	0	0	0	0	0	0	0	0	0	0	0	0	0	0	0	0	0	0	0	0	0	0	0	0	0	0	0
								ENSMUSG00000025425	ENSMUSG00000025425	0	0	0	0	0	0	0	0	0	0	0	0	0	0	0	0	0	0	0	0	0	0	0	0	0	0	0	0	0
								ENSMUSG00000025431	ENSMUSG00000025431	0	0	0	0	0	0	0	0	0	0	0	0	0	0	0	0	0	0	0	0	0	0	0	0	0	0	0	0	0
								ENSMUSG00000025469	ENSMUSG00000025469	0	0	0	0	0	0	0	0	0	0	0	0	0	0	0	0	0	0	0	0	0	0	0	0	0	0	0	0	0
								ENSMUSG00000025482	ENSMUSG00000025482	0	0	0	0	0	0	0	0	0	0	0	0	0	0	0	0	0	0	0	0	0	0	0	0	0	0	0	0	0
								ENSMUSG00000025496	ENSMUSG00000025496	0	0	0	0	0	0	0	0	0	0	0	0	0	0	0	0	0	0	0	0	0	0	0	0	0	0	0	0	0
								ENSMUSG00000025519	ENSMUSG00000025519	0	0	0	0	0	0	0	0	0	0	0	0	0	0	0	0	0	0	0	0	0	0	0	0	0	0	0	0	0
								ENSMUSG00000025658	ENSMUSG00000025658	0	0	0	0	0	0	0	0	0	0	0	0	0	0	0	0	0	0	0	0	0	0	0	0	0	0	0	0	0
								ENSMUSG00000025716	ENSMUSG00000025716	0	0	0	0	0	0	0	0	0	0	0	0	0	0	0	0	0	0	0	0	0	0	0	0	0	0	0	0	0
								ENSMUSG00000025754	ENSMUSG00000025754	0	0	0	0	0	0	0	0	0	0	0	0	0	0	0	0	0	0	0	0	0	0	0	0	0	0	0	0	0
								ENSMUSG00000025774	ENSMUSG00000025774	0	0	0	0	0	0	0	0	0	0	0	0	0	0	0	0	0	0	0	0	0	0	0	0	0	0	0	0	0
								ENSMUSG00000025777	ENSMUSG00000025777	0	0	0	0	0	0	0	0	0	0	0	0	0	0	0	0	0	0	0	0	0	0	0	0	0	0	0	0	0
								ENSMUSG00000025808	ENSMUSG00000025808	0	0	0	0	0	0	0	0	0	0	0	0	0	0	0	0	0	0	0	0	0	0	0	0	0	0	0	0	0
								ENSMUSG00000025838	ENSMUSG00000025838	0	0	0	0	0	0	0	0	0	0	0	0	0	0	0	0	0	0	0	0	0	0	0	0	0	0	0	0	0
								ENSMUSG00000025839	ENSMUSG00000025839	0	0	0	0	0	0	0	0	0	0	0	0	0	0	0	0	0	0	0	0	0	0	0	0	0	0	0	0	0
								ENSMUSG00000025927	ENSMUSG00000025927	0	0	0	0	0	0	0	0	0	0	0	0	0	0	0	0	0	0	0	0	0	0	0	0	0	0	0	0	0
								ENSMUSG00000025929	ENSMUSG00000025929	0	0	0	0	0	0	0	0	0	0	0	0	0	0	0	0	0	0	0	0	0	0	0	0	0	0	0	0	0
								ENSMUSG00000025945	ENSMUSG00000025945	0	0	0	0	0	0	0	0	0	0	0	0	0	0	0	0	0	0	0	0	0	0	0	0	0	0	0	0	0
								ENSMUSG00000025952	ENSMUSG00000025952	0	0	0	0	0	0	0	0	0	0	0	0	0	0	0	0	0	0	0	0	0	0	0	0	0	0	0	0	0
								ENSMUSG00000026058	ENSMUSG00000026058	0	0	0	0	0	0	0	0	0	0	0	0	0	0	0	0	0	0	0	0	0	0	0	0	0	0	0	0	0
								ENSMUSG00000026063	ENSMUSG00000026063	0	0	0	0	0	0	0	0	0	0	0	0	0	0	0	0	0	0	0	0	0	0	0	0	0	0	0	0	0
								ENSMUSG00000026065	ENSMUSG00000026065	0	0	0	0	0	0	0	0	0	0	0	0	0	0	0	0	0	0	0	0	0	0	0	0	0	0	0	0	0
								ENSMUSG00000026085	ENSMUSG00000026085	0	0	0	0	0	0	0	0	0	0	0	0	0	0	0	0	0	0	0	0	0	0	0	0	0	0	0	0	0
								ENSMUSG00000026114	ENSMUSG00000026114	0	0	0	0	0	0	0	0	0	0	0	0	0	0	0	0	0	0	0	0	0	0	0	0	0	0	0	0	0
								ENSMUSG00000026124	ENSMUSG00000026124	0	0	0	0	0	0	0	0	0	0	0	0	0	0	0	0	0	0	0	0	0	0	0	0	0	0	0	0	0
								ENSMUSG00000026182	ENSMUSG00000026182	0	0	0	0	0	0	0	0	0	0	0	0	0	0	0	0	0	0	0	0	0	0	0	0	0	0	0	0	0
								ENSMUSG00000026241	ENSMUSG00000026241	0	0	0	0	0	0	0	0	0	0	0	0	0	0	0	0	0	0	0	0	0	0	0	0	0	0	0	0	0
								ENSMUSG00000026246	ENSMUSG00000026246	0	0	0	0	0	0	0	0	0	0	0	0	0	0	0	0	0	0	0	0	0	0	0	0	0	0	0	0	0
								ENSMUSG00000026251	ENSMUSG00000026251	0	0	0	0	0	0	0	0	0	0	0	0	0	0	0	0	0	0	0	0	0	0	0	0	0	0	0	0	0
								ENSMUSG00000026253	ENSMUSG00000026253	0	0	0	0	0	0	0	0	0	0	0	0	0	0	0	0	0	0	0	0	0	0	0	0	0	0	0	0	0
								ENSMUSG00000026322	ENSMUSG00000026322	0	0	0	0	0	0	0	0	0	0	0	0	0	0	0	0	0	0	0	0	0	0	0	0	0	0	0	0	0
								ENSMUSG00000026327	ENSMUSG00000026327	0	0	0	0	0	0	0	0	0	0	0	0	0	0	0	0	0	0	0	0	0	0	0	0	0	0	0	0	0
								ENSMUSG00000026331	ENSMUSG00000026331	0	0	0	0	0	0	0	0	0	0	0	0	0	0	0	0	0	0	0	0	0	0	0	0	0	0	0	0	0
								ENSMUSG00000026336	ENSMUSG00000026336	0	0	0	0	0	0	0	0	0	0	0	0	0	0	0	0	0	0	0	0	0	0	0	0	0	0	0	0	0
								ENSMUSG00000026394	ENSMUSG00000026394	0	0	0	0	0	0	0	0	0	0	0	0	0	0	0	0	0	0	0	0	0	0	0	0	0	0	0	0	0
								ENSMUSG00000026416	ENSMUSG00000026416	0	0	0	0	0	0	0	0	0	0	0	0	0	0	0	0	0	0	0	0	0	0	0	0	0	0	0	0	0
								ENSMUSG00000026418	ENSMUSG00000026418	0	0	0	0	0	0	0	0	0	0	0	0	0	0	0	0	0	0	0	0	0	0	0	0	0	0	0	0	0
								ENSMUSG00000026420	ENSMUSG00000026420	0	0	0	0	0	0	0	0	0	0	0	0	0	0	0	0	0	0	0	0	0	0	0	0	0	0	0	0	0
								ENSMUSG00000026432	ENSMUSG00000026432	0	0	0	0	0	0	0	0	0	0	0	0	0	0	0	0	0	0	0	0	0	0	0	0	0	0	0	0	0
								ENSMUSG00000026459	ENSMUSG00000026459	0	0	0	0	0	0	0	0	0	0	0	0	0	0	0	0	0	0	0	0	0	0	0	0	0	0	0	0	0
								ENSMUSG00000026468	ENSMUSG00000026468	0	0	0	0	0	0	0	0	0	0	0	0	0	0	0	0	0	0	0	0	0	0	0	0	0	0	0	0	0
								ENSMUSG00000026531	ENSMUSG00000026531	0	0	0	0	0	0	0	0	0	0	0	0	0	0	0	0	0	0	0	0	0	0	0	0	0	0	0	0	0
								ENSMUSG00000026560	ENSMUSG00000026560	0	0	0	0	0	0	0	0	0	0	0	0	0	0	0	0	0	0	0	0	0	0	0	0	0	0	0	0	0
								ENSMUSG00000026686	ENSMUSG00000026686	0	0	0	0	0	0	0	0	0	0	0	0	0	0	0	0	0	0	0	0	0	0	0	0	0	0	0	0	0
								ENSMUSG00000026734	ENSMUSG00000026734	0	0	0	0	0	0	0	0	0	0	0	0	0	0	0	0	0	0	0	0	0	0	0	0	0	0	0	0	0
								ENSMUSG00000026735	ENSMUSG00000026735	0	0	0	0	0	0	0	0	0	0	0	0	0	0	0	0	0	0	0	0	0	0	0	0	0	0	0	0	0
								ENSMUSG00000026824	ENSMUSG00000026824	0	0	0	0	0	0	0	0	0	0	0	0	0	0	0	0	0	0	0	0	0	0	0	0	0	0	0	0	0
								ENSMUSG00000026828	ENSMUSG00000026828	0	0	0	0	0	0	0	0	0	0	0	0	0	0	0	0	0	0	0	0	0	0	0	0	0	0	0	0	0
								ENSMUSG00000026830	ENSMUSG00000026830	0	0	0	0	0	0	0	0	0	0	0	0	0	0	0	0	0	0	0	0	0	0	0	0	0	0	0	0	0
								ENSMUSG00000026882	ENSMUSG00000026882	0	0	0	0	0	0	0	0	0	0	0	0	0	0	0	0	0	0	0	0	0	0	0	0	0	0	0	0	0
								ENSMUSG00000026931	ENSMUSG00000026931	0	0	0	0	0	0	0	0	0	0	0	0	0	0	0	0	0	0	0	0	0	0	0	0	0	0	0	0	0
								ENSMUSG00000026934	ENSMUSG00000026934	0	0	0	0	0	0	0	0	0	0	0	0	0	0	0	0	0	0	0	0	0	0	0	0	0	0	0	0	0
								ENSMUSG00000026936	ENSMUSG00000026936	0	0	0	0	0	0	0	0	0	0	0	0	0	0	0	0	0	0	0	0	0	0	0	0	0	0	0	0	0
								ENSMUSG00000026963	ENSMUSG00000026963	0	0	0	0	0	0	0	0	0	0	0	0	0	0	0	0	0	0	0	0	0	0	0	0	0	0	0	0	0
								ENSMUSG00000026983	ENSMUSG00000026983	0	0	0	0	0	0	0	0	0	0	0	0	0	0	0	0	0	0	0	0	0	0	0	0	0	0	0	0	0
								ENSMUSG00000026984	ENSMUSG00000026984	0	0	0	0	0	0	0	0	0	0	0	0	0	0	0	0	0	0	0	0	0	0	0	0	0	0	0	0	0
								ENSMUSG00000026985	ENSMUSG00000026985	0	0	0	0	0	0	0	0	0	0	0	0	0	0	0	0	0	0	0	0	0	0	0	0	0	0	0	0	0
								ENSMUSG00000027120	ENSMUSG00000027120	0	0	0	0	0	0	0	0	0	0	0	0	0	0	0	0	0	0	0	0	0	0	0	0	0	0	0	0	0
								ENSMUSG00000027157	ENSMUSG00000027157	0	0	0	0	0	0	0	0	0	0	0	0	0	0	0	0	0	0	0	0	0	0	0	0	0	0	0	0	0
								ENSMUSG00000027209	ENSMUSG00000027209	0	0	0	0	0	0	0	0	0	0	0	0	0	0	0	0	0	0	0	0	0	0	0	0	0	0	0	0	0
								ENSMUSG00000027229	ENSMUSG00000027229	0	0	0	0	0	0	0	0	0	0	0	0	0	0	0	0	0	0	0	0	0	0	0	0	0	0	0	0	0
								ENSMUSG00000027270	ENSMUSG00000027270	0	0	0	0	0	0	0	0	0	0	0	0	0	0	0	0	0	0	0	0	0	0	0	0	0	0	0	0	0
								ENSMUSG00000027301	ENSMUSG00000027301	0	0	0	0	0	0	0	0	0	0	0	0	0	0	0	0	0	0	0	0	0	0	0	0	0	0	0	0	0
								ENSMUSG00000027345	ENSMUSG00000027345	0	0	0	0	0	0	0	0	0	0	0	0	0	0	0	0	0	0	0	0	0	0	0	0	0	0	0	0	0
								ENSMUSG00000027355	ENSMUSG00000027355	0	0	0	0	0	0	0	0	0	0	0	0	0	0	0	0	0	0	0	0	0	0	0	0	0	0	0	0	0
								ENSMUSG00000027400	ENSMUSG00000027400	0	0	0	0	0	0	0	0	0	0	0	0	0	0	0	0	0	0	0	0	0	0	0	0	0	0	0	0	0
								ENSMUSG00000027403	ENSMUSG00000027403	0	0	0	0	0	0	0	0	0	0	0	0	0	0	0	0	0	0	0	0	0	0	0	0	0	0	0	0	0
								ENSMUSG00000027409	ENSMUSG00000027409	0	0	0	0	0	0	0	0	0	0	0	0	0	0	0	0	0	0	0	0	0	0	0	0	0	0	0	0	0
								ENSMUSG00000027416	ENSMUSG00000027416	0	0	0	0	0	0	0	0	0	0	0	0	0	0	0	0	0	0	0	0	0	0	0	0	0	0	0	0	0
								ENSMUSG00000027419	ENSMUSG00000027419	0	0	0	0	0	0	0	0	0	0	0	0	0	0	0	0	0	0	0	0	0	0	0	0	0	0	0	0	0
								ENSMUSG00000027431	ENSMUSG00000027431	0	0	0	0	0	0	0	0	0	0	0	0	0	0	0	0	0	0	0	0	0	0	0	0	0	0	0	0	0
								ENSMUSG00000027434	ENSMUSG00000027434	0	0	0	0	0	0	0	0	0	0	0	0	0	0	0	0	0	0	0	0	0	0	0	0	0	0	0	0	0
								ENSMUSG00000027442	ENSMUSG00000027442	0	0	0	0	0	0	0	0	0	0	0	0	0	0	0	0	0	0	0	0	0	0	0	0	0	0	0	0	0
								ENSMUSG00000027443	ENSMUSG00000027443	0	0	0	0	0	0	0	0	0	0	0	0	0	0	0	0	0	0	0	0	0	0	0	0	0	0	0	0	0
								ENSMUSG00000027444	ENSMUSG00000027444	0	0	0	0	0	0	0	0	0	0	0	0	0	0	0	0	0	0	0	0	0	0	0	0	0	0	0	0	0
								ENSMUSG00000027446	ENSMUSG00000027446	0	0	0	0	0	0	0	0	0	0	0	0	0	0	0	0	0	0	0	0	0	0	0	0	0	0	0	0	0
								ENSMUSG00000027468	ENSMUSG00000027468	0	0	0	0	0	0	0	0	0	0	0	0	0	0	0	0	0	0	0	0	0	0	0	0	0	0	0	0	0
								ENSMUSG00000027470	ENSMUSG00000027470	0	0	0	0	0	0	0	0	0	0	0	0	0	0	0	0	0	0	0	0	0	0	0	0	0	0	0	0	0
								ENSMUSG00000027480	ENSMUSG00000027480	0	0	0	0	0	0	0	0	0	0	0	0	0	0	0	0	0	0	0	0	0	0	0	0	0	0	0	0	0
								ENSMUSG00000027481	ENSMUSG00000027481	0	0	0	0	0	0	0	0	0	0	0	0	0	0	0	0	0	0	0	0	0	0	0	0	0	0	0	0	0
								ENSMUSG00000027482	ENSMUSG00000027482	0	0	0	0	0	0	0	0	0	0	0	0	0	0	0	0	0	0	0	0	0	0	0	0	0	0	0	0	0
								ENSMUSG00000027483	ENSMUSG00000027483	0	0	0	0	0	0	0	0	0	0	0	0	0	0	0	0	0	0	0	0	0	0	0	0	0	0	0	0	0
								ENSMUSG00000027484	ENSMUSG00000027484	0	0	0	0	0	0	0	0	0	0	0	0	0	0	0	0	0	0	0	0	0	0	0	0	0	0	0	0	0
								ENSMUSG00000027485	ENSMUSG00000027485	0	0	0	0	0	0	0	0	0	0	0	0	0	0	0	0	0	0	0	0	0	0	0	0	0	0	0	0	0
								ENSMUSG00000027517	ENSMUSG00000027517	0	0	0	0	0	0	0	0	0	0	0	0	0	0	0	0	0	0	0	0	0	0	0	0	0	0	0	0	0
								ENSMUSG00000027518	ENSMUSG00000027518	0	0	0	0	0	0	0	0	0	0	0	0	0	0	0	0	0	0	0	0	0	0	0	0	0	0	0	0	0
								ENSMUSG00000027528	ENSMUSG00000027528	0	0	0	0	0	0	0	0	0	0	0	0	0	0	0	0	0	0	0	0	0	0	0	0	0	0	0	0	0
								ENSMUSG00000027564	ENSMUSG00000027564	0	0	0	0	0	0	0	0	0	0	0	0	0	0	0	0	0	0	0	0	0	0	0	0	0	0	0	0	0
								ENSMUSG00000027568	ENSMUSG00000027568	0	0	0	0	0	0	0	0	0	0	0	0	0	0	0	0	0	0	0	0	0	0	0	0	0	0	0	0	0
								ENSMUSG00000027606	ENSMUSG00000027606	0	0	0	0	0	0	0	0	0	0	0	0	0	0	0	0	0	0	0	0	0	0	0	0	0	0	0	0	0
								ENSMUSG00000027703	ENSMUSG00000027703	0	0	0	0	0	0	0	0	0	0	0	0	0	0	0	0	0	0	0	0	0	0	0	0	0	0	0	0	0
								ENSMUSG00000027719	ENSMUSG00000027719	0	0	0	0	0	0	0	0	0	0	0	0	0	0	0	0	0	0	0	0	0	0	0	0	0	0	0	0	0
								ENSMUSG00000027788	ENSMUSG00000027788	0	0	0	0	0	0	0	0	0	0	0	0	0	0	0	0	0	0	0	0	0	0	0	0	0	0	0	0	0
								ENSMUSG00000027793	ENSMUSG00000027793	0	0	0	0	0	0	0	0	0	0	0	0	0	0	0	0	0	0	0	0	0	0	0	0	0	0	0	0	0
								ENSMUSG00000027794	ENSMUSG00000027794	0	0	0	0	0	0	0	0	0	0	0	0	0	0	0	0	0	0	0	0	0	0	0	0	0	0	0	0	0
								ENSMUSG00000027880	ENSMUSG00000027880	0	0	0	0	0	0	0	0	0	0	0	0	0	0	0	0	0	0	0	0	0	0	0	0	0	0	0	0	0
								ENSMUSG00000027912	ENSMUSG00000027912	0	0	0	0	0	0	0	0	0	0	0	0	0	0	0	0	0	0	0	0	0	0	0	0	0	0	0	0	0
								ENSMUSG00000027913	ENSMUSG00000027913	0	0	0	0	0	0	0	0	0	0	0	0	0	0	0	0	0	0	0	0	0	0	0	0	0	0	0	0	0
								ENSMUSG00000027919	ENSMUSG00000027919	0	0	0	0	0	0	0	0	0	0	0	0	0	0	0	0	0	0	0	0	0	0	0	0	0	0	0	0	0
								ENSMUSG00000027923	ENSMUSG00000027923	0	0	0	0	0	0	0	0	0	0	0	0	0	0	0	0	0	0	0	0	0	0	0	0	0	0	0	0	0
								ENSMUSG00000027925	ENSMUSG00000027925	0	0	0	0	0	0	0	0	0	0	0	0	0	0	0	0	0	0	0	0	0	0	0	0	0	0	0	0	0
								ENSMUSG00000027927	ENSMUSG00000027927	0	0	0	0	0	0	0	0	0	0	0	0	0	0	0	0	0	0	0	0	0	0	0	0	0	0	0	0	0
								ENSMUSG00000027967	ENSMUSG00000027967	0	0	0	0	0	0	0	0	0	0	0	0	0	0	0	0	0	0	0	0	0	0	0	0	0	0	0	0	0
								ENSMUSG00000027971	ENSMUSG00000027971	0	0	0	0	0	0	0	0	0	0	0	0	0	0	0	0	0	0	0	0	0	0	0	0	0	0	0	0	0
								ENSMUSG00000027973	ENSMUSG00000027973	0	0	0	0	0	0	0	0	0	0	0	0	0	0	0	0	0	0	0	0	0	0	0	0	0	0	0	0	0
								ENSMUSG00000028004	ENSMUSG00000028004	0	0	0	0	0	0	0	0	0	0	0	0	0	0	0	0	0	0	0	0	0	0	0	0	0	0	0	0	0
								ENSMUSG00000028023	ENSMUSG00000028023	0	0	0	0	0	0	0	0	0	0	0	0	0	0	0	0	0	0	0	0	0	0	0	0	0	0	0	0	0
								ENSMUSG00000028109	ENSMUSG00000028109	0	0	0	0	0	0	0	0	0	0	0	0	0	0	0	0	0	0	0	0	0	0	0	0	0	0	0	0	0
								ENSMUSG00000028172	ENSMUSG00000028172	0	0	0	0	0	0	0	0	0	0	0	0	0	0	0	0	0	0	0	0	0	0	0	0	0	0	0	0	0
								ENSMUSG00000028174	ENSMUSG00000028174	0	0	0	0	0	0	0	0	0	0	0	0	0	0	0	0	0	0	0	0	0	0	0	0	0	0	0	0	0
								ENSMUSG00000028176	ENSMUSG00000028176	0	0	0	0	0	0	0	0	0	0	0	0	0	0	0	0	0	0	0	0	0	0	0	0	0	0	0	0	0
								ENSMUSG00000028244	ENSMUSG00000028244	0	0	0	0	0	0	0	0	0	0	0	0	0	0	0	0	0	0	0	0	0	0	0	0	0	0	0	0	0
								ENSMUSG00000028280	ENSMUSG00000028280	0	0	0	0	0	0	0	0	0	0	0	0	0	0	0	0	0	0	0	0	0	0	0	0	0	0	0	0	0
								ENSMUSG00000028287	ENSMUSG00000028287	0	0	0	0	0	0	0	0	0	0	0	0	0	0	0	0	0	0	0	0	0	0	0	0	0	0	0	0	0
								ENSMUSG00000028396	ENSMUSG00000028396	0	0	0	0	0	0	0	0	0	0	0	0	0	0	0	0	0	0	0	0	0	0	0	0	0	0	0	0	0
								ENSMUSG00000028492	ENSMUSG00000028492	0	0	0	0	0	0	0	0	0	0	0	0	0	0	0	0	0	0	0	0	0	0	0	0	0	0	0	0	0
								ENSMUSG00000028523	ENSMUSG00000028523	0	0	0	0	0	0	0	0	0	0	0	0	0	0	0	0	0	0	0	0	0	0	0	0	0	0	0	0	0
								ENSMUSG00000028533	ENSMUSG00000028533	0	0	0	0	0	0	0	0	0	0	0	0	0	0	0	0	0	0	0	0	0	0	0	0	0	0	0	0	0
								ENSMUSG00000028546	ENSMUSG00000028546	0	0	0	0	0	0	0	0	0	0	0	0	0	0	0	0	0	0	0	0	0	0	0	0	0	0	0	0	0
								ENSMUSG00000028584	ENSMUSG00000028584	0	0	0	0	0	0	0	0	0	0	0	0	0	0	0	0	0	0	0	0	0	0	0	0	0	0	0	0	0
								ENSMUSG00000028589	ENSMUSG00000028589	0	0	0	0	0	0	0	0	0	0	0	0	0	0	0	0	0	0	0	0	0	0	0	0	0	0	0	0	0
								ENSMUSG00000028590	ENSMUSG00000028590	0	0	0	0	0	0	0	0	0	0	0	0	0	0	0	0	0	0	0	0	0	0	0	0	0	0	0	0	0
								ENSMUSG00000028593	ENSMUSG00000028593	0	0	0	0	0	0	0	0	0	0	0	0	0	0	0	0	0	0	0	0	0	0	0	0	0	0	0	0	0
								ENSMUSG00000028610	ENSMUSG00000028610	0	0	0	0	0	0	0	0	0	0	0	0	0	0	0	0	0	0	0	0	0	0	0	0	0	0	0	0	0
								ENSMUSG00000028612	ENSMUSG00000028612	0	0	0	0	0	0	0	0	0	0	0	0	0	0	0	0	0	0	0	0	0	0	0	0	0	0	0	0	0
								ENSMUSG00000028661	ENSMUSG00000028661	0	0	0	0	0	0	0	0	0	0	0	0	0	0	0	0	0	0	0	0	0	0	0	0	0	0	0	0	0
								ENSMUSG00000028707	ENSMUSG00000028707	0	0	0	0	0	0	0	0	0	0	0	0	0	0	0	0	0	0	0	0	0	0	0	0	0	0	0	0	0
								ENSMUSG00000028747	ENSMUSG00000028747	0	0	0	0	0	0	0	0	0	0	0	0	0	0	0	0	0	0	0	0	0	0	0	0	0	0	0	0	0
								ENSMUSG00000028749	ENSMUSG00000028749	0	0	0	0	0	0	0	0	0	0	0	0	0	0	0	0	0	0	0	0	0	0	0	0	0	0	0	0	0
								ENSMUSG00000028753	ENSMUSG00000028753	0	0	0	0	0	0	0	0	0	0	0	0	0	0	0	0	0	0	0	0	0	0	0	0	0	0	0	0	0
								ENSMUSG00000028784	ENSMUSG00000028784	0	0	0	0	0	0	0	0	0	0	0	0	0	0	0	0	0	0	0	0	0	0	0	0	0	0	0	0	0
								ENSMUSG00000028813	ENSMUSG00000028813	0	0	0	0	0	0	0	0	0	0	0	0	0	0	0	0	0	0	0	0	0	0	0	0	0	0	0	0	0
								ENSMUSG00000028938	ENSMUSG00000028938	0	0	0	0	0	0	0	0	0	0	0	0	0	0	0	0	0	0	0	0	0	0	0	0	0	0	0	0	0
								ENSMUSG00000028940	ENSMUSG00000028940	0	0	0	0	0	0	0	0	0	0	0	0	0	0	0	0	0	0	0	0	0	0	0	0	0	0	0	0	0
								ENSMUSG00000028946	ENSMUSG00000028946	0	0	0	0	0	0	0	0	0	0	0	0	0	0	0	0	0	0	0	0	0	0	0	0	0	0	0	0	0
								ENSMUSG00000029019	ENSMUSG00000029019	0	0	0	0	0	0	0	0	0	0	0	0	0	0	0	0	0	0	0	0	0	0	0	0	0	0	0	0	0
								ENSMUSG00000029044	ENSMUSG00000029044	0	0	0	0	0	0	0	0	0	0	0	0	0	0	0	0	0	0	0	0	0	0	0	0	0	0	0	0	0
								ENSMUSG00000029112	ENSMUSG00000029112	0	0	0	0	0	0	0	0	0	0	0	0	0	0	0	0	0	0	0	0	0	0	0	0	0	0	0	0	0
								ENSMUSG00000029154	ENSMUSG00000029154	0	0	0	0	0	0	0	0	0	0	0	0	0	0	0	0	0	0	0	0	0	0	0	0	0	0	0	0	0
								ENSMUSG00000029158	ENSMUSG00000029158	0	0	0	0	0	0	0	0	0	0	0	0	0	0	0	0	0	0	0	0	0	0	0	0	0	0	0	0	0
								ENSMUSG00000029184	ENSMUSG00000029184	0	0	0	0	0	0	0	0	0	0	0	0	0	0	0	0	0	0	0	0	0	0	0	0	0	0	0	0	0
								ENSMUSG00000029235	ENSMUSG00000029235	0	0	0	0	0	0	0	0	0	0	0	0	0	0	0	0	0	0	0	0	0	0	0	0	0	0	0	0	0
								ENSMUSG00000029236	ENSMUSG00000029236	0	0	0	0	0	0	0	0	0	0	0	0	0	0	0	0	0	0	0	0	0	0	0	0	0	0	0	0	0
								ENSMUSG00000029280	ENSMUSG00000029280	0	0	0	0	0	0	0	0	0	0	0	0	0	0	0	0	0	0	0	0	0	0	0	0	0	0	0	0	0
								ENSMUSG00000029281	ENSMUSG00000029281	0	0	0	0	0	0	0	0	0	0	0	0	0	0	0	0	0	0	0	0	0	0	0	0	0	0	0	0	0
								ENSMUSG00000029282	ENSMUSG00000029282	0	0	0	0	0	0	0	0	0	0	0	0	0	0	0	0	0	0	0	0	0	0	0	0	0	0	0	0	0
								ENSMUSG00000029288	ENSMUSG00000029288	0	0	0	0	0	0	0	0	0	0	0	0	0	0	0	0	0	0	0	0	0	0	0	0	0	0	0	0	0
								ENSMUSG00000029306	ENSMUSG00000029306	0	0	0	0	0	0	0	0	0	0	0	0	0	0	0	0	0	0	0	0	0	0	0	0	0	0	0	0	0
								ENSMUSG00000029320	ENSMUSG00000029320	0	0	0	0	0	0	0	0	0	0	0	0	0	0	0	0	0	0	0	0	0	0	0	0	0	0	0	0	0
								ENSMUSG00000029331	ENSMUSG00000029331	0	0	0	0	0	0	0	0	0	0	0	0	0	0	0	0	0	0	0	0	0	0	0	0	0	0	0	0	0
								ENSMUSG00000029337	ENSMUSG00000029337	0	0	0	0	0	0	0	0	0	0	0	0	0	0	0	0	0	0	0	0	0	0	0	0	0	0	0	0	0
								ENSMUSG00000029375	ENSMUSG00000029375	0	0	0	0	0	0	0	0	0	0	0	0	0	0	0	0	0	0	0	0	0	0	0	0	0	0	0	0	0
								ENSMUSG00000029409	ENSMUSG00000029409	0	0	0	0	0	0	0	0	0	0	0	0	0	0	0	0	0	0	0	0	0	0	0	0	0	0	0	0	0
								ENSMUSG00000029420	ENSMUSG00000029420	0	0	0	0	0	0	0	0	0	0	0	0	0	0	0	0	0	0	0	0	0	0	0	0	0	0	0	0	0
								ENSMUSG00000029423	ENSMUSG00000029423	0	0	0	0	0	0	0	0	0	0	0	0	0	0	0	0	0	0	0	0	0	0	0	0	0	0	0	0	0
								ENSMUSG00000029437	ENSMUSG00000029437	0	0	0	0	0	0	0	0	0	0	0	0	0	0	0	0	0	0	0	0	0	0	0	0	0	0	0	0	0
								ENSMUSG00000029451	ENSMUSG00000029451	0	0	0	0	0	0	0	0	0	0	0	0	0	0	0	0	0	0	0	0	0	0	0	0	0	0	0	0	0
								ENSMUSG00000029522	ENSMUSG00000029522	0	0	0	0	0	0	0	0	0	0	0	0	0	0	0	0	0	0	0	0	0	0	0	0	0	0	0	0	0
								ENSMUSG00000029526	ENSMUSG00000029526	0	0	0	0	0	0	0	0	0	0	0	0	0	0	0	0	0	0	0	0	0	0	0	0	0	0	0	0	0
								ENSMUSG00000029541	ENSMUSG00000029541	0	0	0	0	0	0	0	0	0	0	0	0	0	0	0	0	0	0	0	0	0	0	0	0	0	0	0	0	0
								ENSMUSG00000029546	ENSMUSG00000029546	0	0	0	0	0	0	0	0	0	0	0	0	0	0	0	0	0	0	0	0	0	0	0	0	0	0	0	0	0
								ENSMUSG00000029595	ENSMUSG00000029595	0	0	0	0	0	0	0	0	0	0	0	0	0	0	0	0	0	0	0	0	0	0	0	0	0	0	0	0	0
								ENSMUSG00000029608	ENSMUSG00000029608	0	0	0	0	0	0	0	0	0	0	0	0	0	0	0	0	0	0	0	0	0	0	0	0	0	0	0	0	0
								ENSMUSG00000029620	ENSMUSG00000029620	0	0	0	0	0	0	0	0	0	0	0	0	0	0	0	0	0	0	0	0	0	0	0	0	0	0	0	0	0
								ENSMUSG00000029646	ENSMUSG00000029646	0	0	0	0	0	0	0	0	0	0	0	0	0	0	0	0	0	0	0	0	0	0	0	0	0	0	0	0	0
								ENSMUSG00000029660	ENSMUSG00000029660	0	0	0	0	0	0	0	0	0	0	0	0	0	0	0	0	0	0	0	0	0	0	0	0	0	0	0	0	0
								ENSMUSG00000029682	ENSMUSG00000029682	0	0	0	0	0	0	0	0	0	0	0	0	0	0	0	0	0	0	0	0	0	0	0	0	0	0	0	0	0
								ENSMUSG00000029706	ENSMUSG00000029706	0	0	0	0	0	0	0	0	0	0	0	0	0	0	0	0	0	0	0	0	0	0	0	0	0	0	0	0	0
								ENSMUSG00000029711	ENSMUSG00000029711	0	0	0	0	0	0	0	0	0	0	0	0	0	0	0	0	0	0	0	0	0	0	0	0	0	0	0	0	0
								ENSMUSG00000029754	ENSMUSG00000029754	0	0	0	0	0	0	0	0	0	0	0	0	0	0	0	0	0	0	0	0	0	0	0	0	0	0	0	0	0
								ENSMUSG00000029755	ENSMUSG00000029755	0	0	0	0	0	0	0	0	0	0	0	0	0	0	0	0	0	0	0	0	0	0	0	0	0	0	0	0	0
								ENSMUSG00000029766	ENSMUSG00000029766	0	0	0	0	0	0	0	0	0	0	0	0	0	0	0	0	0	0	0	0	0	0	0	0	0	0	0	0	0
								ENSMUSG00000029788	ENSMUSG00000029788	0	0	0	0	0	0	0	0	0	0	0	0	0	0	0	0	0	0	0	0	0	0	0	0	0	0	0	0	0
								ENSMUSG00000029813	ENSMUSG00000029813	0	0	0	0	0	0	0	0	0	0	0	0	0	0	0	0	0	0	0	0	0	0	0	0	0	0	0	0	0
								ENSMUSG00000029829	ENSMUSG00000029829	0	0	0	0	0	0	0	0	0	0	0	0	0	0	0	0	0	0	0	0	0	0	0	0	0	0	0	0	0
								ENSMUSG00000029831	ENSMUSG00000029831	0	0	0	0	0	0	0	0	0	0	0	0	0	0	0	0	0	0	0	0	0	0	0	0	0	0	0	0	0
								ENSMUSG00000029837	ENSMUSG00000029837	0	0	0	0	0	0	0	0	0	0	0	0	0	0	0	0	0	0	0	0	0	0	0	0	0	0	0	0	0
								ENSMUSG00000029848	ENSMUSG00000029848	0	0	0	0	0	0	0	0	0	0	0	0	0	0	0	0	0	0	0	0	0	0	0	0	0	0	0	0	0
								ENSMUSG00000029865	ENSMUSG00000029865	0	0	0	0	0	0	0	0	0	0	0	0	0	0	0	0	0	0	0	0	0	0	0	0	0	0	0	0	0
								ENSMUSG00000029867	ENSMUSG00000029867	0	0	0	0	0	0	0	0	0	0	0	0	0	0	0	0	0	0	0	0	0	0	0	0	0	0	0	0	0
								ENSMUSG00000029878	ENSMUSG00000029878	0	0	0	0	0	0	0	0	0	0	0	0	0	0	0	0	0	0	0	0	0	0	0	0	0	0	0	0	0
								ENSMUSG00000029883	ENSMUSG00000029883	0	0	0	0	0	0	0	0	0	0	0	0	0	0	0	0	0	0	0	0	0	0	0	0	0	0	0	0	0
								ENSMUSG00000029885	ENSMUSG00000029885	0	0	0	0	0	0	0	0	0	0	0	0	0	0	0	0	0	0	0	0	0	0	0	0	0	0	0	0	0
								ENSMUSG00000029909	ENSMUSG00000029909	0	0	0	0	0	0	0	0	0	0	0	0	0	0	0	0	0	0	0	0	0	0	0	0	0	0	0	0	0
								ENSMUSG00000030001	ENSMUSG00000030001	0	0	0	0	0	0	0	0	0	0	0	0	0	0	0	0	0	0	0	0	0	0	0	0	0	0	0	0	0
								ENSMUSG00000030043	ENSMUSG00000030043	0	0	0	0	0	0	0	0	0	0	0	0	0	0	0	0	0	0	0	0	0	0	0	0	0	0	0	0	0
								ENSMUSG00000030074	ENSMUSG00000030074	0	0	0	0	0	0	0	0	0	0	0	0	0	0	0	0	0	0	0	0	0	0	0	0	0	0	0	0	0
								ENSMUSG00000030075	ENSMUSG00000030075	0	0	0	0	0	0	0	0	0	0	0	0	0	0	0	0	0	0	0	0	0	0	0	0	0	0	0	0	0
								ENSMUSG00000030143	ENSMUSG00000030143	0	0	0	0	0	0	0	0	0	0	0	0	0	0	0	0	0	0	0	0	0	0	0	0	0	0	0	0	0
								ENSMUSG00000030194	ENSMUSG00000030194	0	0	0	0	0	0	0	0	0	0	0	0	0	0	0	0	0	0	0	0	0	0	0	0	0	0	0	0	0
								ENSMUSG00000030196	ENSMUSG00000030196	0	0	0	0	0	0	0	0	0	0	0	0	0	0	0	0	0	0	0	0	0	0	0	0	0	0	0	0	0
								ENSMUSG00000030226	ENSMUSG00000030226	0	0	0	0	0	0	0	0	0	0	0	0	0	0	0	0	0	0	0	0	0	0	0	0	0	0	0	0	0
								ENSMUSG00000030350	ENSMUSG00000030350	0	0	0	0	0	0	0	0	0	0	0	0	0	0	0	0	0	0	0	0	0	0	0	0	0	0	0	0	0
								ENSMUSG00000030363	ENSMUSG00000030363	0	0	0	0	0	0	0	0	0	0	0	0	0	0	0	0	0	0	0	0	0	0	0	0	0	0	0	0	0
								ENSMUSG00000030366	ENSMUSG00000030366	0	0	0	0	0	0	0	0	0	0	0	0	0	0	0	0	0	0	0	0	0	0	0	0	0	0	0	0	0
								ENSMUSG00000030368	ENSMUSG00000030368	0	0	0	0	0	0	0	0	0	0	0	0	0	0	0	0	0	0	0	0	0	0	0	0	0	0	0	0	0
								ENSMUSG00000030373	ENSMUSG00000030373	0	0	0	0	0	0	0	0	0	0	0	0	0	0	0	0	0	0	0	0	0	0	0	0	0	0	0	0	0
								ENSMUSG00000030385	ENSMUSG00000030385	0	0	0	0	0	0	0	0	0	0	0	0	0	0	0	0	0	0	0	0	0	0	0	0	0	0	0	0	0
								ENSMUSG00000030450	ENSMUSG00000030450	0	0	0	0	0	0	0	0	0	0	0	0	0	0	0	0	0	0	0	0	0	0	0	0	0	0	0	0	0
								ENSMUSG00000030463	ENSMUSG00000030463	0	0	0	0	0	0	0	0	0	0	0	0	0	0	0	0	0	0	0	0	0	0	0	0	0	0	0	0	0
								ENSMUSG00000030484	ENSMUSG00000030484	0	0	0	0	0	0	0	0	0	0	0	0	0	0	0	0	0	0	0	0	0	0	0	0	0	0	0	0	0
								ENSMUSG00000030500	ENSMUSG00000030500	0	0	0	0	0	0	0	0	0	0	0	0	0	0	0	0	0	0	0	0	0	0	0	0	0	0	0	0	0
								ENSMUSG00000030507	ENSMUSG00000030507	0	0	0	0	0	0	0	0	0	0	0	0	0	0	0	0	0	0	0	0	0	0	0	0	0	0	0	0	0
								ENSMUSG00000030549	ENSMUSG00000030549	0	0	0	0	0	0	0	0	0	0	0	0	0	0	0	0	0	0	0	0	0	0	0	0	0	0	0	0	0
								ENSMUSG00000030617	ENSMUSG00000030617	0	0	0	0	0	0	0	0	0	0	0	0	0	0	0	0	0	0	0	0	0	0	0	0	0	0	0	0	0
								ENSMUSG00000030851	ENSMUSG00000030851	0	0	0	0	0	0	0	0	0	0	0	0	0	0	0	0	0	0	0	0	0	0	0	0	0	0	0	0	0
								ENSMUSG00000030858	ENSMUSG00000030858	0	0	0	0	0	0	0	0	0	0	0	0	0	0	0	0	0	0	0	0	0	0	0	0	0	0	0	0	0
								ENSMUSG00000030859	ENSMUSG00000030859	0	0	0	0	0	0	0	0	0	0	0	0	0	0	0	0	0	0	0	0	0	0	0	0	0	0	0	0	0
								ENSMUSG00000030898	ENSMUSG00000030898	0	0	0	0	0	0	0	0	0	0	0	0	0	0	0	0	0	0	0	0	0	0	0	0	0	0	0	0	0
								ENSMUSG00000030911	ENSMUSG00000030911	0	0	0	0	0	0	0	0	0	0	0	0	0	0	0	0	0	0	0	0	0	0	0	0	0	0	0	0	0
								ENSMUSG00000030976	ENSMUSG00000030976	0	0	0	0	0	0	0	0	0	0	0	0	0	0	0	0	0	0	0	0	0	0	0	0	0	0	0	0	0
								ENSMUSG00000030996	ENSMUSG00000030996	0	0	0	0	0	0	0	0	0	0	0	0	0	0	0	0	0	0	0	0	0	0	0	0	0	0	0	0	0
								ENSMUSG00000031073	ENSMUSG00000031073	0	0	0	0	0	0	0	0	0	0	0	0	0	0	0	0	0	0	0	0	0	0	0	0	0	0	0	0	0
								ENSMUSG00000031074	ENSMUSG00000031074	0	0	0	0	0	0	0	0	0	0	0	0	0	0	0	0	0	0	0	0	0	0	0	0	0	0	0	0	0
								ENSMUSG00000031085	ENSMUSG00000031085	0	0	0	0	0	0	0	0	0	0	0	0	0	0	0	0	0	0	0	0	0	0	0	0	0	0	0	0	0
								ENSMUSG00000031118	ENSMUSG00000031118	0	0	0	0	0	0	0	0	0	0	0	0	0	0	0	0	0	0	0	0	0	0	0	0	0	0	0	0	0
								ENSMUSG00000031130	ENSMUSG00000031130	0	0	0	0	0	0	0	0	0	0	0	0	0	0	0	0	0	0	0	0	0	0	0	0	0	0	0	0	0
								ENSMUSG00000031131	ENSMUSG00000031131	0	0	0	0	0	0	0	0	0	0	0	0	0	0	0	0	0	0	0	0	0	0	0	0	0	0	0	0	0
								ENSMUSG00000031160	ENSMUSG00000031160	0	0	0	0	0	0	0	0	0	0	0	0	0	0	0	0	0	0	0	0	0	0	0	0	0	0	0	0	0
								ENSMUSG00000031179	ENSMUSG00000031179	0	0	0	0	0	0	0	0	0	0	0	0	0	0	0	0	0	0	0	0	0	0	0	0	0	0	0	0	0
								ENSMUSG00000031181	ENSMUSG00000031181	0	0	0	0	0	0	0	0	0	0	0	0	0	0	0	0	0	0	0	0	0	0	0	0	0	0	0	0	0
								ENSMUSG00000031182	ENSMUSG00000031182	0	0	0	0	0	0	0	0	0	0	0	0	0	0	0	0	0	0	0	0	0	0	0	0	0	0	0	0	0
								ENSMUSG00000031194	ENSMUSG00000031194	0	0	0	0	0	0	0	0	0	0	0	0	0	0	0	0	0	0	0	0	0	0	0	0	0	0	0	0	0
								ENSMUSG00000031204	ENSMUSG00000031204	0	0	0	0	0	0	0	0	0	0	0	0	0	0	0	0	0	0	0	0	0	0	0	0	0	0	0	0	0
								ENSMUSG00000031210	ENSMUSG00000031210	0	0	0	0	0	0	0	0	0	0	0	0	0	0	0	0	0	0	0	0	0	0	0	0	0	0	0	0	0
								ENSMUSG00000031212	ENSMUSG00000031212	0	0	0	0	0	0	0	0	0	0	0	0	0	0	0	0	0	0	0	0	0	0	0	0	0	0	0	0	0
								ENSMUSG00000031224	ENSMUSG00000031224	0	0	0	0	0	0	0	0	0	0	0	0	0	0	0	0	0	0	0	0	0	0	0	0	0	0	0	0	0
								ENSMUSG00000031233	ENSMUSG00000031233	0	0	0	0	0	0	0	0	0	0	0	0	0	0	0	0	0	0	0	0	0	0	0	0	0	0	0	0	0
								ENSMUSG00000031241	ENSMUSG00000031241	0	0	0	0	0	0	0	0	0	0	0	0	0	0	0	0	0	0	0	0	0	0	0	0	0	0	0	0	0
								ENSMUSG00000031250	ENSMUSG00000031250	0	0	0	0	0	0	0	0	0	0	0	0	0	0	0	0	0	0	0	0	0	0	0	0	0	0	0	0	0
								ENSMUSG00000031364	ENSMUSG00000031364	0	0	0	0	0	0	0	0	0	0	0	0	0	0	0	0	0	0	0	0	0	0	0	0	0	0	0	0	0
								ENSMUSG00000031394	ENSMUSG00000031394	0	0	0	0	0	0	0	0	0	0	0	0	0	0	0	0	0	0	0	0	0	0	0	0	0	0	0	0	0
								ENSMUSG00000031409	ENSMUSG00000031409	0	0	0	0	0	0	0	0	0	0	0	0	0	0	0	0	0	0	0	0	0	0	0	0	0	0	0	0	0
								ENSMUSG00000031411	ENSMUSG00000031411	0	0	0	0	0	0	0	0	0	0	0	0	0	0	0	0	0	0	0	0	0	0	0	0	0	0	0	0	0
								ENSMUSG00000031424	ENSMUSG00000031424	0	0	0	0	0	0	0	0	0	0	0	0	0	0	0	0	0	0	0	0	0	0	0	0	0	0	0	0	0
								ENSMUSG00000031430	ENSMUSG00000031430	0	0	0	0	0	0	0	0	0	0	0	0	0	0	0	0	0	0	0	0	0	0	0	0	0	0	0	0	0
								ENSMUSG00000031452	ENSMUSG00000031452	0	0	0	0	0	0	0	0	0	0	0	0	0	0	0	0	0	0	0	0	0	0	0	0	0	0	0	0	0
								ENSMUSG00000031471	ENSMUSG00000031471	0	0	0	0	0	0	0	0	0	0	0	0	0	0	0	0	0	0	0	0	0	0	0	0	0	0	0	0	0
								ENSMUSG00000031491	ENSMUSG00000031491	0	0	0	0	0	0	0	0	0	0	0	0	0	0	0	0	0	0	0	0	0	0	0	0	0	0	0	0	0
								ENSMUSG00000031492	ENSMUSG00000031492	0	0	0	0	0	0	0	0	0	0	0	0	0	0	0	0	0	0	0	0	0	0	0	0	0	0	0	0	0
								ENSMUSG00000031509	ENSMUSG00000031509	0	0	0	0	0	0	0	0	0	0	0	0	0	0	0	0	0	0	0	0	0	0	0	0	0	0	0	0	0
								ENSMUSG00000031510	ENSMUSG00000031510	0	0	0	0	0	0	0	0	0	0	0	0	0	0	0	0	0	0	0	0	0	0	0	0	0	0	0	0	0
								ENSMUSG00000031518	ENSMUSG00000031518	0	0	0	0	0	0	0	0	0	0	0	0	0	0	0	0	0	0	0	0	0	0	0	0	0	0	0	0	0
								ENSMUSG00000031552	ENSMUSG00000031552	0	0	0	0	0	0	0	0	0	0	0	0	0	0	0	0	0	0	0	0	0	0	0	0	0	0	0	0	0
								ENSMUSG00000031553	ENSMUSG00000031553	0	0	0	0	0	0	0	0	0	0	0	0	0	0	0	0	0	0	0	0	0	0	0	0	0	0	0	0	0
								ENSMUSG00000031559	ENSMUSG00000031559	0	0	0	0	0	0	0	0	0	0	0	0	0	0	0	0	0	0	0	0	0	0	0	0	0	0	0	0	0
								ENSMUSG00000031621	ENSMUSG00000031621	0	0	0	0	0	0	0	0	0	0	0	0	0	0	0	0	0	0	0	0	0	0	0	0	0	0	0	0	0
								ENSMUSG00000031651	ENSMUSG00000031651	0	0	0	0	0	0	0	0	0	0	0	0	0	0	0	0	0	0	0	0	0	0	0	0	0	0	0	0	0
								ENSMUSG00000031654	ENSMUSG00000031654	0	0	0	0	0	0	0	0	0	0	0	0	0	0	0	0	0	0	0	0	0	0	0	0	0	0	0	0	0
								ENSMUSG00000031688	ENSMUSG00000031688	0	0	0	0	0	0	0	0	0	0	0	0	0	0	0	0	0	0	0	0	0	0	0	0	0	0	0	0	0
								ENSMUSG00000031727	ENSMUSG00000031727	0	0	0	0	0	0	0	0	0	0	0	0	0	0	0	0	0	0	0	0	0	0	0	0	0	0	0	0	0
								ENSMUSG00000031738	ENSMUSG00000031738	0	0	0	0	0	0	0	0	0	0	0	0	0	0	0	0	0	0	0	0	0	0	0	0	0	0	0	0	0
								ENSMUSG00000031757	ENSMUSG00000031757	0	0	0	0	0	0	0	0	0	0	0	0	0	0	0	0	0	0	0	0	0	0	0	0	0	0	0	0	0
								ENSMUSG00000031772	ENSMUSG00000031772	0	0	0	0	0	0	0	0	0	0	0	0	0	0	0	0	0	0	0	0	0	0	0	0	0	0	0	0	0
								ENSMUSG00000031809	ENSMUSG00000031809	0	0	0	0	0	0	0	0	0	0	0	0	0	0	0	0	0	0	0	0	0	0	0	0	0	0	0	0	0
								ENSMUSG00000031927	ENSMUSG00000031927	0	0	0	0	0	0	0	0	0	0	0	0	0	0	0	0	0	0	0	0	0	0	0	0	0	0	0	0	0
								ENSMUSG00000031936	ENSMUSG00000031936	0	0	0	0	0	0	0	0	0	0	0	0	0	0	0	0	0	0	0	0	0	0	0	0	0	0	0	0	0
								ENSMUSG00000031952	ENSMUSG00000031952	0	0	0	0	0	0	0	0	0	0	0	0	0	0	0	0	0	0	0	0	0	0	0	0	0	0	0	0	0
								ENSMUSG00000031991	ENSMUSG00000031991	0	0	0	0	0	0	0	0	0	0	0	0	0	0	0	0	0	0	0	0	0	0	0	0	0	0	0	0	0
								ENSMUSG00000031998	ENSMUSG00000031998	0	0	0	0	0	0	0	0	0	0	0	0	0	0	0	0	0	0	0	0	0	0	0	0	0	0	0	0	0
								ENSMUSG00000032023	ENSMUSG00000032023	0	0	0	0	0	0	0	0	0	0	0	0	0	0	0	0	0	0	0	0	0	0	0	0	0	0	0	0	0
								ENSMUSG00000032056	ENSMUSG00000032056	0	0	0	0	0	0	0	0	0	0	0	0	0	0	0	0	0	0	0	0	0	0	0	0	0	0	0	0	0
								ENSMUSG00000032057	ENSMUSG00000032057	0	0	0	0	0	0	0	0	0	0	0	0	0	0	0	0	0	0	0	0	0	0	0	0	0	0	0	0	0
								ENSMUSG00000032099	ENSMUSG00000032099	0	0	0	0	0	0	0	0	0	0	0	0	0	0	0	0	0	0	0	0	0	0	0	0	0	0	0	0	0
								ENSMUSG00000032108	ENSMUSG00000032108	0	0	0	0	0	0	0	0	0	0	0	0	0	0	0	0	0	0	0	0	0	0	0	0	0	0	0	0	0
								ENSMUSG00000032110	ENSMUSG00000032110	0	0	0	0	0	0	0	0	0	0	0	0	0	0	0	0	0	0	0	0	0	0	0	0	0	0	0	0	0
								ENSMUSG00000032181	ENSMUSG00000032181	0	0	0	0	0	0	0	0	0	0	0	0	0	0	0	0	0	0	0	0	0	0	0	0	0	0	0	0	0
								ENSMUSG00000032191	ENSMUSG00000032191	0	0	0	0	0	0	0	0	0	0	0	0	0	0	0	0	0	0	0	0	0	0	0	0	0	0	0	0	0
								ENSMUSG00000032226	ENSMUSG00000032226	0	0	0	0	0	0	0	0	0	0	0	0	0	0	0	0	0	0	0	0	0	0	0	0	0	0	0	0	0
								ENSMUSG00000032257	ENSMUSG00000032257	0	0	0	0	0	0	0	0	0	0	0	0	0	0	0	0	0	0	0	0	0	0	0	0	0	0	0	0	0
								ENSMUSG00000032259	ENSMUSG00000032259	0	0	0	0	0	0	0	0	0	0	0	0	0	0	0	0	0	0	0	0	0	0	0	0	0	0	0	0	0
								ENSMUSG00000032269	ENSMUSG00000032269	0	0	0	0	0	0	0	0	0	0	0	0	0	0	0	0	0	0	0	0	0	0	0	0	0	0	0	0	0
								ENSMUSG00000032274	ENSMUSG00000032274	0	0	0	0	0	0	0	0	0	0	0	0	0	0	0	0	0	0	0	0	0	0	0	0	0	0	0	0	0
								ENSMUSG00000032291	ENSMUSG00000032291	0	0	0	0	0	0	0	0	0	0	0	0	0	0	0	0	0	0	0	0	0	0	0	0	0	0	0	0	0
								ENSMUSG00000032292	ENSMUSG00000032292	0	0	0	0	0	0	0	0	0	0	0	0	0	0	0	0	0	0	0	0	0	0	0	0	0	0	0	0	0
								ENSMUSG00000032303	ENSMUSG00000032303	0	0	0	0	0	0	0	0	0	0	0	0	0	0	0	0	0	0	0	0	0	0	0	0	0	0	0	0	0
								ENSMUSG00000032346	ENSMUSG00000032346	0	0	0	0	0	0	0	0	0	0	0	0	0	0	0	0	0	0	0	0	0	0	0	0	0	0	0	0	0
								ENSMUSG00000032355	ENSMUSG00000032355	0	0	0	0	0	0	0	0	0	0	0	0	0	0	0	0	0	0	0	0	0	0	0	0	0	0	0	0	0
								ENSMUSG00000032394	ENSMUSG00000032394	0	0	0	0	0	0	0	0	0	0	0	0	0	0	0	0	0	0	0	0	0	0	0	0	0	0	0	0	0
								ENSMUSG00000032419	ENSMUSG00000032419	0	0	0	0	0	0	0	0	0	0	0	0	0	0	0	0	0	0	0	0	0	0	0	0	0	0	0	0	0
								ENSMUSG00000032451	ENSMUSG00000032451	0	0	0	0	0	0	0	0	0	0	0	0	0	0	0	0	0	0	0	0	0	0	0	0	0	0	0	0	0
								ENSMUSG00000032493	ENSMUSG00000032493	0	0	0	0	0	0	0	0	0	0	0	0	0	0	0	0	0	0	0	0	0	0	0	0	0	0	0	0	0
								ENSMUSG00000032503	ENSMUSG00000032503	0	0	0	0	0	0	0	0	0	0	0	0	0	0	0	0	0	0	0	0	0	0	0	0	0	0	0	0	0
								ENSMUSG00000032523	ENSMUSG00000032523	0	0	0	0	0	0	0	0	0	0	0	0	0	0	0	0	0	0	0	0	0	0	0	0	0	0	0	0	0
								ENSMUSG00000032532	ENSMUSG00000032532	0	0	0	0	0	0	0	0	0	0	0	0	0	0	0	0	0	0	0	0	0	0	0	0	0	0	0	0	0
								ENSMUSG00000032566	ENSMUSG00000032566	0	0	0	0	0	0	0	0	0	0	0	0	0	0	0	0	0	0	0	0	0	0	0	0	0	0	0	0	0
								ENSMUSG00000032769	ENSMUSG00000032769	0	0	0	0	0	0	0	0	0	0	0	0	0	0	0	0	0	0	0	0	0	0	0	0	0	0	0	0	0
								ENSMUSG00000032807	ENSMUSG00000032807	0	0	0	0	0	0	0	0	0	0	0	0	0	0	0	0	0	0	0	0	0	0	0	0	0	0	0	0	0
								ENSMUSG00000032852	ENSMUSG00000032852	0	0	0	0	0	0	0	0	0	0	0	0	0	0	0	0	0	0	0	0	0	0	0	0	0	0	0	0	0
								ENSMUSG00000032894	ENSMUSG00000032894	0	0	0	0	0	0	0	0	0	0	0	0	0	0	0	0	0	0	0	0	0	0	0	0	0	0	0	0	0
								ENSMUSG00000032937	ENSMUSG00000032937	0	0	0	0	0	0	0	0	0	0	0	0	0	0	0	0	0	0	0	0	0	0	0	0	0	0	0	0	0
								ENSMUSG00000032948	ENSMUSG00000032948	0	0	0	0	0	0	0	0	0	0	0	0	0	0	0	0	0	0	0	0	0	0	0	0	0	0	0	0	0
								ENSMUSG00000032987	ENSMUSG00000032987	0	0	0	0	0	0	0	0	0	0	0	0	0	0	0	0	0	0	0	0	0	0	0	0	0	0	0	0	0
								ENSMUSG00000033015	ENSMUSG00000033015	0	0	0	0	0	0	0	0	0	0	0	0	0	0	0	0	0	0	0	0	0	0	0	0	0	0	0	0	0
								ENSMUSG00000033036	ENSMUSG00000033036	0	0	0	0	0	0	0	0	0	0	0	0	0	0	0	0	0	0	0	0	0	0	0	0	0	0	0	0	0
								ENSMUSG00000033044	ENSMUSG00000033044	0	0	0	0	0	0	0	0	0	0	0	0	0	0	0	0	0	0	0	0	0	0	0	0	0	0	0	0	0
								ENSMUSG00000033053	ENSMUSG00000033053	0	0	0	0	0	0	0	0	0	0	0	0	0	0	0	0	0	0	0	0	0	0	0	0	0	0	0	0	0
								ENSMUSG00000033080	ENSMUSG00000033080	0	0	0	0	0	0	0	0	0	0	0	0	0	0	0	0	0	0	0	0	0	0	0	0	0	0	0	0	0
								ENSMUSG00000033156	ENSMUSG00000033156	0	0	0	0	0	0	0	0	0	0	0	0	0	0	0	0	0	0	0	0	0	0	0	0	0	0	0	0	0
								ENSMUSG00000033196	ENSMUSG00000033196	0	0	0	0	0	0	0	0	0	0	0	0	0	0	0	0	0	0	0	0	0	0	0	0	0	0	0	0	0
								ENSMUSG00000033210	ENSMUSG00000033210	0	0	0	0	0	0	0	0	0	0	0	0	0	0	0	0	0	0	0	0	0	0	0	0	0	0	0	0	0
								ENSMUSG00000033214	ENSMUSG00000033214	0	0	0	0	0	0	0	0	0	0	0	0	0	0	0	0	0	0	0	0	0	0	0	0	0	0	0	0	0
								ENSMUSG00000033219	ENSMUSG00000033219	0	0	0	0	0	0	0	0	0	0	0	0	0	0	0	0	0	0	0	0	0	0	0	0	0	0	0	0	0
								ENSMUSG00000033343	ENSMUSG00000033343	0	0	0	0	0	0	0	0	0	0	0	0	0	0	0	0	0	0	0	0	0	0	0	0	0	0	0	0	0
								ENSMUSG00000033409	ENSMUSG00000033409	0	0	0	0	0	0	0	0	0	0	0	0	0	0	0	0	0	0	0	0	0	0	0	0	0	0	0	0	0
								ENSMUSG00000033510	ENSMUSG00000033510	0	0	0	0	0	0	0	0	0	0	0	0	0	0	0	0	0	0	0	0	0	0	0	0	0	0	0	0	0
								ENSMUSG00000033520	ENSMUSG00000033520	0	0	0	0	0	0	0	0	0	0	0	0	0	0	0	0	0	0	0	0	0	0	0	0	0	0	0	0	0
								ENSMUSG00000033633	ENSMUSG00000033633	0	0	0	0	0	0	0	0	0	0	0	0	0	0	0	0	0	0	0	0	0	0	0	0	0	0	0	0	0
								ENSMUSG00000033731	ENSMUSG00000033731	0	0	0	0	0	0	0	0	0	0	0	0	0	0	0	0	0	0	0	0	0	0	0	0	0	0	0	0	0
								ENSMUSG00000033770	ENSMUSG00000033770	0	0	0	0	0	0	0	0	0	0	0	0	0	0	0	0	0	0	0	0	0	0	0	0	0	0	0	0	0
								ENSMUSG00000033834	ENSMUSG00000033834	0	0	0	0	0	0	0	0	0	0	0	0	0	0	0	0	0	0	0	0	0	0	0	0	0	0	0	0	0
								ENSMUSG00000033850	ENSMUSG00000033850	0	0	0	0	0	0	0	0	0	0	0	0	0	0	0	0	0	0	0	0	0	0	0	0	0	0	0	0	0
								ENSMUSG00000034031	ENSMUSG00000034031	0	0	0	0	0	0	0	0	0	0	0	0	0	0	0	0	0	0	0	0	0	0	0	0	0	0	0	0	0
								ENSMUSG00000034087	ENSMUSG00000034087	0	0	0	0	0	0	0	0	0	0	0	0	0	0	0	0	0	0	0	0	0	0	0	0	0	0	0	0	0
								ENSMUSG00000034098	ENSMUSG00000034098	0	0	0	0	0	0	0	0	0	0	0	0	0	0	0	0	0	0	0	0	0	0	0	0	0	0	0	0	0
								ENSMUSG00000034115	ENSMUSG00000034115	0	0	0	0	0	0	0	0	0	0	0	0	0	0	0	0	0	0	0	0	0	0	0	0	0	0	0	0	0
								ENSMUSG00000034122	ENSMUSG00000034122	0	0	0	0	0	0	0	0	0	0	0	0	0	0	0	0	0	0	0	0	0	0	0	0	0	0	0	0	0
								ENSMUSG00000034151	ENSMUSG00000034151	0	0	0	0	0	0	0	0	0	0	0	0	0	0	0	0	0	0	0	0	0	0	0	0	0	0	0	0	0
								ENSMUSG00000034185	ENSMUSG00000034185	0	0	0	0	0	0	0	0	0	0	0	0	0	0	0	0	0	0	0	0	0	0	0	0	0	0	0	0	0
								ENSMUSG00000034224	ENSMUSG00000034224	0	0	0	0	0	0	0	0	0	0	0	0	0	0	0	0	0	0	0	0	0	0	0	0	0	0	0	0	0
								ENSMUSG00000034239	ENSMUSG00000034239	0	0	0	0	0	0	0	0	0	0	0	0	0	0	0	0	0	0	0	0	0	0	0	0	0	0	0	0	0
								ENSMUSG00000034310	ENSMUSG00000034310	0	0	0	0	0	0	0	0	0	0	0	0	0	0	0	0	0	0	0	0	0	0	0	0	0	0	0	0	0
								ENSMUSG00000034339	ENSMUSG00000034339	0	0	0	0	0	0	0	0	0	0	0	0	0	0	0	0	0	0	0	0	0	0	0	0	0	0	0	0	0
								ENSMUSG00000034359	ENSMUSG00000034359	0	0	0	0	0	0	0	0	0	0	0	0	0	0	0	0	0	0	0	0	0	0	0	0	0	0	0	0	0
								ENSMUSG00000034384	ENSMUSG00000034384	0	0	0	0	0	0	0	0	0	0	0	0	0	0	0	0	0	0	0	0	0	0	0	0	0	0	0	0	0
								ENSMUSG00000034402	ENSMUSG00000034402	0	0	0	0	0	0	0	0	0	0	0	0	0	0	0	0	0	0	0	0	0	0	0	0	0	0	0	0	0
								ENSMUSG00000034482	ENSMUSG00000034482	0	0	0	0	0	0	0	0	0	0	0	0	0	0	0	0	0	0	0	0	0	0	0	0	0	0	0	0	0
								ENSMUSG00000034486	ENSMUSG00000034486	0	0	0	0	0	0	0	0	0	0	0	0	0	0	0	0	0	0	0	0	0	0	0	0	0	0	0	0	0
								ENSMUSG00000034552	ENSMUSG00000034552	0	0	0	0	0	0	0	0	0	0	0	0	0	0	0	0	0	0	0	0	0	0	0	0	0	0	0	0	0
								ENSMUSG00000034555	ENSMUSG00000034555	0	0	0	0	0	0	0	0	0	0	0	0	0	0	0	0	0	0	0	0	0	0	0	0	0	0	0	0	0
								ENSMUSG00000034583	ENSMUSG00000034583	0	0	0	0	0	0	0	0	0	0	0	0	0	0	0	0	0	0	0	0	0	0	0	0	0	0	0	0	0
								ENSMUSG00000034660	ENSMUSG00000034660	0	0	0	0	0	0	0	0	0	0	0	0	0	0	0	0	0	0	0	0	0	0	0	0	0	0	0	0	0
								ENSMUSG00000034677	ENSMUSG00000034677	0	0	0	0	0	0	0	0	0	0	0	0	0	0	0	0	0	0	0	0	0	0	0	0	0	0	0	0	0
								ENSMUSG00000034683	ENSMUSG00000034683	0	0	0	0	0	0	0	0	0	0	0	0	0	0	0	0	0	0	0	0	0	0	0	0	0	0	0	0	0
								ENSMUSG00000034689	ENSMUSG00000034689	0	0	0	0	0	0	0	0	0	0	0	0	0	0	0	0	0	0	0	0	0	0	0	0	0	0	0	0	0
								ENSMUSG00000034701	ENSMUSG00000034701	0	0	0	0	0	0	0	0	0	0	0	0	0	0	0	0	0	0	0	0	0	0	0	0	0	0	0	0	0
								ENSMUSG00000034777	ENSMUSG00000034777	0	0	0	0	0	0	0	0	0	0	0	0	0	0	0	0	0	0	0	0	0	0	0	0	0	0	0	0	0
								ENSMUSG00000034891	ENSMUSG00000034891	0	0	0	0	0	0	0	0	0	0	0	0	0	0	0	0	0	0	0	0	0	0	0	0	0	0	0	0	0
								ENSMUSG00000034913	ENSMUSG00000034913	0	0	0	0	0	0	0	0	0	0	0	0	0	0	0	0	0	0	0	0	0	0	0	0	0	0	0	0	0
								ENSMUSG00000035057	ENSMUSG00000035057	0	0	0	0	0	0	0	0	0	0	0	0	0	0	0	0	0	0	0	0	0	0	0	0	0	0	0	0	0
								ENSMUSG00000035177	ENSMUSG00000035177	0	0	0	0	0	0	0	0	0	0	0	0	0	0	0	0	0	0	0	0	0	0	0	0	0	0	0	0	0
								ENSMUSG00000035187	ENSMUSG00000035187	0	0	0	0	0	0	0	0	0	0	0	0	0	0	0	0	0	0	0	0	0	0	0	0	0	0	0	0	0
								ENSMUSG00000035191	ENSMUSG00000035191	0	0	0	0	0	0	0	0	0	0	0	0	0	0	0	0	0	0	0	0	0	0	0	0	0	0	0	0	0
								ENSMUSG00000035201	ENSMUSG00000035201	0	0	0	0	0	0	0	0	0	0	0	0	0	0	0	0	0	0	0	0	0	0	0	0	0	0	0	0	0
								ENSMUSG00000035238	ENSMUSG00000035238	0	0	0	0	0	0	0	0	0	0	0	0	0	0	0	0	0	0	0	0	0	0	0	0	0	0	0	0	0
								ENSMUSG00000035277	ENSMUSG00000035277	0	0	0	0	0	0	0	0	0	0	0	0	0	0	0	0	0	0	0	0	0	0	0	0	0	0	0	0	0
								ENSMUSG00000035296	ENSMUSG00000035296	0	0	0	0	0	0	0	0	0	0	0	0	0	0	0	0	0	0	0	0	0	0	0	0	0	0	0	0	0
								ENSMUSG00000035371	ENSMUSG00000035371	0	0	0	0	0	0	0	0	0	0	0	0	0	0	0	0	0	0	0	0	0	0	0	0	0	0	0	0	0
								ENSMUSG00000035383	ENSMUSG00000035383	0	0	0	0	0	0	0	0	0	0	0	0	0	0	0	0	0	0	0	0	0	0	0	0	0	0	0	0	0
								ENSMUSG00000035387	ENSMUSG00000035387	0	0	0	0	0	0	0	0	0	0	0	0	0	0	0	0	0	0	0	0	0	0	0	0	0	0	0	0	0
								ENSMUSG00000035395	ENSMUSG00000035395	0	0	0	0	0	0	0	0	0	0	0	0	0	0	0	0	0	0	0	0	0	0	0	0	0	0	0	0	0
								ENSMUSG00000035420	ENSMUSG00000035420	0	0	0	0	0	0	0	0	0	0	0	0	0	0	0	0	0	0	0	0	0	0	0	0	0	0	0	0	0
								ENSMUSG00000035427	ENSMUSG00000035427	0	0	0	0	0	0	0	0	0	0	0	0	0	0	0	0	0	0	0	0	0	0	0	0	0	0	0	0	0
								ENSMUSG00000035454	ENSMUSG00000035454	0	0	0	0	0	0	0	0	0	0	0	0	0	0	0	0	0	0	0	0	0	0	0	0	0	0	0	0	0
								ENSMUSG00000035522	ENSMUSG00000035522	0	0	0	0	0	0	0	0	0	0	0	0	0	0	0	0	0	0	0	0	0	0	0	0	0	0	0	0	0
								ENSMUSG00000035523	ENSMUSG00000035523	0	0	0	0	0	0	0	0	0	0	0	0	0	0	0	0	0	0	0	0	0	0	0	0	0	0	0	0	0
								ENSMUSG00000035582	ENSMUSG00000035582	0	0	0	0	0	0	0	0	0	0	0	0	0	0	0	0	0	0	0	0	0	0	0	0	0	0	0	0	0
								ENSMUSG00000035592	ENSMUSG00000035592	0	0	0	0	0	0	0	0	0	0	0	0	0	0	0	0	0	0	0	0	0	0	0	0	0	0	0	0	0
								ENSMUSG00000035594	ENSMUSG00000035594	0	0	0	0	0	0	0	0	0	0	0	0	0	0	0	0	0	0	0	0	0	0	0	0	0	0	0	0	0
								ENSMUSG00000035626	ENSMUSG00000035626	0	0	0	0	0	0	0	0	0	0	0	0	0	0	0	0	0	0	0	0	0	0	0	0	0	0	0	0	0
								ENSMUSG00000035651	ENSMUSG00000035651	0	0	0	0	0	0	0	0	0	0	0	0	0	0	0	0	0	0	0	0	0	0	0	0	0	0	0	0	0
								ENSMUSG00000035653	ENSMUSG00000035653	0	0	0	0	0	0	0	0	0	0	0	0	0	0	0	0	0	0	0	0	0	0	0	0	0	0	0	0	0
								ENSMUSG00000035804	ENSMUSG00000035804	0	0	0	0	0	0	0	0	0	0	0	0	0	0	0	0	0	0	0	0	0	0	0	0	0	0	0	0	0
								ENSMUSG00000035805	ENSMUSG00000035805	0	0	0	0	0	0	0	0	0	0	0	0	0	0	0	0	0	0	0	0	0	0	0	0	0	0	0	0	0
								ENSMUSG00000035831	ENSMUSG00000035831	0	0	0	0	0	0	0	0	0	0	0	0	0	0	0	0	0	0	0	0	0	0	0	0	0	0	0	0	0
								ENSMUSG00000035860	ENSMUSG00000035860	0	0	0	0	0	0	0	0	0	0	0	0	0	0	0	0	0	0	0	0	0	0	0	0	0	0	0	0	0
								ENSMUSG00000035861	ENSMUSG00000035861	0	0	0	0	0	0	0	0	0	0	0	0	0	0	0	0	0	0	0	0	0	0	0	0	0	0	0	0	0
								ENSMUSG00000035923	ENSMUSG00000035923	0	0	0	0	0	0	0	0	0	0	0	0	0	0	0	0	0	0	0	0	0	0	0	0	0	0	0	0	0
								ENSMUSG00000035946	ENSMUSG00000035946	0	0	0	0	0	0	0	0	0	0	0	0	0	0	0	0	0	0	0	0	0	0	0	0	0	0	0	0	0
								ENSMUSG00000035963	ENSMUSG00000035963	0	0	0	0	0	0	0	0	0	0	0	0	0	0	0	0	0	0	0	0	0	0	0	0	0	0	0	0	0
								ENSMUSG00000036013	ENSMUSG00000036013	0	0	0	0	0	0	0	0	0	0	0	0	0	0	0	0	0	0	0	0	0	0	0	0	0	0	0	0	0
								ENSMUSG00000036045	ENSMUSG00000036045	0	0	0	0	0	0	0	0	0	0	0	0	0	0	0	0	0	0	0	0	0	0	0	0	0	0	0	0	0
								ENSMUSG00000036123	ENSMUSG00000036123	0	0	0	0	0	0	0	0	0	0	0	0	0	0	0	0	0	0	0	0	0	0	0	0	0	0	0	0	0
								ENSMUSG00000036218	ENSMUSG00000036218	0	0	0	0	0	0	0	0	0	0	0	0	0	0	0	0	0	0	0	0	0	0	0	0	0	0	0	0	0
								ENSMUSG00000036231	ENSMUSG00000036231	0	0	0	0	0	0	0	0	0	0	0	0	0	0	0	0	0	0	0	0	0	0	0	0	0	0	0	0	0
								ENSMUSG00000036244	ENSMUSG00000036244	0	0	0	0	0	0	0	0	0	0	0	0	0	0	0	0	0	0	0	0	0	0	0	0	0	0	0	0	0
								ENSMUSG00000036322	ENSMUSG00000036322	0	0	0	0	0	0	0	0	0	0	0	0	0	0	0	0	0	0	0	0	0	0	0	0	0	0	0	0	0
								ENSMUSG00000036357	ENSMUSG00000036357	0	0	0	0	0	0	0	0	0	0	0	0	0	0	0	0	0	0	0	0	0	0	0	0	0	0	0	0	0
								ENSMUSG00000036401	ENSMUSG00000036401	0	0	0	0	0	0	0	0	0	0	0	0	0	0	0	0	0	0	0	0	0	0	0	0	0	0	0	0	0
								ENSMUSG00000036463	ENSMUSG00000036463	0	0	0	0	0	0	0	0	0	0	0	0	0	0	0	0	0	0	0	0	0	0	0	0	0	0	0	0	0
								ENSMUSG00000036510	ENSMUSG00000036510	0	0	0	0	0	0	0	0	0	0	0	0	0	0	0	0	0	0	0	0	0	0	0	0	0	0	0	0	0
								ENSMUSG00000036521	ENSMUSG00000036521	0	0	0	0	0	0	0	0	0	0	0	0	0	0	0	0	0	0	0	0	0	0	0	0	0	0	0	0	0
								ENSMUSG00000036557	ENSMUSG00000036557	0	0	0	0	0	0	0	0	0	0	0	0	0	0	0	0	0	0	0	0	0	0	0	0	0	0	0	0	0
								ENSMUSG00000036574	ENSMUSG00000036574	0	0	0	0	0	0	0	0	0	0	0	0	0	0	0	0	0	0	0	0	0	0	0	0	0	0	0	0	0
								ENSMUSG00000036586	ENSMUSG00000036586	0	0	0	0	0	0	0	0	0	0	0	0	0	0	0	0	0	0	0	0	0	0	0	0	0	0	0	0	0
								ENSMUSG00000036602	ENSMUSG00000036602	0	0	0	0	0	0	0	0	0	0	0	0	0	0	0	0	0	0	0	0	0	0	0	0	0	0	0	0	0
								ENSMUSG00000036647	ENSMUSG00000036647	0	0	0	0	0	0	0	0	0	0	0	0	0	0	0	0	0	0	0	0	0	0	0	0	0	0	0	0	0
								ENSMUSG00000036658	ENSMUSG00000036658	0	0	0	0	0	0	0	0	0	0	0	0	0	0	0	0	0	0	0	0	0	0	0	0	0	0	0	0	0
								ENSMUSG00000036731	ENSMUSG00000036731	0	0	0	0	0	0	0	0	0	0	0	0	0	0	0	0	0	0	0	0	0	0	0	0	0	0	0	0	0
								ENSMUSG00000036749	ENSMUSG00000036749	0	0	0	0	0	0	0	0	0	0	0	0	0	0	0	0	0	0	0	0	0	0	0	0	0	0	0	0	0
								ENSMUSG00000036760	ENSMUSG00000036760	0	0	0	0	0	0	0	0	0	0	0	0	0	0	0	0	0	0	0	0	0	0	0	0	0	0	0	0	0
								ENSMUSG00000036800	ENSMUSG00000036800	0	0	0	0	0	0	0	0	0	0	0	0	0	0	0	0	0	0	0	0	0	0	0	0	0	0	0	0	0
								ENSMUSG00000036816	ENSMUSG00000036816	0	0	0	0	0	0	0	0	0	0	0	0	0	0	0	0	0	0	0	0	0	0	0	0	0	0	0	0	0
								ENSMUSG00000036899	ENSMUSG00000036899	0	0	0	0	0	0	0	0	0	0	0	0	0	0	0	0	0	0	0	0	0	0	0	0	0	0	0	0	0
								ENSMUSG00000036915	ENSMUSG00000036915	0	0	0	0	0	0	0	0	0	0	0	0	0	0	0	0	0	0	0	0	0	0	0	0	0	0	0	0	0
								ENSMUSG00000036921	ENSMUSG00000036921	0	0	0	0	0	0	0	0	0	0	0	0	0	0	0	0	0	0	0	0	0	0	0	0	0	0	0	0	0
								ENSMUSG00000036924	ENSMUSG00000036924	0	0	0	0	0	0	0	0	0	0	0	0	0	0	0	0	0	0	0	0	0	0	0	0	0	0	0	0	0
								ENSMUSG00000036925	ENSMUSG00000036925	0	0	0	0	0	0	0	0	0	0	0	0	0	0	0	0	0	0	0	0	0	0	0	0	0	0	0	0	0
								ENSMUSG00000036958	ENSMUSG00000036958	0	0	0	0	0	0	0	0	0	0	0	0	0	0	0	0	0	0	0	0	0	0	0	0	0	0	0	0	0
								ENSMUSG00000037028	ENSMUSG00000037028	0	0	0	0	0	0	0	0	0	0	0	0	0	0	0	0	0	0	0	0	0	0	0	0	0	0	0	0	0
								ENSMUSG00000037033	ENSMUSG00000037033	0	0	0	0	0	0	0	0	0	0	0	0	0	0	0	0	0	0	0	0	0	0	0	0	0	0	0	0	0
								ENSMUSG00000037064	ENSMUSG00000037064	0	0	0	0	0	0	0	0	0	0	0	0	0	0	0	0	0	0	0	0	0	0	0	0	0	0	0	0	0
								ENSMUSG00000037086	ENSMUSG00000037086	0	0	0	0	0	0	0	0	0	0	0	0	0	0	0	0	0	0	0	0	0	0	0	0	0	0	0	0	0
								ENSMUSG00000037096	ENSMUSG00000037096	0	0	0	0	0	0	0	0	0	0	0	0	0	0	0	0	0	0	0	0	0	0	0	0	0	0	0	0	0
								ENSMUSG00000037101	ENSMUSG00000037101	0	0	0	0	0	0	0	0	0	0	0	0	0	0	0	0	0	0	0	0	0	0	0	0	0	0	0	0	0
								ENSMUSG00000037130	ENSMUSG00000037130	0	0	0	0	0	0	0	0	0	0	0	0	0	0	0	0	0	0	0	0	0	0	0	0	0	0	0	0	0
								ENSMUSG00000037167	ENSMUSG00000037167	0	0	0	0	0	0	0	0	0	0	0	0	0	0	0	0	0	0	0	0	0	0	0	0	0	0	0	0	0
								ENSMUSG00000037246	ENSMUSG00000037246	0	0	0	0	0	0	0	0	0	0	0	0	0	0	0	0	0	0	0	0	0	0	0	0	0	0	0	0	0
								ENSMUSG00000037247	ENSMUSG00000037247	0	0	0	0	0	0	0	0	0	0	0	0	0	0	0	0	0	0	0	0	0	0	0	0	0	0	0	0	0
								ENSMUSG00000037307	ENSMUSG00000037307	0	0	0	0	0	0	0	0	0	0	0	0	0	0	0	0	0	0	0	0	0	0	0	0	0	0	0	0	0
								ENSMUSG00000037334	ENSMUSG00000037334	0	0	0	0	0	0	0	0	0	0	0	0	0	0	0	0	0	0	0	0	0	0	0	0	0	0	0	0	0
								ENSMUSG00000037393	ENSMUSG00000037393	0	0	0	0	0	0	0	0	0	0	0	0	0	0	0	0	0	0	0	0	0	0	0	0	0	0	0	0	0
								ENSMUSG00000037424	ENSMUSG00000037424	0	0	0	0	0	0	0	0	0	0	0	0	0	0	0	0	0	0	0	0	0	0	0	0	0	0	0	0	0
								ENSMUSG00000037451	ENSMUSG00000037451	0	0	0	0	0	0	0	0	0	0	0	0	0	0	0	0	0	0	0	0	0	0	0	0	0	0	0	0	0
								ENSMUSG00000037469	ENSMUSG00000037469	0	0	0	0	0	0	0	0	0	0	0	0	0	0	0	0	0	0	0	0	0	0	0	0	0	0	0	0	0
								ENSMUSG00000037529	ENSMUSG00000037529	0	0	0	0	0	0	0	0	0	0	0	0	0	0	0	0	0	0	0	0	0	0	0	0	0	0	0	0	0
								ENSMUSG00000037537	ENSMUSG00000037537	0	0	0	0	0	0	0	0	0	0	0	0	0	0	0	0	0	0	0	0	0	0	0	0	0	0	0	0	0
								ENSMUSG00000037603	ENSMUSG00000037603	0	0	0	0	0	0	0	0	0	0	0	0	0	0	0	0	0	0	0	0	0	0	0	0	0	0	0	0	0
								ENSMUSG00000037627	ENSMUSG00000037627	0	0	0	0	0	0	0	0	0	0	0	0	0	0	0	0	0	0	0	0	0	0	0	0	0	0	0	0	0
								ENSMUSG00000037653	ENSMUSG00000037653	0	0	0	0	0	0	0	0	0	0	0	0	0	0	0	0	0	0	0	0	0	0	0	0	0	0	0	0	0
								ENSMUSG00000037689	ENSMUSG00000037689	0	0	0	0	0	0	0	0	0	0	0	0	0	0	0	0	0	0	0	0	0	0	0	0	0	0	0	0	0
								ENSMUSG00000037716	ENSMUSG00000037716	0	0	0	0	0	0	0	0	0	0	0	0	0	0	0	0	0	0	0	0	0	0	0	0	0	0	0	0	0
								ENSMUSG00000037727	ENSMUSG00000037727	0	0	0	0	0	0	0	0	0	0	0	0	0	0	0	0	0	0	0	0	0	0	0	0	0	0	0	0	0
								ENSMUSG00000037790	ENSMUSG00000037790	0	0	0	0	0	0	0	0	0	0	0	0	0	0	0	0	0	0	0	0	0	0	0	0	0	0	0	0	0
								ENSMUSG00000037843	ENSMUSG00000037843	0	0	0	0	0	0	0	0	0	0	0	0	0	0	0	0	0	0	0	0	0	0	0	0	0	0	0	0	0
								ENSMUSG00000037884	ENSMUSG00000037884	0	0	0	0	0	0	0	0	0	0	0	0	0	0	0	0	0	0	0	0	0	0	0	0	0	0	0	0	0
								ENSMUSG00000037910	ENSMUSG00000037910	0	0	0	0	0	0	0	0	0	0	0	0	0	0	0	0	0	0	0	0	0	0	0	0	0	0	0	0	0
								ENSMUSG00000037973	ENSMUSG00000037973	0	0	0	0	0	0	0	0	0	0	0	0	0	0	0	0	0	0	0	0	0	0	0	0	0	0	0	0	0
								ENSMUSG00000037984	ENSMUSG00000037984	0	0	0	0	0	0	0	0	0	0	0	0	0	0	0	0	0	0	0	0	0	0	0	0	0	0	0	0	0
								ENSMUSG00000037996	ENSMUSG00000037996	0	0	0	0	0	0	0	0	0	0	0	0	0	0	0	0	0	0	0	0	0	0	0	0	0	0	0	0	0
								ENSMUSG00000038015	ENSMUSG00000038015	0	0	0	0	0	0	0	0	0	0	0	0	0	0	0	0	0	0	0	0	0	0	0	0	0	0	0	0	0
								ENSMUSG00000038048	ENSMUSG00000038048	0	0	0	0	0	0	0	0	0	0	0	0	0	0	0	0	0	0	0	0	0	0	0	0	0	0	0	0	0
								ENSMUSG00000038071	ENSMUSG00000038071	0	0	0	0	0	0	0	0	0	0	0	0	0	0	0	0	0	0	0	0	0	0	0	0	0	0	0	0	0
								ENSMUSG00000038148	ENSMUSG00000038148	0	0	0	0	0	0	0	0	0	0	0	0	0	0	0	0	0	0	0	0	0	0	0	0	0	0	0	0	0
								ENSMUSG00000038165	ENSMUSG00000038165	0	0	0	0	0	0	0	0	0	0	0	0	0	0	0	0	0	0	0	0	0	0	0	0	0	0	0	0	0
								ENSMUSG00000038192	ENSMUSG00000038192	0	0	0	0	0	0	0	0	0	0	0	0	0	0	0	0	0	0	0	0	0	0	0	0	0	0	0	0	0
								ENSMUSG00000038194	ENSMUSG00000038194	0	0	0	0	0	0	0	0	0	0	0	0	0	0	0	0	0	0	0	0	0	0	0	0	0	0	0	0	0
								ENSMUSG00000038199	ENSMUSG00000038199	0	0	0	0	0	0	0	0	0	0	0	0	0	0	0	0	0	0	0	0	0	0	0	0	0	0	0	0	0
								ENSMUSG00000038203	ENSMUSG00000038203	0	0	0	0	0	0	0	0	0	0	0	0	0	0	0	0	0	0	0	0	0	0	0	0	0	0	0	0	0
								ENSMUSG00000038210	ENSMUSG00000038210	0	0	0	0	0	0	0	0	0	0	0	0	0	0	0	0	0	0	0	0	0	0	0	0	0	0	0	0	0
								ENSMUSG00000038216	ENSMUSG00000038216	0	0	0	0	0	0	0	0	0	0	0	0	0	0	0	0	0	0	0	0	0	0	0	0	0	0	0	0	0
								ENSMUSG00000038218	ENSMUSG00000038218	0	0	0	0	0	0	0	0	0	0	0	0	0	0	0	0	0	0	0	0	0	0	0	0	0	0	0	0	0
								ENSMUSG00000038255	ENSMUSG00000038255	0	0	0	0	0	0	0	0	0	0	0	0	0	0	0	0	0	0	0	0	0	0	0	0	0	0	0	0	0
								ENSMUSG00000038259	ENSMUSG00000038259	0	0	0	0	0	0	0	0	0	0	0	0	0	0	0	0	0	0	0	0	0	0	0	0	0	0	0	0	0
								ENSMUSG00000038300	ENSMUSG00000038300	0	0	0	0	0	0	0	0	0	0	0	0	0	0	0	0	0	0	0	0	0	0	0	0	0	0	0	0	0
								ENSMUSG00000038311	ENSMUSG00000038311	0	0	0	0	0	0	0	0	0	0	0	0	0	0	0	0	0	0	0	0	0	0	0	0	0	0	0	0	0
								ENSMUSG00000038327	ENSMUSG00000038327	0	0	0	0	0	0	0	0	0	0	0	0	0	0	0	0	0	0	0	0	0	0	0	0	0	0	0	0	0
								ENSMUSG00000038330	ENSMUSG00000038330	0	0	0	0	0	0	0	0	0	0	0	0	0	0	0	0	0	0	0	0	0	0	0	0	0	0	0	0	0
								ENSMUSG00000038402	ENSMUSG00000038402	0	0	0	0	0	0	0	0	0	0	0	0	0	0	0	0	0	0	0	0	0	0	0	0	0	0	0	0	0
								ENSMUSG00000038408	ENSMUSG00000038408	0	0	0	0	0	0	0	0	0	0	0	0	0	0	0	0	0	0	0	0	0	0	0	0	0	0	0	0	0
								ENSMUSG00000038498	ENSMUSG00000038498	0	0	0	0	0	0	0	0	0	0	0	0	0	0	0	0	0	0	0	0	0	0	0	0	0	0	0	0	0
								ENSMUSG00000038537	ENSMUSG00000038537	0	0	0	0	0	0	0	0	0	0	0	0	0	0	0	0	0	0	0	0	0	0	0	0	0	0	0	0	0
								ENSMUSG00000038567	ENSMUSG00000038567	0	0	0	0	0	0	0	0	0	0	0	0	0	0	0	0	0	0	0	0	0	0	0	0	0	0	0	0	0
								ENSMUSG00000038572	ENSMUSG00000038572	0	0	0	0	0	0	0	0	0	0	0	0	0	0	0	0	0	0	0	0	0	0	0	0	0	0	0	0	0
								ENSMUSG00000038651	ENSMUSG00000038651	0	0	0	0	0	0	0	0	0	0	0	0	0	0	0	0	0	0	0	0	0	0	0	0	0	0	0	0	0
								ENSMUSG00000038676	ENSMUSG00000038676	0	0	0	0	0	0	0	0	0	0	0	0	0	0	0	0	0	0	0	0	0	0	0	0	0	0	0	0	0
								ENSMUSG00000038691	ENSMUSG00000038691	0	0	0	0	0	0	0	0	0	0	0	0	0	0	0	0	0	0	0	0	0	0	0	0	0	0	0	0	0
								ENSMUSG00000038709	ENSMUSG00000038709	0	0	0	0	0	0	0	0	0	0	0	0	0	0	0	0	0	0	0	0	0	0	0	0	0	0	0	0	0
								ENSMUSG00000038750	ENSMUSG00000038750	0	0	0	0	0	0	0	0	0	0	0	0	0	0	0	0	0	0	0	0	0	0	0	0	0	0	0	0	0
								ENSMUSG00000038760	ENSMUSG00000038760	0	0	0	0	0	0	0	0	0	0	0	0	0	0	0	0	0	0	0	0	0	0	0	0	0	0	0	0	0
								ENSMUSG00000038765	ENSMUSG00000038765	0	0	0	0	0	0	0	0	0	0	0	0	0	0	0	0	0	0	0	0	0	0	0	0	0	0	0	0	0
								ENSMUSG00000038770	ENSMUSG00000038770	0	0	0	0	0	0	0	0	0	0	0	0	0	0	0	0	0	0	0	0	0	0	0	0	0	0	0	0	0
								ENSMUSG00000038791	ENSMUSG00000038791	0	0	0	0	0	0	0	0	0	0	0	0	0	0	0	0	0	0	0	0	0	0	0	0	0	0	0	0	0
								ENSMUSG00000038792	ENSMUSG00000038792	0	0	0	0	0	0	0	0	0	0	0	0	0	0	0	0	0	0	0	0	0	0	0	0	0	0	0	0	0
								ENSMUSG00000038840	ENSMUSG00000038840	0	0	0	0	0	0	0	0	0	0	0	0	0	0	0	0	0	0	0	0	0	0	0	0	0	0	0	0	0
								ENSMUSG00000038883	ENSMUSG00000038883	0	0	0	0	0	0	0	0	0	0	0	0	0	0	0	0	0	0	0	0	0	0	0	0	0	0	0	0	0
								ENSMUSG00000038891	ENSMUSG00000038891	0	0	0	0	0	0	0	0	0	0	0	0	0	0	0	0	0	0	0	0	0	0	0	0	0	0	0	0	0
								ENSMUSG00000038916	ENSMUSG00000038916	0	0	0	0	0	0	0	0	0	0	0	0	0	0	0	0	0	0	0	0	0	0	0	0	0	0	0	0	0
								ENSMUSG00000038968	ENSMUSG00000038968	0	0	0	0	0	0	0	0	0	0	0	0	0	0	0	0	0	0	0	0	0	0	0	0	0	0	0	0	0
								ENSMUSG00000038994	ENSMUSG00000038994	0	0	0	0	0	0	0	0	0	0	0	0	0	0	0	0	0	0	0	0	0	0	0	0	0	0	0	0	0
								ENSMUSG00000039070	ENSMUSG00000039070	0	0	0	0	0	0	0	0	0	0	0	0	0	0	0	0	0	0	0	0	0	0	0	0	0	0	0	0	0
								ENSMUSG00000039079	ENSMUSG00000039079	0	0	0	0	0	0	0	0	0	0	0	0	0	0	0	0	0	0	0	0	0	0	0	0	0	0	0	0	0
								ENSMUSG00000039097	ENSMUSG00000039097	0	0	0	0	0	0	0	0	0	0	0	0	0	0	0	0	0	0	0	0	0	0	0	0	0	0	0	0	0
								ENSMUSG00000039098	ENSMUSG00000039098	0	0	0	0	0	0	0	0	0	0	0	0	0	0	0	0	0	0	0	0	0	0	0	0	0	0	0	0	0
								ENSMUSG00000039106	ENSMUSG00000039106	0	0	0	0	0	0	0	0	0	0	0	0	0	0	0	0	0	0	0	0	0	0	0	0	0	0	0	0	0
								ENSMUSG00000039138	ENSMUSG00000039138	0	0	0	0	0	0	0	0	0	0	0	0	0	0	0	0	0	0	0	0	0	0	0	0	0	0	0	0	0
								ENSMUSG00000039146	ENSMUSG00000039146	0	0	0	0	0	0	0	0	0	0	0	0	0	0	0	0	0	0	0	0	0	0	0	0	0	0	0	0	0
								ENSMUSG00000039174	ENSMUSG00000039174	0	0	0	0	0	0	0	0	0	0	0	0	0	0	0	0	0	0	0	0	0	0	0	0	0	0	0	0	0
								ENSMUSG00000039215	ENSMUSG00000039215	0	0	0	0	0	0	0	0	0	0	0	0	0	0	0	0	0	0	0	0	0	0	0	0	0	0	0	0	0
								ENSMUSG00000039269	ENSMUSG00000039269	0	0	0	0	0	0	0	0	0	0	0	0	0	0	0	0	0	0	0	0	0	0	0	0	0	0	0	0	0
								ENSMUSG00000039296	ENSMUSG00000039296	0	0	0	0	0	0	0	0	0	0	0	0	0	0	0	0	0	0	0	0	0	0	0	0	0	0	0	0	0
								ENSMUSG00000039313	ENSMUSG00000039313	0	0	0	0	0	0	0	0	0	0	0	0	0	0	0	0	0	0	0	0	0	0	0	0	0	0	0	0	0
								ENSMUSG00000039321	ENSMUSG00000039321	0	0	0	0	0	0	0	0	0	0	0	0	0	0	0	0	0	0	0	0	0	0	0	0	0	0	0	0	0
								ENSMUSG00000039330	ENSMUSG00000039330	0	0	0	0	0	0	0	0	0	0	0	0	0	0	0	0	0	0	0	0	0	0	0	0	0	0	0	0	0
								ENSMUSG00000039335	ENSMUSG00000039335	0	0	0	0	0	0	0	0	0	0	0	0	0	0	0	0	0	0	0	0	0	0	0	0	0	0	0	0	0
								ENSMUSG00000039342	ENSMUSG00000039342	0	0	0	0	0	0	0	0	0	0	0	0	0	0	0	0	0	0	0	0	0	0	0	0	0	0	0	0	0
								ENSMUSG00000039358	ENSMUSG00000039358	0	0	0	0	0	0	0	0	0	0	0	0	0	0	0	0	0	0	0	0	0	0	0	0	0	0	0	0	0
								ENSMUSG00000039372	ENSMUSG00000039372	0	0	0	0	0	0	0	0	0	0	0	0	0	0	0	0	0	0	0	0	0	0	0	0	0	0	0	0	0
								ENSMUSG00000039391	ENSMUSG00000039391	0	0	0	0	0	0	0	0	0	0	0	0	0	0	0	0	0	0	0	0	0	0	0	0	0	0	0	0	0
								ENSMUSG00000039419	ENSMUSG00000039419	0	0	0	0	0	0	0	0	0	0	0	0	0	0	0	0	0	0	0	0	0	0	0	0	0	0	0	0	0
								ENSMUSG00000039488	ENSMUSG00000039488	0	0	0	0	0	0	0	0	0	0	0	0	0	0	0	0	0	0	0	0	0	0	0	0	0	0	0	0	0
								ENSMUSG00000039508	ENSMUSG00000039508	0	0	0	0	0	0	0	0	0	0	0	0	0	0	0	0	0	0	0	0	0	0	0	0	0	0	0	0	0
								ENSMUSG00000039540	ENSMUSG00000039540	0	0	0	0	0	0	0	0	0	0	0	0	0	0	0	0	0	0	0	0	0	0	0	0	0	0	0	0	0
								ENSMUSG00000039555	ENSMUSG00000039555	0	0	0	0	0	0	0	0	0	0	0	0	0	0	0	0	0	0	0	0	0	0	0	0	0	0	0	0	0
								ENSMUSG00000039608	ENSMUSG00000039608	0	0	0	0	0	0	0	0	0	0	0	0	0	0	0	0	0	0	0	0	0	0	0	0	0	0	0	0	0
								ENSMUSG00000039710	ENSMUSG00000039710	0	0	0	0	0	0	0	0	0	0	0	0	0	0	0	0	0	0	0	0	0	0	0	0	0	0	0	0	0
								ENSMUSG00000039717	ENSMUSG00000039717	0	0	0	0	0	0	0	0	0	0	0	0	0	0	0	0	0	0	0	0	0	0	0	0	0	0	0	0	0
								ENSMUSG00000039742	ENSMUSG00000039742	0	0	0	0	0	0	0	0	0	0	0	0	0	0	0	0	0	0	0	0	0	0	0	0	0	0	0	0	0
								ENSMUSG00000039775	ENSMUSG00000039775	0	0	0	0	0	0	0	0	0	0	0	0	0	0	0	0	0	0	0	0	0	0	0	0	0	0	0	0	0
								ENSMUSG00000039785	ENSMUSG00000039785	0	0	0	0	0	0	0	0	0	0	0	0	0	0	0	0	0	0	0	0	0	0	0	0	0	0	0	0	0
								ENSMUSG00000039962	ENSMUSG00000039962	0	0	0	0	0	0	0	0	0	0	0	0	0	0	0	0	0	0	0	0	0	0	0	0	0	0	0	0	0
								ENSMUSG00000040065	ENSMUSG00000040065	0	0	0	0	0	0	0	0	0	0	0	0	0	0	0	0	0	0	0	0	0	0	0	0	0	0	0	0	0
								ENSMUSG00000040086	ENSMUSG00000040086	0	0	0	0	0	0	0	0	0	0	0	0	0	0	0	0	0	0	0	0	0	0	0	0	0	0	0	0	0
								ENSMUSG00000040113	ENSMUSG00000040113	0	0	0	0	0	0	0	0	0	0	0	0	0	0	0	0	0	0	0	0	0	0	0	0	0	0	0	0	0
								ENSMUSG00000040125	ENSMUSG00000040125	0	0	0	0	0	0	0	0	0	0	0	0	0	0	0	0	0	0	0	0	0	0	0	0	0	0	0	0	0
								ENSMUSG00000040136	ENSMUSG00000040136	0	0	0	0	0	0	0	0	0	0	0	0	0	0	0	0	0	0	0	0	0	0	0	0	0	0	0	0	0
								ENSMUSG00000040148	ENSMUSG00000040148	0	0	0	0	0	0	0	0	0	0	0	0	0	0	0	0	0	0	0	0	0	0	0	0	0	0	0	0	0
								ENSMUSG00000040154	ENSMUSG00000040154	0	0	0	0	0	0	0	0	0	0	0	0	0	0	0	0	0	0	0	0	0	0	0	0	0	0	0	0	0
								ENSMUSG00000040217	ENSMUSG00000040217	0	0	0	0	0	0	0	0	0	0	0	0	0	0	0	0	0	0	0	0	0	0	0	0	0	0	0	0	0
								ENSMUSG00000040284	ENSMUSG00000040284	0	0	0	0	0	0	0	0	0	0	0	0	0	0	0	0	0	0	0	0	0	0	0	0	0	0	0	0	0
								ENSMUSG00000040373	ENSMUSG00000040373	0	0	0	0	0	0	0	0	0	0	0	0	0	0	0	0	0	0	0	0	0	0	0	0	0	0	0	0	0
								ENSMUSG00000040452	ENSMUSG00000040452	0	0	0	0	0	0	0	0	0	0	0	0	0	0	0	0	0	0	0	0	0	0	0	0	0	0	0	0	0
								ENSMUSG00000040478	ENSMUSG00000040478	0	0	0	0	0	0	0	0	0	0	0	0	0	0	0	0	0	0	0	0	0	0	0	0	0	0	0	0	0
								ENSMUSG00000040485	ENSMUSG00000040485	0	0	0	0	0	0	0	0	0	0	0	0	0	0	0	0	0	0	0	0	0	0	0	0	0	0	0	0	0
								ENSMUSG00000040514	ENSMUSG00000040514	0	0	0	0	0	0	0	0	0	0	0	0	0	0	0	0	0	0	0	0	0	0	0	0	0	0	0	0	0
								ENSMUSG00000040541	ENSMUSG00000040541	0	0	0	0	0	0	0	0	0	0	0	0	0	0	0	0	0	0	0	0	0	0	0	0	0	0	0	0	0
								ENSMUSG00000040576	ENSMUSG00000040576	0	0	0	0	0	0	0	0	0	0	0	0	0	0	0	0	0	0	0	0	0	0	0	0	0	0	0	0	0
								ENSMUSG00000040601	ENSMUSG00000040601	0	0	0	0	0	0	0	0	0	0	0	0	0	0	0	0	0	0	0	0	0	0	0	0	0	0	0	0	0
								ENSMUSG00000040610	ENSMUSG00000040610	0	0	0	0	0	0	0	0	0	0	0	0	0	0	0	0	0	0	0	0	0	0	0	0	0	0	0	0	0
								ENSMUSG00000040614	ENSMUSG00000040614	0	0	0	0	0	0	0	0	0	0	0	0	0	0	0	0	0	0	0	0	0	0	0	0	0	0	0	0	0
								ENSMUSG00000040629	ENSMUSG00000040629	0	0	0	0	0	0	0	0	0	0	0	0	0	0	0	0	0	0	0	0	0	0	0	0	0	0	0	0	0
								ENSMUSG00000040632	ENSMUSG00000040632	0	0	0	0	0	0	0	0	0	0	0	0	0	0	0	0	0	0	0	0	0	0	0	0	0	0	0	0	0
								ENSMUSG00000040650	ENSMUSG00000040650	0	0	0	0	0	0	0	0	0	0	0	0	0	0	0	0	0	0	0	0	0	0	0	0	0	0	0	0	0
								ENSMUSG00000040657	ENSMUSG00000040657	0	0	0	0	0	0	0	0	0	0	0	0	0	0	0	0	0	0	0	0	0	0	0	0	0	0	0	0	0
								ENSMUSG00000040770	ENSMUSG00000040770	0	0	0	0	0	0	0	0	0	0	0	0	0	0	0	0	0	0	0	0	0	0	0	0	0	0	0	0	0
								ENSMUSG00000040775	ENSMUSG00000040775	0	0	0	0	0	0	0	0	0	0	0	0	0	0	0	0	0	0	0	0	0	0	0	0	0	0	0	0	0
								ENSMUSG00000040838	ENSMUSG00000040838	0	0	0	0	0	0	0	0	0	0	0	0	0	0	0	0	0	0	0	0	0	0	0	0	0	0	0	0	0
								ENSMUSG00000040919	ENSMUSG00000040919	0	0	0	0	0	0	0	0	0	0	0	0	0	0	0	0	0	0	0	0	0	0	0	0	0	0	0	0	0
								ENSMUSG00000041009	ENSMUSG00000041009	0	0	0	0	0	0	0	0	0	0	0	0	0	0	0	0	0	0	0	0	0	0	0	0	0	0	0	0	0
								ENSMUSG00000041014	ENSMUSG00000041014	0	0	0	0	0	0	0	0	0	0	0	0	0	0	0	0	0	0	0	0	0	0	0	0	0	0	0	0	0
								ENSMUSG00000041020	ENSMUSG00000041020	0	0	0	0	0	0	0	0	0	0	0	0	0	0	0	0	0	0	0	0	0	0	0	0	0	0	0	0	0
								ENSMUSG00000041068	ENSMUSG00000041068	0	0	0	0	0	0	0	0	0	0	0	0	0	0	0	0	0	0	0	0	0	0	0	0	0	0	0	0	0
								ENSMUSG00000041141	ENSMUSG00000041141	0	0	0	0	0	0	0	0	0	0	0	0	0	0	0	0	0	0	0	0	0	0	0	0	0	0	0	0	0
								ENSMUSG00000041255	ENSMUSG00000041255	0	0	0	0	0	0	0	0	0	0	0	0	0	0	0	0	0	0	0	0	0	0	0	0	0	0	0	0	0
								ENSMUSG00000041333	ENSMUSG00000041333	0	0	0	0	0	0	0	0	0	0	0	0	0	0	0	0	0	0	0	0	0	0	0	0	0	0	0	0	0
								ENSMUSG00000041359	ENSMUSG00000041359	0	0	0	0	0	0	0	0	0	0	0	0	0	0	0	0	0	0	0	0	0	0	0	0	0	0	0	0	0
								ENSMUSG00000041380	ENSMUSG00000041380	0	0	0	0	0	0	0	0	0	0	0	0	0	0	0	0	0	0	0	0	0	0	0	0	0	0	0	0	0
								ENSMUSG00000041399	ENSMUSG00000041399	0	0	0	0	0	0	0	0	0	0	0	0	0	0	0	0	0	0	0	0	0	0	0	0	0	0	0	0	0
								ENSMUSG00000041476	ENSMUSG00000041476	0	0	0	0	0	0	0	0	0	0	0	0	0	0	0	0	0	0	0	0	0	0	0	0	0	0	0	0	0
								ENSMUSG00000041505	ENSMUSG00000041505	0	0	0	0	0	0	0	0	0	0	0	0	0	0	0	0	0	0	0	0	0	0	0	0	0	0	0	0	0
								ENSMUSG00000041512	ENSMUSG00000041512	0	0	0	0	0	0	0	0	0	0	0	0	0	0	0	0	0	0	0	0	0	0	0	0	0	0	0	0	0
								ENSMUSG00000041523	ENSMUSG00000041523	0	0	0	0	0	0	0	0	0	0	0	0	0	0	0	0	0	0	0	0	0	0	0	0	0	0	0	0	0
								ENSMUSG00000041534	ENSMUSG00000041534	0	0	0	0	0	0	0	0	0	0	0	0	0	0	0	0	0	0	0	0	0	0	0	0	0	0	0	0	0
								ENSMUSG00000041578	ENSMUSG00000041578	0	0	0	0	0	0	0	0	0	0	0	0	0	0	0	0	0	0	0	0	0	0	0	0	0	0	0	0	0
								ENSMUSG00000041583	ENSMUSG00000041583	0	0	0	0	0	0	0	0	0	0	0	0	0	0	0	0	0	0	0	0	0	0	0	0	0	0	0	0	0
								ENSMUSG00000041616	ENSMUSG00000041616	0	0	0	0	0	0	0	0	0	0	0	0	0	0	0	0	0	0	0	0	0	0	0	0	0	0	0	0	0
								ENSMUSG00000041620	ENSMUSG00000041620	0	0	0	0	0	0	0	0	0	0	0	0	0	0	0	0	0	0	0	0	0	0	0	0	0	0	0	0	0
								ENSMUSG00000041644	ENSMUSG00000041644	0	0	0	0	0	0	0	0	0	0	0	0	0	0	0	0	0	0	0	0	0	0	0	0	0	0	0	0	0
								ENSMUSG00000041681	ENSMUSG00000041681	0	0	0	0	0	0	0	0	0	0	0	0	0	0	0	0	0	0	0	0	0	0	0	0	0	0	0	0	0
								ENSMUSG00000041700	ENSMUSG00000041700	0	0	0	0	0	0	0	0	0	0	0	0	0	0	0	0	0	0	0	0	0	0	0	0	0	0	0	0	0
								ENSMUSG00000041735	ENSMUSG00000041735	0	0	0	0	0	0	0	0	0	0	0	0	0	0	0	0	0	0	0	0	0	0	0	0	0	0	0	0	0
								ENSMUSG00000041771	ENSMUSG00000041771	0	0	0	0	0	0	0	0	0	0	0	0	0	0	0	0	0	0	0	0	0	0	0	0	0	0	0	0	0
								ENSMUSG00000041791	ENSMUSG00000041791	0	0	0	0	0	0	0	0	0	0	0	0	0	0	0	0	0	0	0	0	0	0	0	0	0	0	0	0	0
								ENSMUSG00000041805	ENSMUSG00000041805	0	0	0	0	0	0	0	0	0	0	0	0	0	0	0	0	0	0	0	0	0	0	0	0	0	0	0	0	0
								ENSMUSG00000041885	ENSMUSG00000041885	0	0	0	0	0	0	0	0	0	0	0	0	0	0	0	0	0	0	0	0	0	0	0	0	0	0	0	0	0
								ENSMUSG00000041984	ENSMUSG00000041984	0	0	0	0	0	0	0	0	0	0	0	0	0	0	0	0	0	0	0	0	0	0	0	0	0	0	0	0	0
								ENSMUSG00000041986	ENSMUSG00000041986	0	0	0	0	0	0	0	0	0	0	0	0	0	0	0	0	0	0	0	0	0	0	0	0	0	0	0	0	0
								ENSMUSG00000042031	ENSMUSG00000042031	0	0	0	0	0	0	0	0	0	0	0	0	0	0	0	0	0	0	0	0	0	0	0	0	0	0	0	0	0
								ENSMUSG00000042045	ENSMUSG00000042045	0	0	0	0	0	0	0	0	0	0	0	0	0	0	0	0	0	0	0	0	0	0	0	0	0	0	0	0	0
								ENSMUSG00000042078	ENSMUSG00000042078	0	0	0	0	0	0	0	0	0	0	0	0	0	0	0	0	0	0	0	0	0	0	0	0	0	0	0	0	0
								ENSMUSG00000042092	ENSMUSG00000042092	0	0	0	0	0	0	0	0	0	0	0	0	0	0	0	0	0	0	0	0	0	0	0	0	0	0	0	0	0
								ENSMUSG00000042124	ENSMUSG00000042124	0	0	0	0	0	0	0	0	0	0	0	0	0	0	0	0	0	0	0	0	0	0	0	0	0	0	0	0	0
								ENSMUSG00000042157	ENSMUSG00000042157	0	0	0	0	0	0	0	0	0	0	0	0	0	0	0	0	0	0	0	0	0	0	0	0	0	0	0	0	0
								ENSMUSG00000042184	ENSMUSG00000042184	0	0	0	0	0	0	0	0	0	0	0	0	0	0	0	0	0	0	0	0	0	0	0	0	0	0	0	0	0
								ENSMUSG00000042212	ENSMUSG00000042212	0	0	0	0	0	0	0	0	0	0	0	0	0	0	0	0	0	0	0	0	0	0	0	0	0	0	0	0	0
								ENSMUSG00000042219	ENSMUSG00000042219	0	0	0	0	0	0	0	0	0	0	0	0	0	0	0	0	0	0	0	0	0	0	0	0	0	0	0	0	0
								ENSMUSG00000042240	ENSMUSG00000042240	0	0	0	0	0	0	0	0	0	0	0	0	0	0	0	0	0	0	0	0	0	0	0	0	0	0	0	0	0
								ENSMUSG00000042243	ENSMUSG00000042243	0	0	0	0	0	0	0	0	0	0	0	0	0	0	0	0	0	0	0	0	0	0	0	0	0	0	0	0	0
								ENSMUSG00000042244	ENSMUSG00000042244	0	0	0	0	0	0	0	0	0	0	0	0	0	0	0	0	0	0	0	0	0	0	0	0	0	0	0	0	0
								ENSMUSG00000042268	ENSMUSG00000042268	0	0	0	0	0	0	0	0	0	0	0	0	0	0	0	0	0	0	0	0	0	0	0	0	0	0	0	0	0
								ENSMUSG00000042269	ENSMUSG00000042269	0	0	0	0	0	0	0	0	0	0	0	0	0	0	0	0	0	0	0	0	0	0	0	0	0	0	0	0	0
								ENSMUSG00000042279	ENSMUSG00000042279	0	0	0	0	0	0	0	0	0	0	0	0	0	0	0	0	0	0	0	0	0	0	0	0	0	0	0	0	0
								ENSMUSG00000042386	ENSMUSG00000042386	0	0	0	0	0	0	0	0	0	0	0	0	0	0	0	0	0	0	0	0	0	0	0	0	0	0	0	0	0
								ENSMUSG00000042402	ENSMUSG00000042402	0	0	0	0	0	0	0	0	0	0	0	0	0	0	0	0	0	0	0	0	0	0	0	0	0	0	0	0	0
								ENSMUSG00000042425	ENSMUSG00000042425	0	0	0	0	0	0	0	0	0	0	0	0	0	0	0	0	0	0	0	0	0	0	0	0	0	0	0	0	0
								ENSMUSG00000042433	ENSMUSG00000042433	0	0	0	0	0	0	0	0	0	0	0	0	0	0	0	0	0	0	0	0	0	0	0	0	0	0	0	0	0
								ENSMUSG00000042448	ENSMUSG00000042448	0	0	0	0	0	0	0	0	0	0	0	0	0	0	0	0	0	0	0	0	0	0	0	0	0	0	0	0	0
								ENSMUSG00000042459	ENSMUSG00000042459	0	0	0	0	0	0	0	0	0	0	0	0	0	0	0	0	0	0	0	0	0	0	0	0	0	0	0	0	0
								ENSMUSG00000042499	ENSMUSG00000042499	0	0	0	0	0	0	0	0	0	0	0	0	0	0	0	0	0	0	0	0	0	0	0	0	0	0	0	0	0
								ENSMUSG00000042501	ENSMUSG00000042501	0	0	0	0	0	0	0	0	0	0	0	0	0	0	0	0	0	0	0	0	0	0	0	0	0	0	0	0	0
								ENSMUSG00000042525	ENSMUSG00000042525	0	0	0	0	0	0	0	0	0	0	0	0	0	0	0	0	0	0	0	0	0	0	0	0	0	0	0	0	0
								ENSMUSG00000042529	ENSMUSG00000042529	0	0	0	0	0	0	0	0	0	0	0	0	0	0	0	0	0	0	0	0	0	0	0	0	0	0	0	0	0
								ENSMUSG00000042554	ENSMUSG00000042554	0	0	0	0	0	0	0	0	0	0	0	0	0	0	0	0	0	0	0	0	0	0	0	0	0	0	0	0	0
								ENSMUSG00000042596	ENSMUSG00000042596	0	0	0	0	0	0	0	0	0	0	0	0	0	0	0	0	0	0	0	0	0	0	0	0	0	0	0	0	0
								ENSMUSG00000042604	ENSMUSG00000042604	0	0	0	0	0	0	0	0	0	0	0	0	0	0	0	0	0	0	0	0	0	0	0	0	0	0	0	0	0
								ENSMUSG00000042631	ENSMUSG00000042631	0	0	0	0	0	0	0	0	0	0	0	0	0	0	0	0	0	0	0	0	0	0	0	0	0	0	0	0	0
								ENSMUSG00000042655	ENSMUSG00000042655	0	0	0	0	0	0	0	0	0	0	0	0	0	0	0	0	0	0	0	0	0	0	0	0	0	0	0	0	0
								ENSMUSG00000042774	ENSMUSG00000042774	0	0	0	0	0	0	0	0	0	0	0	0	0	0	0	0	0	0	0	0	0	0	0	0	0	0	0	0	0
								ENSMUSG00000042796	ENSMUSG00000042796	0	0	0	0	0	0	0	0	0	0	0	0	0	0	0	0	0	0	0	0	0	0	0	0	0	0	0	0	0
								ENSMUSG00000042801	ENSMUSG00000042801	0	0	0	0	0	0	0	0	0	0	0	0	0	0	0	0	0	0	0	0	0	0	0	0	0	0	0	0	0
								ENSMUSG00000042848	ENSMUSG00000042848	0	0	0	0	0	0	0	0	0	0	0	0	0	0	0	0	0	0	0	0	0	0	0	0	0	0	0	0	0
								ENSMUSG00000042849	ENSMUSG00000042849	0	0	0	0	0	0	0	0	0	0	0	0	0	0	0	0	0	0	0	0	0	0	0	0	0	0	0	0	0
								ENSMUSG00000042861	ENSMUSG00000042861	0	0	0	0	0	0	0	0	0	0	0	0	0	0	0	0	0	0	0	0	0	0	0	0	0	0	0	0	0
								ENSMUSG00000042863	ENSMUSG00000042863	0	0	0	0	0	0	0	0	0	0	0	0	0	0	0	0	0	0	0	0	0	0	0	0	0	0	0	0	0
								ENSMUSG00000042869	ENSMUSG00000042869	0	0	0	0	0	0	0	0	0	0	0	0	0	0	0	0	0	0	0	0	0	0	0	0	0	0	0	0	0
								ENSMUSG00000042888	ENSMUSG00000042888	0	0	0	0	0	0	0	0	0	0	0	0	0	0	0	0	0	0	0	0	0	0	0	0	0	0	0	0	0
								ENSMUSG00000042894	ENSMUSG00000042894	0	0	0	0	0	0	0	0	0	0	0	0	0	0	0	0	0	0	0	0	0	0	0	0	0	0	0	0	0
								ENSMUSG00000042909	ENSMUSG00000042909	0	0	0	0	0	0	0	0	0	0	0	0	0	0	0	0	0	0	0	0	0	0	0	0	0	0	0	0	0
								ENSMUSG00000042940	ENSMUSG00000042940	0	0	0	0	0	0	0	0	0	0	0	0	0	0	0	0	0	0	0	0	0	0	0	0	0	0	0	0	0
								ENSMUSG00000042962	ENSMUSG00000042962	0	0	0	0	0	0	0	0	0	0	0	0	0	0	0	0	0	0	0	0	0	0	0	0	0	0	0	0	0
								ENSMUSG00000043050	ENSMUSG00000043050	0	0	0	0	0	0	0	0	0	0	0	0	0	0	0	0	0	0	0	0	0	0	0	0	0	0	0	0	0
								ENSMUSG00000043060	ENSMUSG00000043060	0	0	0	0	0	0	0	0	0	0	0	0	0	0	0	0	0	0	0	0	0	0	0	0	0	0	0	0	0
								ENSMUSG00000043066	ENSMUSG00000043066	0	0	0	0	0	0	0	0	0	0	0	0	0	0	0	0	0	0	0	0	0	0	0	0	0	0	0	0	0
								ENSMUSG00000043073	ENSMUSG00000043073	0	0	0	0	0	0	0	0	0	0	0	0	0	0	0	0	0	0	0	0	0	0	0	0	0	0	0	0	0
								ENSMUSG00000043087	ENSMUSG00000043087	0	0	0	0	0	0	0	0	0	0	0	0	0	0	0	0	0	0	0	0	0	0	0	0	0	0	0	0	0
								ENSMUSG00000043089	ENSMUSG00000043089	0	0	0	0	0	0	0	0	0	0	0	0	0	0	0	0	0	0	0	0	0	0	0	0	0	0	0	0	0
								ENSMUSG00000043119	ENSMUSG00000043119	0	0	0	0	0	0	0	0	0	0	0	0	0	0	0	0	0	0	0	0	0	0	0	0	0	0	0	0	0
								ENSMUSG00000043144	ENSMUSG00000043144	0	0	0	0	0	0	0	0	0	0	0	0	0	0	0	0	0	0	0	0	0	0	0	0	0	0	0	0	0
								ENSMUSG00000043164	ENSMUSG00000043164	0	0	0	0	0	0	0	0	0	0	0	0	0	0	0	0	0	0	0	0	0	0	0	0	0	0	0	0	0
								ENSMUSG00000043226	ENSMUSG00000043226	0	0	0	0	0	0	0	0	0	0	0	0	0	0	0	0	0	0	0	0	0	0	0	0	0	0	0	0	0
								ENSMUSG00000043274	ENSMUSG00000043274	0	0	0	0	0	0	0	0	0	0	0	0	0	0	0	0	0	0	0	0	0	0	0	0	0	0	0	0	0
								ENSMUSG00000043295	ENSMUSG00000043295	0	0	0	0	0	0	0	0	0	0	0	0	0	0	0	0	0	0	0	0	0	0	0	0	0	0	0	0	0
								ENSMUSG00000043301	ENSMUSG00000043301	0	0	0	0	0	0	0	0	0	0	0	0	0	0	0	0	0	0	0	0	0	0	0	0	0	0	0	0	0
								ENSMUSG00000043308	ENSMUSG00000043308	0	0	0	0	0	0	0	0	0	0	0	0	0	0	0	0	0	0	0	0	0	0	0	0	0	0	0	0	0
								ENSMUSG00000043310	ENSMUSG00000043310	0	0	0	0	0	0	0	0	0	0	0	0	0	0	0	0	0	0	0	0	0	0	0	0	0	0	0	0	0
								ENSMUSG00000043312	ENSMUSG00000043312	0	0	0	0	0	0	0	0	0	0	0	0	0	0	0	0	0	0	0	0	0	0	0	0	0	0	0	0	0
								ENSMUSG00000043314	ENSMUSG00000043314	0	0	0	0	0	0	0	0	0	0	0	0	0	0	0	0	0	0	0	0	0	0	0	0	0	0	0	0	0
								ENSMUSG00000043319	ENSMUSG00000043319	0	0	0	0	0	0	0	0	0	0	0	0	0	0	0	0	0	0	0	0	0	0	0	0	0	0	0	0	0
								ENSMUSG00000043329	ENSMUSG00000043329	0	0	0	0	0	0	0	0	0	0	0	0	0	0	0	0	0	0	0	0	0	0	0	0	0	0	0	0	0
								ENSMUSG00000043331	ENSMUSG00000043331	0	0	0	0	0	0	0	0	0	0	0	0	0	0	0	0	0	0	0	0	0	0	0	0	0	0	0	0	0
								ENSMUSG00000043354	ENSMUSG00000043354	0	0	0	0	0	0	0	0	0	0	0	0	0	0	0	0	0	0	0	0	0	0	0	0	0	0	0	0	0
								ENSMUSG00000043357	ENSMUSG00000043357	0	0	0	0	0	0	0	0	0	0	0	0	0	0	0	0	0	0	0	0	0	0	0	0	0	0	0	0	0
								ENSMUSG00000043383	ENSMUSG00000043383	0	0	0	0	0	0	0	0	0	0	0	0	0	0	0	0	0	0	0	0	0	0	0	0	0	0	0	0	0
								ENSMUSG00000043385	ENSMUSG00000043385	0	0	0	0	0	0	0	0	0	0	0	0	0	0	0	0	0	0	0	0	0	0	0	0	0	0	0	0	0
								ENSMUSG00000043410	ENSMUSG00000043410	0	0	0	0	0	0	0	0	0	0	0	0	0	0	0	0	0	0	0	0	0	0	0	0	0	0	0	0	0
								ENSMUSG00000043429	ENSMUSG00000043429	0	0	0	0	0	0	0	0	0	0	0	0	0	0	0	0	0	0	0	0	0	0	0	0	0	0	0	0	0
								ENSMUSG00000043430	ENSMUSG00000043430	0	0	0	0	0	0	0	0	0	0	0	0	0	0	0	0	0	0	0	0	0	0	0	0	0	0	0	0	0
								ENSMUSG00000043441	ENSMUSG00000043441	0	0	0	0	0	0	0	0	0	0	0	0	0	0	0	0	0	0	0	0	0	0	0	0	0	0	0	0	0
								ENSMUSG00000043453	ENSMUSG00000043453	0	0	0	0	0	0	0	0	0	0	0	0	0	0	0	0	0	0	0	0	0	0	0	0	0	0	0	0	0
								ENSMUSG00000043463	ENSMUSG00000043463	0	0	0	0	0	0	0	0	0	0	0	0	0	0	0	0	0	0	0	0	0	0	0	0	0	0	0	0	0
								ENSMUSG00000043468	ENSMUSG00000043468	0	0	0	0	0	0	0	0	0	0	0	0	0	0	0	0	0	0	0	0	0	0	0	0	0	0	0	0	0
								ENSMUSG00000043472	ENSMUSG00000043472	0	0	0	0	0	0	0	0	0	0	0	0	0	0	0	0	0	0	0	0	0	0	0	0	0	0	0	0	0
								ENSMUSG00000043484	ENSMUSG00000043484	0	0	0	0	0	0	0	0	0	0	0	0	0	0	0	0	0	0	0	0	0	0	0	0	0	0	0	0	0
								ENSMUSG00000043485	ENSMUSG00000043485	0	0	0	0	0	0	0	0	0	0	0	0	0	0	0	0	0	0	0	0	0	0	0	0	0	0	0	0	0
								ENSMUSG00000043498	ENSMUSG00000043498	0	0	0	0	0	0	0	0	0	0	0	0	0	0	0	0	0	0	0	0	0	0	0	0	0	0	0	0	0
								ENSMUSG00000043522	ENSMUSG00000043522	0	0	0	0	0	0	0	0	0	0	0	0	0	0	0	0	0	0	0	0	0	0	0	0	0	0	0	0	0
								ENSMUSG00000043529	ENSMUSG00000043529	0	0	0	0	0	0	0	0	0	0	0	0	0	0	0	0	0	0	0	0	0	0	0	0	0	0	0	0	0
								ENSMUSG00000043531	ENSMUSG00000043531	0	0	0	0	0	0	0	0	0	0	0	0	0	0	0	0	0	0	0	0	0	0	0	0	0	0	0	0	0
								ENSMUSG00000043537	ENSMUSG00000043537	0	0	0	0	0	0	0	0	0	0	0	0	0	0	0	0	0	0	0	0	0	0	0	0	0	0	0	0	0
								ENSMUSG00000043549	ENSMUSG00000043549	0	0	0	0	0	0	0	0	0	0	0	0	0	0	0	0	0	0	0	0	0	0	0	0	0	0	0	0	0
								ENSMUSG00000043569	ENSMUSG00000043569	0	0	0	0	0	0	0	0	0	0	0	0	0	0	0	0	0	0	0	0	0	0	0	0	0	0	0	0	0
								ENSMUSG00000043583	ENSMUSG00000043583	0	0	0	0	0	0	0	0	0	0	0	0	0	0	0	0	0	0	0	0	0	0	0	0	0	0	0	0	0
								ENSMUSG00000043605	ENSMUSG00000043605	0	0	0	0	0	0	0	0	0	0	0	0	0	0	0	0	0	0	0	0	0	0	0	0	0	0	0	0	0
								ENSMUSG00000043618	ENSMUSG00000043618	0	0	0	0	0	0	0	0	0	0	0	0	0	0	0	0	0	0	0	0	0	0	0	0	0	0	0	0	0
								ENSMUSG00000043670	ENSMUSG00000043670	0	0	0	0	0	0	0	0	0	0	0	0	0	0	0	0	0	0	0	0	0	0	0	0	0	0	0	0	0
								ENSMUSG00000043692	ENSMUSG00000043692	0	0	0	0	0	0	0	0	0	0	0	0	0	0	0	0	0	0	0	0	0	0	0	0	0	0	0	0	0
								ENSMUSG00000043698	ENSMUSG00000043698	0	0	0	0	0	0	0	0	0	0	0	0	0	0	0	0	0	0	0	0	0	0	0	0	0	0	0	0	0
								ENSMUSG00000043705	ENSMUSG00000043705	0	0	0	0	0	0	0	0	0	0	0	0	0	0	0	0	0	0	0	0	0	0	0	0	0	0	0	0	0
								ENSMUSG00000043715	ENSMUSG00000043715	0	0	0	0	0	0	0	0	0	0	0	0	0	0	0	0	0	0	0	0	0	0	0	0	0	0	0	0	0
								ENSMUSG00000043770	ENSMUSG00000043770	0	0	0	0	0	0	0	0	0	0	0	0	0	0	0	0	0	0	0	0	0	0	0	0	0	0	0	0	0
								ENSMUSG00000043787	ENSMUSG00000043787	0	0	0	0	0	0	0	0	0	0	0	0	0	0	0	0	0	0	0	0	0	0	0	0	0	0	0	0	0
								ENSMUSG00000043827	ENSMUSG00000043827	0	0	0	0	0	0	0	0	0	0	0	0	0	0	0	0	0	0	0	0	0	0	0	0	0	0	0	0	0
								ENSMUSG00000043850	ENSMUSG00000043850	0	0	0	0	0	0	0	0	0	0	0	0	0	0	0	0	0	0	0	0	0	0	0	0	0	0	0	0	0
								ENSMUSG00000043855	ENSMUSG00000043855	0	0	0	0	0	0	0	0	0	0	0	0	0	0	0	0	0	0	0	0	0	0	0	0	0	0	0	0	0
								ENSMUSG00000043859	ENSMUSG00000043859	0	0	0	0	0	0	0	0	0	0	0	0	0	0	0	0	0	0	0	0	0	0	0	0	0	0	0	0	0
								ENSMUSG00000043865	ENSMUSG00000043865	0	0	0	0	0	0	0	0	0	0	0	0	0	0	0	0	0	0	0	0	0	0	0	0	0	0	0	0	0
								ENSMUSG00000043880	ENSMUSG00000043880	0	0	0	0	0	0	0	0	0	0	0	0	0	0	0	0	0	0	0	0	0	0	0	0	0	0	0	0	0
								ENSMUSG00000043892	ENSMUSG00000043892	0	0	0	0	0	0	0	0	0	0	0	0	0	0	0	0	0	0	0	0	0	0	0	0	0	0	0	0	0
								ENSMUSG00000043911	ENSMUSG00000043911	0	0	0	0	0	0	0	0	0	0	0	0	0	0	0	0	0	0	0	0	0	0	0	0	0	0	0	0	0
								ENSMUSG00000043913	ENSMUSG00000043913	0	0	0	0	0	0	0	0	0	0	0	0	0	0	0	0	0	0	0	0	0	0	0	0	0	0	0	0	0
								ENSMUSG00000043925	ENSMUSG00000043925	0	0	0	0	0	0	0	0	0	0	0	0	0	0	0	0	0	0	0	0	0	0	0	0	0	0	0	0	0
								ENSMUSG00000043945	ENSMUSG00000043945	0	0	0	0	0	0	0	0	0	0	0	0	0	0	0	0	0	0	0	0	0	0	0	0	0	0	0	0	0
								ENSMUSG00000043948	ENSMUSG00000043948	0	0	0	0	0	0	0	0	0	0	0	0	0	0	0	0	0	0	0	0	0	0	0	0	0	0	0	0	0
								ENSMUSG00000043969	ENSMUSG00000043969	0	0	0	0	0	0	0	0	0	0	0	0	0	0	0	0	0	0	0	0	0	0	0	0	0	0	0	0	0
								ENSMUSG00000043972	ENSMUSG00000043972	0	0	0	0	0	0	0	0	0	0	0	0	0	0	0	0	0	0	0	0	0	0	0	0	0	0	0	0	0
								ENSMUSG00000043982	ENSMUSG00000043982	0	0	0	0	0	0	0	0	0	0	0	0	0	0	0	0	0	0	0	0	0	0	0	0	0	0	0	0	0
								ENSMUSG00000043986	ENSMUSG00000043986	0	0	0	0	0	0	0	0	0	0	0	0	0	0	0	0	0	0	0	0	0	0	0	0	0	0	0	0	0
								ENSMUSG00000044014	ENSMUSG00000044014	0	0	0	0	0	0	0	0	0	0	0	0	0	0	0	0	0	0	0	0	0	0	0	0	0	0	0	0	0
								ENSMUSG00000044025	ENSMUSG00000044025	0	0	0	0	0	0	0	0	0	0	0	0	0	0	0	0	0	0	0	0	0	0	0	0	0	0	0	0	0
								ENSMUSG00000044039	ENSMUSG00000044039	0	0	0	0	0	0	0	0	0	0	0	0	0	0	0	0	0	0	0	0	0	0	0	0	0	0	0	0	0
								ENSMUSG00000044040	ENSMUSG00000044040	0	0	0	0	0	0	0	0	0	0	0	0	0	0	0	0	0	0	0	0	0	0	0	0	0	0	0	0	0
								ENSMUSG00000044041	ENSMUSG00000044041	0	0	0	0	0	0	0	0	0	0	0	0	0	0	0	0	0	0	0	0	0	0	0	0	0	0	0	0	0
								ENSMUSG00000044055	ENSMUSG00000044055	0	0	0	0	0	0	0	0	0	0	0	0	0	0	0	0	0	0	0	0	0	0	0	0	0	0	0	0	0
								ENSMUSG00000044058	ENSMUSG00000044058	0	0	0	0	0	0	0	0	0	0	0	0	0	0	0	0	0	0	0	0	0	0	0	0	0	0	0	0	0
								ENSMUSG00000044061	ENSMUSG00000044061	0	0	0	0	0	0	0	0	0	0	0	0	0	0	0	0	0	0	0	0	0	0	0	0	0	0	0	0	0
								ENSMUSG00000044083	ENSMUSG00000044083	0	0	0	0	0	0	0	0	0	0	0	0	0	0	0	0	0	0	0	0	0	0	0	0	0	0	0	0	0
								ENSMUSG00000044084	ENSMUSG00000044084	0	0	0	0	0	0	0	0	0	0	0	0	0	0	0	0	0	0	0	0	0	0	0	0	0	0	0	0	0
								ENSMUSG00000044106	ENSMUSG00000044106	0	0	0	0	0	0	0	0	0	0	0	0	0	0	0	0	0	0	0	0	0	0	0	0	0	0	0	0	0
								ENSMUSG00000044107	ENSMUSG00000044107	0	0	0	0	0	0	0	0	0	0	0	0	0	0	0	0	0	0	0	0	0	0	0	0	0	0	0	0	0
								ENSMUSG00000044120	ENSMUSG00000044120	0	0	0	0	0	0	0	0	0	0	0	0	0	0	0	0	0	0	0	0	0	0	0	0	0	0	0	0	0
								ENSMUSG00000044121	ENSMUSG00000044121	0	0	0	0	0	0	0	0	0	0	0	0	0	0	0	0	0	0	0	0	0	0	0	0	0	0	0	0	0
								ENSMUSG00000044141	ENSMUSG00000044141	0	0	0	0	0	0	0	0	0	0	0	0	0	0	0	0	0	0	0	0	0	0	0	0	0	0	0	0	0
								ENSMUSG00000044170	ENSMUSG00000044170	0	0	0	0	0	0	0	0	0	0	0	0	0	0	0	0	0	0	0	0	0	0	0	0	0	0	0	0	0
								ENSMUSG00000044172	ENSMUSG00000044172	0	0	0	0	0	0	0	0	0	0	0	0	0	0	0	0	0	0	0	0	0	0	0	0	0	0	0	0	0
								ENSMUSG00000044176	ENSMUSG00000044176	0	0	0	0	0	0	0	0	0	0	0	0	0	0	0	0	0	0	0	0	0	0	0	0	0	0	0	0	0
								ENSMUSG00000044205	ENSMUSG00000044205	0	0	0	0	0	0	0	0	0	0	0	0	0	0	0	0	0	0	0	0	0	0	0	0	0	0	0	0	0
								ENSMUSG00000044213	ENSMUSG00000044213	0	0	0	0	0	0	0	0	0	0	0	0	0	0	0	0	0	0	0	0	0	0	0	0	0	0	0	0	0
								ENSMUSG00000044216	ENSMUSG00000044216	0	0	0	0	0	0	0	0	0	0	0	0	0	0	0	0	0	0	0	0	0	0	0	0	0	0	0	0	0
								ENSMUSG00000044222	ENSMUSG00000044222	0	0	0	0	0	0	0	0	0	0	0	0	0	0	0	0	0	0	0	0	0	0	0	0	0	0	0	0	0
								ENSMUSG00000044227	ENSMUSG00000044227	0	0	0	0	0	0	0	0	0	0	0	0	0	0	0	0	0	0	0	0	0	0	0	0	0	0	0	0	0
								ENSMUSG00000044249	ENSMUSG00000044249	0	0	0	0	0	0	0	0	0	0	0	0	0	0	0	0	0	0	0	0	0	0	0	0	0	0	0	0	0
								ENSMUSG00000044265	ENSMUSG00000044265	0	0	0	0	0	0	0	0	0	0	0	0	0	0	0	0	0	0	0	0	0	0	0	0	0	0	0	0	0
								ENSMUSG00000044268	ENSMUSG00000044268	0	0	0	0	0	0	0	0	0	0	0	0	0	0	0	0	0	0	0	0	0	0	0	0	0	0	0	0	0
								ENSMUSG00000044286	ENSMUSG00000044286	0	0	0	0	0	0	0	0	0	0	0	0	0	0	0	0	0	0	0	0	0	0	0	0	0	0	0	0	0
								ENSMUSG00000044293	ENSMUSG00000044293	0	0	0	0	0	0	0	0	0	0	0	0	0	0	0	0	0	0	0	0	0	0	0	0	0	0	0	0	0
								ENSMUSG00000044294	ENSMUSG00000044294	0	0	0	0	0	0	0	0	0	0	0	0	0	0	0	0	0	0	0	0	0	0	0	0	0	0	0	0	0
								ENSMUSG00000044312	ENSMUSG00000044312	0	0	0	0	0	0	0	0	0	0	0	0	0	0	0	0	0	0	0	0	0	0	0	0	0	0	0	0	0
								ENSMUSG00000044375	ENSMUSG00000044375	0	0	0	0	0	0	0	0	0	0	0	0	0	0	0	0	0	0	0	0	0	0	0	0	0	0	0	0	0
								ENSMUSG00000044429	ENSMUSG00000044429	0	0	0	0	0	0	0	0	0	0	0	0	0	0	0	0	0	0	0	0	0	0	0	0	0	0	0	0	0
								ENSMUSG00000044430	ENSMUSG00000044430	0	0	0	0	0	0	0	0	0	0	0	0	0	0	0	0	0	0	0	0	0	0	0	0	0	0	0	0	0
								ENSMUSG00000044444	ENSMUSG00000044444	0	0	0	0	0	0	0	0	0	0	0	0	0	0	0	0	0	0	0	0	0	0	0	0	0	0	0	0	0
								ENSMUSG00000044454	ENSMUSG00000044454	0	0	0	0	0	0	0	0	0	0	0	0	0	0	0	0	0	0	0	0	0	0	0	0	0	0	0	0	0
								ENSMUSG00000044457	ENSMUSG00000044457	0	0	0	0	0	0	0	0	0	0	0	0	0	0	0	0	0	0	0	0	0	0	0	0	0	0	0	0	0
								ENSMUSG00000044487	ENSMUSG00000044487	0	0	0	0	0	0	0	0	0	0	0	0	0	0	0	0	0	0	0	0	0	0	0	0	0	0	0	0	0
								ENSMUSG00000044499	ENSMUSG00000044499	0	0	0	0	0	0	0	0	0	0	0	0	0	0	0	0	0	0	0	0	0	0	0	0	0	0	0	0	0
								ENSMUSG00000044515	ENSMUSG00000044515	0	0	0	0	0	0	0	0	0	0	0	0	0	0	0	0	0	0	0	0	0	0	0	0	0	0	0	0	0
								ENSMUSG00000044518	ENSMUSG00000044518	0	0	0	0	0	0	0	0	0	0	0	0	0	0	0	0	0	0	0	0	0	0	0	0	0	0	0	0	0
								ENSMUSG00000044526	ENSMUSG00000044526	0	0	0	0	0	0	0	0	0	0	0	0	0	0	0	0	0	0	0	0	0	0	0	0	0	0	0	0	0
								ENSMUSG00000044537	ENSMUSG00000044537	0	0	0	0	0	0	0	0	0	0	0	0	0	0	0	0	0	0	0	0	0	0	0	0	0	0	0	0	0
								ENSMUSG00000044538	ENSMUSG00000044538	0	0	0	0	0	0	0	0	0	0	0	0	0	0	0	0	0	0	0	0	0	0	0	0	0	0	0	0	0
								ENSMUSG00000044542	ENSMUSG00000044542	0	0	0	0	0	0	0	0	0	0	0	0	0	0	0	0	0	0	0	0	0	0	0	0	0	0	0	0	0
								ENSMUSG00000044560	ENSMUSG00000044560	0	0	0	0	0	0	0	0	0	0	0	0	0	0	0	0	0	0	0	0	0	0	0	0	0	0	0	0	0
								ENSMUSG00000044581	ENSMUSG00000044581	0	0	0	0	0	0	0	0	0	0	0	0	0	0	0	0	0	0	0	0	0	0	0	0	0	0	0	0	0
								ENSMUSG00000044594	ENSMUSG00000044594	0	0	0	0	0	0	0	0	0	0	0	0	0	0	0	0	0	0	0	0	0	0	0	0	0	0	0	0	0
								ENSMUSG00000044597	ENSMUSG00000044597	0	0	0	0	0	0	0	0	0	0	0	0	0	0	0	0	0	0	0	0	0	0	0	0	0	0	0	0	0
								ENSMUSG00000044624	ENSMUSG00000044624	0	0	0	0	0	0	0	0	0	0	0	0	0	0	0	0	0	0	0	0	0	0	0	0	0	0	0	0	0
								ENSMUSG00000044639	ENSMUSG00000044639	0	0	0	0	0	0	0	0	0	0	0	0	0	0	0	0	0	0	0	0	0	0	0	0	0	0	0	0	0
								ENSMUSG00000044647	ENSMUSG00000044647	0	0	0	0	0	0	0	0	0	0	0	0	0	0	0	0	0	0	0	0	0	0	0	0	0	0	0	0	0
								ENSMUSG00000044649	ENSMUSG00000044649	0	0	0	0	0	0	0	0	0	0	0	0	0	0	0	0	0	0	0	0	0	0	0	0	0	0	0	0	0
								ENSMUSG00000044697	ENSMUSG00000044697	0	0	0	0	0	0	0	0	0	0	0	0	0	0	0	0	0	0	0	0	0	0	0	0	0	0	0	0	0
								ENSMUSG00000044705	ENSMUSG00000044705	0	0	0	0	0	0	0	0	0	0	0	0	0	0	0	0	0	0	0	0	0	0	0	0	0	0	0	0	0
								ENSMUSG00000044737	ENSMUSG00000044737	0	0	0	0	0	0	0	0	0	0	0	0	0	0	0	0	0	0	0	0	0	0	0	0	0	0	0	0	0
								ENSMUSG00000044743	ENSMUSG00000044743	0	0	0	0	0	0	0	0	0	0	0	0	0	0	0	0	0	0	0	0	0	0	0	0	0	0	0	0	0
								ENSMUSG00000044772	ENSMUSG00000044772	0	0	0	0	0	0	0	0	0	0	0	0	0	0	0	0	0	0	0	0	0	0	0	0	0	0	0	0	0
								ENSMUSG00000044798	ENSMUSG00000044798	0	0	0	0	0	0	0	0	0	0	0	0	0	0	0	0	0	0	0	0	0	0	0	0	0	0	0	0	0
								ENSMUSG00000044801	ENSMUSG00000044801	0	0	0	0	0	0	0	0	0	0	0	0	0	0	0	0	0	0	0	0	0	0	0	0	0	0	0	0	0
								ENSMUSG00000044819	ENSMUSG00000044819	0	0	0	0	0	0	0	0	0	0	0	0	0	0	0	0	0	0	0	0	0	0	0	0	0	0	0	0	0
								ENSMUSG00000044824	ENSMUSG00000044824	0	0	0	0	0	0	0	0	0	0	0	0	0	0	0	0	0	0	0	0	0	0	0	0	0	0	0	0	0
								ENSMUSG00000044863	ENSMUSG00000044863	0	0	0	0	0	0	0	0	0	0	0	0	0	0	0	0	0	0	0	0	0	0	0	0	0	0	0	0	0
								ENSMUSG00000044897	ENSMUSG00000044897	0	0	0	0	0	0	0	0	0	0	0	0	0	0	0	0	0	0	0	0	0	0	0	0	0	0	0	0	0
								ENSMUSG00000044899	ENSMUSG00000044899	0	0	0	0	0	0	0	0	0	0	0	0	0	0	0	0	0	0	0	0	0	0	0	0	0	0	0	0	0
								ENSMUSG00000044912	ENSMUSG00000044912	0	0	0	0	0	0	0	0	0	0	0	0	0	0	0	0	0	0	0	0	0	0	0	0	0	0	0	0	0
								ENSMUSG00000044985	ENSMUSG00000044985	0	0	0	0	0	0	0	0	0	0	0	0	0	0	0	0	0	0	0	0	0	0	0	0	0	0	0	0	0
								ENSMUSG00000044994	ENSMUSG00000044994	0	0	0	0	0	0	0	0	0	0	0	0	0	0	0	0	0	0	0	0	0	0	0	0	0	0	0	0	0
								ENSMUSG00000045013	ENSMUSG00000045013	0	0	0	0	0	0	0	0	0	0	0	0	0	0	0	0	0	0	0	0	0	0	0	0	0	0	0	0	0
								ENSMUSG00000045019	ENSMUSG00000045019	0	0	0	0	0	0	0	0	0	0	0	0	0	0	0	0	0	0	0	0	0	0	0	0	0	0	0	0	0
								ENSMUSG00000045048	ENSMUSG00000045048	0	0	0	0	0	0	0	0	0	0	0	0	0	0	0	0	0	0	0	0	0	0	0	0	0	0	0	0	0
								ENSMUSG00000045083	ENSMUSG00000045083	0	0	0	0	0	0	0	0	0	0	0	0	0	0	0	0	0	0	0	0	0	0	0	0	0	0	0	0	0
								ENSMUSG00000045091	ENSMUSG00000045091	0	0	0	0	0	0	0	0	0	0	0	0	0	0	0	0	0	0	0	0	0	0	0	0	0	0	0	0	0
								ENSMUSG00000045104	ENSMUSG00000045104	0	0	0	0	0	0	0	0	0	0	0	0	0	0	0	0	0	0	0	0	0	0	0	0	0	0	0	0	0
								ENSMUSG00000045109	ENSMUSG00000045109	0	0	0	0	0	0	0	0	0	0	0	0	0	0	0	0	0	0	0	0	0	0	0	0	0	0	0	0	0
								ENSMUSG00000045111	ENSMUSG00000045111	0	0	0	0	0	0	0	0	0	0	0	0	0	0	0	0	0	0	0	0	0	0	0	0	0	0	0	0	0
								ENSMUSG00000045132	ENSMUSG00000045132	0	0	0	0	0	0	0	0	0	0	0	0	0	0	0	0	0	0	0	0	0	0	0	0	0	0	0	0	0
								ENSMUSG00000045148	ENSMUSG00000045148	0	0	0	0	0	0	0	0	0	0	0	0	0	0	0	0	0	0	0	0	0	0	0	0	0	0	0	0	0
								ENSMUSG00000045150	ENSMUSG00000045150	0	0	0	0	0	0	0	0	0	0	0	0	0	0	0	0	0	0	0	0	0	0	0	0	0	0	0	0	0
								ENSMUSG00000045178	ENSMUSG00000045178	0	0	0	0	0	0	0	0	0	0	0	0	0	0	0	0	0	0	0	0	0	0	0	0	0	0	0	0	0
								ENSMUSG00000045202	ENSMUSG00000045202	0	0	0	0	0	0	0	0	0	0	0	0	0	0	0	0	0	0	0	0	0	0	0	0	0	0	0	0	0
								ENSMUSG00000045204	ENSMUSG00000045204	0	0	0	0	0	0	0	0	0	0	0	0	0	0	0	0	0	0	0	0	0	0	0	0	0	0	0	0	0
								ENSMUSG00000045217	ENSMUSG00000045217	0	0	0	0	0	0	0	0	0	0	0	0	0	0	0	0	0	0	0	0	0	0	0	0	0	0	0	0	0
								ENSMUSG00000045225	ENSMUSG00000045225	0	0	0	0	0	0	0	0	0	0	0	0	0	0	0	0	0	0	0	0	0	0	0	0	0	0	0	0	0
								ENSMUSG00000045236	ENSMUSG00000045236	0	0	0	0	0	0	0	0	0	0	0	0	0	0	0	0	0	0	0	0	0	0	0	0	0	0	0	0	0
								ENSMUSG00000045238	ENSMUSG00000045238	0	0	0	0	0	0	0	0	0	0	0	0	0	0	0	0	0	0	0	0	0	0	0	0	0	0	0	0	0
								ENSMUSG00000045267	ENSMUSG00000045267	0	0	0	0	0	0	0	0	0	0	0	0	0	0	0	0	0	0	0	0	0	0	0	0	0	0	0	0	0
								ENSMUSG00000045291	ENSMUSG00000045291	0	0	0	0	0	0	0	0	0	0	0	0	0	0	0	0	0	0	0	0	0	0	0	0	0	0	0	0	0
								ENSMUSG00000045306	ENSMUSG00000045306	0	0	0	0	0	0	0	0	0	0	0	0	0	0	0	0	0	0	0	0	0	0	0	0	0	0	0	0	0
								ENSMUSG00000045330	ENSMUSG00000045330	0	0	0	0	0	0	0	0	0	0	0	0	0	0	0	0	0	0	0	0	0	0	0	0	0	0	0	0	0
								ENSMUSG00000045331	ENSMUSG00000045331	0	0	0	0	0	0	0	0	0	0	0	0	0	0	0	0	0	0	0	0	0	0	0	0	0	0	0	0	0
								ENSMUSG00000045337	ENSMUSG00000045337	0	0	0	0	0	0	0	0	0	0	0	0	0	0	0	0	0	0	0	0	0	0	0	0	0	0	0	0	0
								ENSMUSG00000045339	ENSMUSG00000045339	0	0	0	0	0	0	0	0	0	0	0	0	0	0	0	0	0	0	0	0	0	0	0	0	0	0	0	0	0
								ENSMUSG00000045340	ENSMUSG00000045340	0	0	0	0	0	0	0	0	0	0	0	0	0	0	0	0	0	0	0	0	0	0	0	0	0	0	0	0	0
								ENSMUSG00000045341	ENSMUSG00000045341	0	0	0	0	0	0	0	0	0	0	0	0	0	0	0	0	0	0	0	0	0	0	0	0	0	0	0	0	0
								ENSMUSG00000045364	ENSMUSG00000045364	0	0	0	0	0	0	0	0	0	0	0	0	0	0	0	0	0	0	0	0	0	0	0	0	0	0	0	0	0
								ENSMUSG00000045395	ENSMUSG00000045395	0	0	0	0	0	0	0	0	0	0	0	0	0	0	0	0	0	0	0	0	0	0	0	0	0	0	0	0	0
								ENSMUSG00000045417	ENSMUSG00000045417	0	0	0	0	0	0	0	0	0	0	0	0	0	0	0	0	0	0	0	0	0	0	0	0	0	0	0	0	0
								ENSMUSG00000045421	ENSMUSG00000045421	0	0	0	0	0	0	0	0	0	0	0	0	0	0	0	0	0	0	0	0	0	0	0	0	0	0	0	0	0
								ENSMUSG00000045463	ENSMUSG00000045463	0	0	0	0	0	0	0	0	0	0	0	0	0	0	0	0	0	0	0	0	0	0	0	0	0	0	0	0	0
								ENSMUSG00000045471	ENSMUSG00000045471	0	0	0	0	0	0	0	0	0	0	0	0	0	0	0	0	0	0	0	0	0	0	0	0	0	0	0	0	0
								ENSMUSG00000045474	ENSMUSG00000045474	0	0	0	0	0	0	0	0	0	0	0	0	0	0	0	0	0	0	0	0	0	0	0	0	0	0	0	0	0
								ENSMUSG00000045475	ENSMUSG00000045475	0	0	0	0	0	0	0	0	0	0	0	0	0	0	0	0	0	0	0	0	0	0	0	0	0	0	0	0	0
								ENSMUSG00000045479	ENSMUSG00000045479	0	0	0	0	0	0	0	0	0	0	0	0	0	0	0	0	0	0	0	0	0	0	0	0	0	0	0	0	0
								ENSMUSG00000045493	ENSMUSG00000045493	0	0	0	0	0	0	0	0	0	0	0	0	0	0	0	0	0	0	0	0	0	0	0	0	0	0	0	0	0
								ENSMUSG00000045508	ENSMUSG00000045508	0	0	0	0	0	0	0	0	0	0	0	0	0	0	0	0	0	0	0	0	0	0	0	0	0	0	0	0	0
								ENSMUSG00000045514	ENSMUSG00000045514	0	0	0	0	0	0	0	0	0	0	0	0	0	0	0	0	0	0	0	0	0	0	0	0	0	0	0	0	0
								ENSMUSG00000045518	ENSMUSG00000045518	0	0	0	0	0	0	0	0	0	0	0	0	0	0	0	0	0	0	0	0	0	0	0	0	0	0	0	0	0
								ENSMUSG00000045528	ENSMUSG00000045528	0	0	0	0	0	0	0	0	0	0	0	0	0	0	0	0	0	0	0	0	0	0	0	0	0	0	0	0	0
								ENSMUSG00000045539	ENSMUSG00000045539	0	0	0	0	0	0	0	0	0	0	0	0	0	0	0	0	0	0	0	0	0	0	0	0	0	0	0	0	0
								ENSMUSG00000045540	ENSMUSG00000045540	0	0	0	0	0	0	0	0	0	0	0	0	0	0	0	0	0	0	0	0	0	0	0	0	0	0	0	0	0
								ENSMUSG00000045559	ENSMUSG00000045559	0	0	0	0	0	0	0	0	0	0	0	0	0	0	0	0	0	0	0	0	0	0	0	0	0	0	0	0	0
								ENSMUSG00000045566	ENSMUSG00000045566	0	0	0	0	0	0	0	0	0	0	0	0	0	0	0	0	0	0	0	0	0	0	0	0	0	0	0	0	0
								ENSMUSG00000045569	ENSMUSG00000045569	0	0	0	0	0	0	0	0	0	0	0	0	0	0	0	0	0	0	0	0	0	0	0	0	0	0	0	0	0
								ENSMUSG00000045575	ENSMUSG00000045575	0	0	0	0	0	0	0	0	0	0	0	0	0	0	0	0	0	0	0	0	0	0	0	0	0	0	0	0	0
								ENSMUSG00000045581	ENSMUSG00000045581	0	0	0	0	0	0	0	0	0	0	0	0	0	0	0	0	0	0	0	0	0	0	0	0	0	0	0	0	0
								ENSMUSG00000045584	ENSMUSG00000045584	0	0	0	0	0	0	0	0	0	0	0	0	0	0	0	0	0	0	0	0	0	0	0	0	0	0	0	0	0
								ENSMUSG00000045587	ENSMUSG00000045587	0	0	0	0	0	0	0	0	0	0	0	0	0	0	0	0	0	0	0	0	0	0	0	0	0	0	0	0	0
								ENSMUSG00000045591	ENSMUSG00000045591	0	0	0	0	0	0	0	0	0	0	0	0	0	0	0	0	0	0	0	0	0	0	0	0	0	0	0	0	0
								ENSMUSG00000045608	ENSMUSG00000045608	0	0	0	0	0	0	0	0	0	0	0	0	0	0	0	0	0	0	0	0	0	0	0	0	0	0	0	0	0
								ENSMUSG00000045609	ENSMUSG00000045609	0	0	0	0	0	0	0	0	0	0	0	0	0	0	0	0	0	0	0	0	0	0	0	0	0	0	0	0	0
								ENSMUSG00000045631	ENSMUSG00000045631	0	0	0	0	0	0	0	0	0	0	0	0	0	0	0	0	0	0	0	0	0	0	0	0	0	0	0	0	0
								ENSMUSG00000045648	ENSMUSG00000045648	0	0	0	0	0	0	0	0	0	0	0	0	0	0	0	0	0	0	0	0	0	0	0	0	0	0	0	0	0
								ENSMUSG00000045655	ENSMUSG00000045655	0	0	0	0	0	0	0	0	0	0	0	0	0	0	0	0	0	0	0	0	0	0	0	0	0	0	0	0	0
								ENSMUSG00000045678	ENSMUSG00000045678	0	0	0	0	0	0	0	0	0	0	0	0	0	0	0	0	0	0	0	0	0	0	0	0	0	0	0	0	0
								ENSMUSG00000045693	ENSMUSG00000045693	0	0	0	0	0	0	0	0	0	0	0	0	0	0	0	0	0	0	0	0	0	0	0	0	0	0	0	0	0
								ENSMUSG00000045694	ENSMUSG00000045694	0	0	0	0	0	0	0	0	0	0	0	0	0	0	0	0	0	0	0	0	0	0	0	0	0	0	0	0	0
								ENSMUSG00000045708	ENSMUSG00000045708	0	0	0	0	0	0	0	0	0	0	0	0	0	0	0	0	0	0	0	0	0	0	0	0	0	0	0	0	0
								ENSMUSG00000045713	ENSMUSG00000045713	0	0	0	0	0	0	0	0	0	0	0	0	0	0	0	0	0	0	0	0	0	0	0	0	0	0	0	0	0
								ENSMUSG00000045780	ENSMUSG00000045780	0	0	0	0	0	0	0	0	0	0	0	0	0	0	0	0	0	0	0	0	0	0	0	0	0	0	0	0	0
								ENSMUSG00000045792	ENSMUSG00000045792	0	0	0	0	0	0	0	0	0	0	0	0	0	0	0	0	0	0	0	0	0	0	0	0	0	0	0	0	0
								ENSMUSG00000045794	ENSMUSG00000045794	0	0	0	0	0	0	0	0	0	0	0	0	0	0	0	0	0	0	0	0	0	0	0	0	0	0	0	0	0
								ENSMUSG00000045797	ENSMUSG00000045797	0	0	0	0	0	0	0	0	0	0	0	0	0	0	0	0	0	0	0	0	0	0	0	0	0	0	0	0	0
								ENSMUSG00000045802	ENSMUSG00000045802	0	0	0	0	0	0	0	0	0	0	0	0	0	0	0	0	0	0	0	0	0	0	0	0	0	0	0	0	0
								ENSMUSG00000045812	ENSMUSG00000045812	0	0	0	0	0	0	0	0	0	0	0	0	0	0	0	0	0	0	0	0	0	0	0	0	0	0	0	0	0
								ENSMUSG00000045813	ENSMUSG00000045813	0	0	0	0	0	0	0	0	0	0	0	0	0	0	0	0	0	0	0	0	0	0	0	0	0	0	0	0	0
								ENSMUSG00000045815	ENSMUSG00000045815	0	0	0	0	0	0	0	0	0	0	0	0	0	0	0	0	0	0	0	0	0	0	0	0	0	0	0	0	0
								ENSMUSG00000045824	ENSMUSG00000045824	0	0	0	0	0	0	0	0	0	0	0	0	0	0	0	0	0	0	0	0	0	0	0	0	0	0	0	0	0
								ENSMUSG00000045835	ENSMUSG00000045835	0	0	0	0	0	0	0	0	0	0	0	0	0	0	0	0	0	0	0	0	0	0	0	0	0	0	0	0	0
								ENSMUSG00000045842	ENSMUSG00000045842	0	0	0	0	0	0	0	0	0	0	0	0	0	0	0	0	0	0	0	0	0	0	0	0	0	0	0	0	0
								ENSMUSG00000045871	ENSMUSG00000045871	0	0	0	0	0	0	0	0	0	0	0	0	0	0	0	0	0	0	0	0	0	0	0	0	0	0	0	0	0
								ENSMUSG00000045883	ENSMUSG00000045883	0	0	0	0	0	0	0	0	0	0	0	0	0	0	0	0	0	0	0	0	0	0	0	0	0	0	0	0	0
								ENSMUSG00000045929	ENSMUSG00000045929	0	0	0	0	0	0	0	0	0	0	0	0	0	0	0	0	0	0	0	0	0	0	0	0	0	0	0	0	0
								ENSMUSG00000045946	ENSMUSG00000045946	0	0	0	0	0	0	0	0	0	0	0	0	0	0	0	0	0	0	0	0	0	0	0	0	0	0	0	0	0
								ENSMUSG00000045952	ENSMUSG00000045952	0	0	0	0	0	0	0	0	0	0	0	0	0	0	0	0	0	0	0	0	0	0	0	0	0	0	0	0	0
								ENSMUSG00000045967	ENSMUSG00000045967	0	0	0	0	0	0	0	0	0	0	0	0	0	0	0	0	0	0	0	0	0	0	0	0	0	0	0	0	0
								ENSMUSG00000045989	ENSMUSG00000045989	0	0	0	0	0	0	0	0	0	0	0	0	0	0	0	0	0	0	0	0	0	0	0	0	0	0	0	0	0
								ENSMUSG00000046000	ENSMUSG00000046000	0	0	0	0	0	0	0	0	0	0	0	0	0	0	0	0	0	0	0	0	0	0	0	0	0	0	0	0	0
								ENSMUSG00000046041	ENSMUSG00000046041	0	0	0	0	0	0	0	0	0	0	0	0	0	0	0	0	0	0	0	0	0	0	0	0	0	0	0	0	0
								ENSMUSG00000046049	ENSMUSG00000046049	0	0	0	0	0	0	0	0	0	0	0	0	0	0	0	0	0	0	0	0	0	0	0	0	0	0	0	0	0
								ENSMUSG00000046057	ENSMUSG00000046057	0	0	0	0	0	0	0	0	0	0	0	0	0	0	0	0	0	0	0	0	0	0	0	0	0	0	0	0	0
								ENSMUSG00000046082	ENSMUSG00000046082	0	0	0	0	0	0	0	0	0	0	0	0	0	0	0	0	0	0	0	0	0	0	0	0	0	0	0	0	0
								ENSMUSG00000046088	ENSMUSG00000046088	0	0	0	0	0	0	0	0	0	0	0	0	0	0	0	0	0	0	0	0	0	0	0	0	0	0	0	0	0
								ENSMUSG00000046095	ENSMUSG00000046095	0	0	0	0	0	0	0	0	0	0	0	0	0	0	0	0	0	0	0	0	0	0	0	0	0	0	0	0	0
								ENSMUSG00000046109	ENSMUSG00000046109	0	0	0	0	0	0	0	0	0	0	0	0	0	0	0	0	0	0	0	0	0	0	0	0	0	0	0	0	0
								ENSMUSG00000046119	ENSMUSG00000046119	0	0	0	0	0	0	0	0	0	0	0	0	0	0	0	0	0	0	0	0	0	0	0	0	0	0	0	0	0
								ENSMUSG00000046150	ENSMUSG00000046150	0	0	0	0	0	0	0	0	0	0	0	0	0	0	0	0	0	0	0	0	0	0	0	0	0	0	0	0	0
								ENSMUSG00000046173	ENSMUSG00000046173	0	0	0	0	0	0	0	0	0	0	0	0	0	0	0	0	0	0	0	0	0	0	0	0	0	0	0	0	0
								ENSMUSG00000046203	ENSMUSG00000046203	0	0	0	0	0	0	0	0	0	0	0	0	0	0	0	0	0	0	0	0	0	0	0	0	0	0	0	0	0
								ENSMUSG00000046210	ENSMUSG00000046210	0	0	0	0	0	0	0	0	0	0	0	0	0	0	0	0	0	0	0	0	0	0	0	0	0	0	0	0	0
								ENSMUSG00000046215	ENSMUSG00000046215	0	0	0	0	0	0	0	0	0	0	0	0	0	0	0	0	0	0	0	0	0	0	0	0	0	0	0	0	0
								ENSMUSG00000046248	ENSMUSG00000046248	0	0	0	0	0	0	0	0	0	0	0	0	0	0	0	0	0	0	0	0	0	0	0	0	0	0	0	0	0
								ENSMUSG00000046259	ENSMUSG00000046259	0	0	0	0	0	0	0	0	0	0	0	0	0	0	0	0	0	0	0	0	0	0	0	0	0	0	0	0	0
								ENSMUSG00000046262	ENSMUSG00000046262	0	0	0	0	0	0	0	0	0	0	0	0	0	0	0	0	0	0	0	0	0	0	0	0	0	0	0	0	0
								ENSMUSG00000046282	ENSMUSG00000046282	0	0	0	0	0	0	0	0	0	0	0	0	0	0	0	0	0	0	0	0	0	0	0	0	0	0	0	0	0
								ENSMUSG00000046287	ENSMUSG00000046287	0	0	0	0	0	0	0	0	0	0	0	0	0	0	0	0	0	0	0	0	0	0	0	0	0	0	0	0	0
								ENSMUSG00000046300	ENSMUSG00000046300	0	0	0	0	0	0	0	0	0	0	0	0	0	0	0	0	0	0	0	0	0	0	0	0	0	0	0	0	0
								ENSMUSG00000046345	ENSMUSG00000046345	0	0	0	0	0	0	0	0	0	0	0	0	0	0	0	0	0	0	0	0	0	0	0	0	0	0	0	0	0
								ENSMUSG00000046354	ENSMUSG00000046354	0	0	0	0	0	0	0	0	0	0	0	0	0	0	0	0	0	0	0	0	0	0	0	0	0	0	0	0	0
								ENSMUSG00000046396	ENSMUSG00000046396	0	0	0	0	0	0	0	0	0	0	0	0	0	0	0	0	0	0	0	0	0	0	0	0	0	0	0	0	0
								ENSMUSG00000046411	ENSMUSG00000046411	0	0	0	0	0	0	0	0	0	0	0	0	0	0	0	0	0	0	0	0	0	0	0	0	0	0	0	0	0
								ENSMUSG00000046431	ENSMUSG00000046431	0	0	0	0	0	0	0	0	0	0	0	0	0	0	0	0	0	0	0	0	0	0	0	0	0	0	0	0	0
								ENSMUSG00000046435	ENSMUSG00000046435	0	0	0	0	0	0	0	0	0	0	0	0	0	0	0	0	0	0	0	0	0	0	0	0	0	0	0	0	0
								ENSMUSG00000046438	ENSMUSG00000046438	0	0	0	0	0	0	0	0	0	0	0	0	0	0	0	0	0	0	0	0	0	0	0	0	0	0	0	0	0
								ENSMUSG00000046450	ENSMUSG00000046450	0	0	0	0	0	0	0	0	0	0	0	0	0	0	0	0	0	0	0	0	0	0	0	0	0	0	0	0	0
								ENSMUSG00000046460	ENSMUSG00000046460	0	0	0	0	0	0	0	0	0	0	0	0	0	0	0	0	0	0	0	0	0	0	0	0	0	0	0	0	0
								ENSMUSG00000046474	ENSMUSG00000046474	0	0	0	0	0	0	0	0	0	0	0	0	0	0	0	0	0	0	0	0	0	0	0	0	0	0	0	0	0
								ENSMUSG00000046486	ENSMUSG00000046486	0	0	0	0	0	0	0	0	0	0	0	0	0	0	0	0	0	0	0	0	0	0	0	0	0	0	0	0	0
								ENSMUSG00000046493	ENSMUSG00000046493	0	0	0	0	0	0	0	0	0	0	0	0	0	0	0	0	0	0	0	0	0	0	0	0	0	0	0	0	0
								ENSMUSG00000046500	ENSMUSG00000046500	0	0	0	0	0	0	0	0	0	0	0	0	0	0	0	0	0	0	0	0	0	0	0	0	0	0	0	0	0
								ENSMUSG00000046518	ENSMUSG00000046518	0	0	0	0	0	0	0	0	0	0	0	0	0	0	0	0	0	0	0	0	0	0	0	0	0	0	0	0	0
								ENSMUSG00000046561	ENSMUSG00000046561	0	0	0	0	0	0	0	0	0	0	0	0	0	0	0	0	0	0	0	0	0	0	0	0	0	0	0	0	0
								ENSMUSG00000046585	ENSMUSG00000046585	0	0	0	0	0	0	0	0	0	0	0	0	0	0	0	0	0	0	0	0	0	0	0	0	0	0	0	0	0
								ENSMUSG00000046590	ENSMUSG00000046590	0	0	0	0	0	0	0	0	0	0	0	0	0	0	0	0	0	0	0	0	0	0	0	0	0	0	0	0	0
								ENSMUSG00000046615	ENSMUSG00000046615	0	0	0	0	0	0	0	0	0	0	0	0	0	0	0	0	0	0	0	0	0	0	0	0	0	0	0	0	0
								ENSMUSG00000046620	ENSMUSG00000046620	0	0	0	0	0	0	0	0	0	0	0	0	0	0	0	0	0	0	0	0	0	0	0	0	0	0	0	0	0
								ENSMUSG00000046643	ENSMUSG00000046643	0	0	0	0	0	0	0	0	0	0	0	0	0	0	0	0	0	0	0	0	0	0	0	0	0	0	0	0	0
								ENSMUSG00000046650	ENSMUSG00000046650	0	0	0	0	0	0	0	0	0	0	0	0	0	0	0	0	0	0	0	0	0	0	0	0	0	0	0	0	0
								ENSMUSG00000046652	ENSMUSG00000046652	0	0	0	0	0	0	0	0	0	0	0	0	0	0	0	0	0	0	0	0	0	0	0	0	0	0	0	0	0
								ENSMUSG00000046676	ENSMUSG00000046676	0	0	0	0	0	0	0	0	0	0	0	0	0	0	0	0	0	0	0	0	0	0	0	0	0	0	0	0	0
								ENSMUSG00000046678	ENSMUSG00000046678	0	0	0	0	0	0	0	0	0	0	0	0	0	0	0	0	0	0	0	0	0	0	0	0	0	0	0	0	0
								ENSMUSG00000046697	ENSMUSG00000046697	0	0	0	0	0	0	0	0	0	0	0	0	0	0	0	0	0	0	0	0	0	0	0	0	0	0	0	0	0
								ENSMUSG00000046716	ENSMUSG00000046716	0	0	0	0	0	0	0	0	0	0	0	0	0	0	0	0	0	0	0	0	0	0	0	0	0	0	0	0	0
								ENSMUSG00000046717	ENSMUSG00000046717	0	0	0	0	0	0	0	0	0	0	0	0	0	0	0	0	0	0	0	0	0	0	0	0	0	0	0	0	0
								ENSMUSG00000046755	ENSMUSG00000046755	0	0	0	0	0	0	0	0	0	0	0	0	0	0	0	0	0	0	0	0	0	0	0	0	0	0	0	0	0
								ENSMUSG00000046764	ENSMUSG00000046764	0	0	0	0	0	0	0	0	0	0	0	0	0	0	0	0	0	0	0	0	0	0	0	0	0	0	0	0	0
								ENSMUSG00000046790	ENSMUSG00000046790	0	0	0	0	0	0	0	0	0	0	0	0	0	0	0	0	0	0	0	0	0	0	0	0	0	0	0	0	0
								ENSMUSG00000046828	ENSMUSG00000046828	0	0	0	0	0	0	0	0	0	0	0	0	0	0	0	0	0	0	0	0	0	0	0	0	0	0	0	0	0
								ENSMUSG00000046834	ENSMUSG00000046834	0	0	0	0	0	0	0	0	0	0	0	0	0	0	0	0	0	0	0	0	0	0	0	0	0	0	0	0	0
								ENSMUSG00000046845	ENSMUSG00000046845	0	0	0	0	0	0	0	0	0	0	0	0	0	0	0	0	0	0	0	0	0	0	0	0	0	0	0	0	0
								ENSMUSG00000046846	ENSMUSG00000046846	0	0	0	0	0	0	0	0	0	0	0	0	0	0	0	0	0	0	0	0	0	0	0	0	0	0	0	0	0
								ENSMUSG00000046881	ENSMUSG00000046881	0	0	0	0	0	0	0	0	0	0	0	0	0	0	0	0	0	0	0	0	0	0	0	0	0	0	0	0	0
								ENSMUSG00000046886	ENSMUSG00000046886	0	0	0	0	0	0	0	0	0	0	0	0	0	0	0	0	0	0	0	0	0	0	0	0	0	0	0	0	0
								ENSMUSG00000046899	ENSMUSG00000046899	0	0	0	0	0	0	0	0	0	0	0	0	0	0	0	0	0	0	0	0	0	0	0	0	0	0	0	0	0
								ENSMUSG00000046913	ENSMUSG00000046913	0	0	0	0	0	0	0	0	0	0	0	0	0	0	0	0	0	0	0	0	0	0	0	0	0	0	0	0	0
								ENSMUSG00000046922	ENSMUSG00000046922	0	0	0	0	0	0	0	0	0	0	0	0	0	0	0	0	0	0	0	0	0	0	0	0	0	0	0	0	0
								ENSMUSG00000046924	ENSMUSG00000046924	0	0	0	0	0	0	0	0	0	0	0	0	0	0	0	0	0	0	0	0	0	0	0	0	0	0	0	0	0
								ENSMUSG00000046934	ENSMUSG00000046934	0	0	0	0	0	0	0	0	0	0	0	0	0	0	0	0	0	0	0	0	0	0	0	0	0	0	0	0	0
								ENSMUSG00000046942	ENSMUSG00000046942	0	0	0	0	0	0	0	0	0	0	0	0	0	0	0	0	0	0	0	0	0	0	0	0	0	0	0	0	0
								ENSMUSG00000046957	ENSMUSG00000046957	0	0	0	0	0	0	0	0	0	0	0	0	0	0	0	0	0	0	0	0	0	0	0	0	0	0	0	0	0
								ENSMUSG00000046974	ENSMUSG00000046974	0	0	0	0	0	0	0	0	0	0	0	0	0	0	0	0	0	0	0	0	0	0	0	0	0	0	0	0	0
								ENSMUSG00000046975	ENSMUSG00000046975	0	0	0	0	0	0	0	0	0	0	0	0	0	0	0	0	0	0	0	0	0	0	0	0	0	0	0	0	0
								ENSMUSG00000047002	ENSMUSG00000047002	0	0	0	0	0	0	0	0	0	0	0	0	0	0	0	0	0	0	0	0	0	0	0	0	0	0	0	0	0
								ENSMUSG00000047025	ENSMUSG00000047025	0	0	0	0	0	0	0	0	0	0	0	0	0	0	0	0	0	0	0	0	0	0	0	0	0	0	0	0	0
								ENSMUSG00000047026	ENSMUSG00000047026	0	0	0	0	0	0	0	0	0	0	0	0	0	0	0	0	0	0	0	0	0	0	0	0	0	0	0	0	0
								ENSMUSG00000047031	ENSMUSG00000047031	0	0	0	0	0	0	0	0	0	0	0	0	0	0	0	0	0	0	0	0	0	0	0	0	0	0	0	0	0
								ENSMUSG00000047034	ENSMUSG00000047034	0	0	0	0	0	0	0	0	0	0	0	0	0	0	0	0	0	0	0	0	0	0	0	0	0	0	0	0	0
								ENSMUSG00000047039	ENSMUSG00000047039	0	0	0	0	0	0	0	0	0	0	0	0	0	0	0	0	0	0	0	0	0	0	0	0	0	0	0	0	0
								ENSMUSG00000047050	ENSMUSG00000047050	0	0	0	0	0	0	0	0	0	0	0	0	0	0	0	0	0	0	0	0	0	0	0	0	0	0	0	0	0
								ENSMUSG00000047079	ENSMUSG00000047079	0	0	0	0	0	0	0	0	0	0	0	0	0	0	0	0	0	0	0	0	0	0	0	0	0	0	0	0	0
								ENSMUSG00000047094	ENSMUSG00000047094	0	0	0	0	0	0	0	0	0	0	0	0	0	0	0	0	0	0	0	0	0	0	0	0	0	0	0	0	0
								ENSMUSG00000047102	ENSMUSG00000047102	0	0	0	0	0	0	0	0	0	0	0	0	0	0	0	0	0	0	0	0	0	0	0	0	0	0	0	0	0
								ENSMUSG00000047104	ENSMUSG00000047104	0	0	0	0	0	0	0	0	0	0	0	0	0	0	0	0	0	0	0	0	0	0	0	0	0	0	0	0	0
								ENSMUSG00000047149	ENSMUSG00000047149	0	0	0	0	0	0	0	0	0	0	0	0	0	0	0	0	0	0	0	0	0	0	0	0	0	0	0	0	0
								ENSMUSG00000047155	ENSMUSG00000047155	0	0	0	0	0	0	0	0	0	0	0	0	0	0	0	0	0	0	0	0	0	0	0	0	0	0	0	0	0
								ENSMUSG00000047171	ENSMUSG00000047171	0	0	0	0	0	0	0	0	0	0	0	0	0	0	0	0	0	0	0	0	0	0	0	0	0	0	0	0	0
								ENSMUSG00000047189	ENSMUSG00000047189	0	0	0	0	0	0	0	0	0	0	0	0	0	0	0	0	0	0	0	0	0	0	0	0	0	0	0	0	0
								ENSMUSG00000047207	ENSMUSG00000047207	0	0	0	0	0	0	0	0	0	0	0	0	0	0	0	0	0	0	0	0	0	0	0	0	0	0	0	0	0
								ENSMUSG00000047225	ENSMUSG00000047225	0	0	0	0	0	0	0	0	0	0	0	0	0	0	0	0	0	0	0	0	0	0	0	0	0	0	0	0	0
								ENSMUSG00000047237	ENSMUSG00000047237	0	0	0	0	0	0	0	0	0	0	0	0	0	0	0	0	0	0	0	0	0	0	0	0	0	0	0	0	0
								ENSMUSG00000047253	ENSMUSG00000047253	0	0	0	0	0	0	0	0	0	0	0	0	0	0	0	0	0	0	0	0	0	0	0	0	0	0	0	0	0
								ENSMUSG00000047259	ENSMUSG00000047259	0	0	0	0	0	0	0	0	0	0	0	0	0	0	0	0	0	0	0	0	0	0	0	0	0	0	0	0	0
								ENSMUSG00000047286	ENSMUSG00000047286	0	0	0	0	0	0	0	0	0	0	0	0	0	0	0	0	0	0	0	0	0	0	0	0	0	0	0	0	0
								ENSMUSG00000047295	ENSMUSG00000047295	0	0	0	0	0	0	0	0	0	0	0	0	0	0	0	0	0	0	0	0	0	0	0	0	0	0	0	0	0
								ENSMUSG00000047324	ENSMUSG00000047324	0	0	0	0	0	0	0	0	0	0	0	0	0	0	0	0	0	0	0	0	0	0	0	0	0	0	0	0	0
								ENSMUSG00000047347	ENSMUSG00000047347	0	0	0	0	0	0	0	0	0	0	0	0	0	0	0	0	0	0	0	0	0	0	0	0	0	0	0	0	0
								ENSMUSG00000047352	ENSMUSG00000047352	0	0	0	0	0	0	0	0	0	0	0	0	0	0	0	0	0	0	0	0	0	0	0	0	0	0	0	0	0
								ENSMUSG00000047356	ENSMUSG00000047356	0	0	0	0	0	0	0	0	0	0	0	0	0	0	0	0	0	0	0	0	0	0	0	0	0	0	0	0	0
								ENSMUSG00000047390	ENSMUSG00000047390	0	0	0	0	0	0	0	0	0	0	0	0	0	0	0	0	0	0	0	0	0	0	0	0	0	0	0	0	0
								ENSMUSG00000047441	ENSMUSG00000047441	0	0	0	0	0	0	0	0	0	0	0	0	0	0	0	0	0	0	0	0	0	0	0	0	0	0	0	0	0
								ENSMUSG00000047444	ENSMUSG00000047444	0	0	0	0	0	0	0	0	0	0	0	0	0	0	0	0	0	0	0	0	0	0	0	0	0	0	0	0	0
								ENSMUSG00000047485	ENSMUSG00000047485	0	0	0	0	0	0	0	0	0	0	0	0	0	0	0	0	0	0	0	0	0	0	0	0	0	0	0	0	0
								ENSMUSG00000047490	ENSMUSG00000047490	0	0	0	0	0	0	0	0	0	0	0	0	0	0	0	0	0	0	0	0	0	0	0	0	0	0	0	0	0
								ENSMUSG00000047509	ENSMUSG00000047509	0	0	0	0	0	0	0	0	0	0	0	0	0	0	0	0	0	0	0	0	0	0	0	0	0	0	0	0	0
								ENSMUSG00000047531	ENSMUSG00000047531	0	0	0	0	0	0	0	0	0	0	0	0	0	0	0	0	0	0	0	0	0	0	0	0	0	0	0	0	0
								ENSMUSG00000047535	ENSMUSG00000047535	0	0	0	0	0	0	0	0	0	0	0	0	0	0	0	0	0	0	0	0	0	0	0	0	0	0	0	0	0
								ENSMUSG00000047544	ENSMUSG00000047544	0	0	0	0	0	0	0	0	0	0	0	0	0	0	0	0	0	0	0	0	0	0	0	0	0	0	0	0	0
								ENSMUSG00000047545	ENSMUSG00000047545	0	0	0	0	0	0	0	0	0	0	0	0	0	0	0	0	0	0	0	0	0	0	0	0	0	0	0	0	0
								ENSMUSG00000047562	ENSMUSG00000047562	0	0	0	0	0	0	0	0	0	0	0	0	0	0	0	0	0	0	0	0	0	0	0	0	0	0	0	0	0
								ENSMUSG00000047564	ENSMUSG00000047564	0	0	0	0	0	0	0	0	0	0	0	0	0	0	0	0	0	0	0	0	0	0	0	0	0	0	0	0	0
								ENSMUSG00000047565	ENSMUSG00000047565	0	0	0	0	0	0	0	0	0	0	0	0	0	0	0	0	0	0	0	0	0	0	0	0	0	0	0	0	0
								ENSMUSG00000047594	ENSMUSG00000047594	0	0	0	0	0	0	0	0	0	0	0	0	0	0	0	0	0	0	0	0	0	0	0	0	0	0	0	0	0
								ENSMUSG00000047619	ENSMUSG00000047619	0	0	0	0	0	0	0	0	0	0	0	0	0	0	0	0	0	0	0	0	0	0	0	0	0	0	0	0	0
								ENSMUSG00000047626	ENSMUSG00000047626	0	0	0	0	0	0	0	0	0	0	0	0	0	0	0	0	0	0	0	0	0	0	0	0	0	0	0	0	0
								ENSMUSG00000047636	ENSMUSG00000047636	0	0	0	0	0	0	0	0	0	0	0	0	0	0	0	0	0	0	0	0	0	0	0	0	0	0	0	0	0
								ENSMUSG00000047641	ENSMUSG00000047641	0	0	0	0	0	0	0	0	0	0	0	0	0	0	0	0	0	0	0	0	0	0	0	0	0	0	0	0	0
								ENSMUSG00000047642	ENSMUSG00000047642	0	0	0	0	0	0	0	0	0	0	0	0	0	0	0	0	0	0	0	0	0	0	0	0	0	0	0	0	0
								ENSMUSG00000047652	ENSMUSG00000047652	0	0	0	0	0	0	0	0	0	0	0	0	0	0	0	0	0	0	0	0	0	0	0	0	0	0	0	0	0
								ENSMUSG00000047655	ENSMUSG00000047655	0	0	0	0	0	0	0	0	0	0	0	0	0	0	0	0	0	0	0	0	0	0	0	0	0	0	0	0	0
								ENSMUSG00000047661	ENSMUSG00000047661	0	0	0	0	0	0	0	0	0	0	0	0	0	0	0	0	0	0	0	0	0	0	0	0	0	0	0	0	0
								ENSMUSG00000047667	ENSMUSG00000047667	0	0	0	0	0	0	0	0	0	0	0	0	0	0	0	0	0	0	0	0	0	0	0	0	0	0	0	0	0
								ENSMUSG00000047674	ENSMUSG00000047674	0	0	0	0	0	0	0	0	0	0	0	0	0	0	0	0	0	0	0	0	0	0	0	0	0	0	0	0	0
								ENSMUSG00000047702	ENSMUSG00000047702	0	0	0	0	0	0	0	0	0	0	0	0	0	0	0	0	0	0	0	0	0	0	0	0	0	0	0	0	0
								ENSMUSG00000047716	ENSMUSG00000047716	0	0	0	0	0	0	0	0	0	0	0	0	0	0	0	0	0	0	0	0	0	0	0	0	0	0	0	0	0
								ENSMUSG00000047773	ENSMUSG00000047773	0	0	0	0	0	0	0	0	0	0	0	0	0	0	0	0	0	0	0	0	0	0	0	0	0	0	0	0	0
								ENSMUSG00000047794	ENSMUSG00000047794	0	0	0	0	0	0	0	0	0	0	0	0	0	0	0	0	0	0	0	0	0	0	0	0	0	0	0	0	0
								ENSMUSG00000047799	ENSMUSG00000047799	0	0	0	0	0	0	0	0	0	0	0	0	0	0	0	0	0	0	0	0	0	0	0	0	0	0	0	0	0
								ENSMUSG00000047828	ENSMUSG00000047828	0	0	0	0	0	0	0	0	0	0	0	0	0	0	0	0	0	0	0	0	0	0	0	0	0	0	0	0	0
								ENSMUSG00000047861	ENSMUSG00000047861	0	0	0	0	0	0	0	0	0	0	0	0	0	0	0	0	0	0	0	0	0	0	0	0	0	0	0	0	0
								ENSMUSG00000047868	ENSMUSG00000047868	0	0	0	0	0	0	0	0	0	0	0	0	0	0	0	0	0	0	0	0	0	0	0	0	0	0	0	0	0
								ENSMUSG00000047889	ENSMUSG00000047889	0	0	0	0	0	0	0	0	0	0	0	0	0	0	0	0	0	0	0	0	0	0	0	0	0	0	0	0	0
								ENSMUSG00000047897	ENSMUSG00000047897	0	0	0	0	0	0	0	0	0	0	0	0	0	0	0	0	0	0	0	0	0	0	0	0	0	0	0	0	0
								ENSMUSG00000047960	ENSMUSG00000047960	0	0	0	0	0	0	0	0	0	0	0	0	0	0	0	0	0	0	0	0	0	0	0	0	0	0	0	0	0
								ENSMUSG00000047969	ENSMUSG00000047969	0	0	0	0	0	0	0	0	0	0	0	0	0	0	0	0	0	0	0	0	0	0	0	0	0	0	0	0	0
								ENSMUSG00000047980	ENSMUSG00000047980	0	0	0	0	0	0	0	0	0	0	0	0	0	0	0	0	0	0	0	0	0	0	0	0	0	0	0	0	0
								ENSMUSG00000047990	ENSMUSG00000047990	0	0	0	0	0	0	0	0	0	0	0	0	0	0	0	0	0	0	0	0	0	0	0	0	0	0	0	0	0
								ENSMUSG00000047992	ENSMUSG00000047992	0	0	0	0	0	0	0	0	0	0	0	0	0	0	0	0	0	0	0	0	0	0	0	0	0	0	0	0	0
								ENSMUSG00000047995	ENSMUSG00000047995	0	0	0	0	0	0	0	0	0	0	0	0	0	0	0	0	0	0	0	0	0	0	0	0	0	0	0	0	0
								ENSMUSG00000048004	ENSMUSG00000048004	0	0	0	0	0	0	0	0	0	0	0	0	0	0	0	0	0	0	0	0	0	0	0	0	0	0	0	0	0
								ENSMUSG00000048013	ENSMUSG00000048013	0	0	0	0	0	0	0	0	0	0	0	0	0	0	0	0	0	0	0	0	0	0	0	0	0	0	0	0	0
								ENSMUSG00000048015	ENSMUSG00000048015	0	0	0	0	0	0	0	0	0	0	0	0	0	0	0	0	0	0	0	0	0	0	0	0	0	0	0	0	0
								ENSMUSG00000048062	ENSMUSG00000048062	0	0	0	0	0	0	0	0	0	0	0	0	0	0	0	0	0	0	0	0	0	0	0	0	0	0	0	0	0
								ENSMUSG00000048067	ENSMUSG00000048067	0	0	0	0	0	0	0	0	0	0	0	0	0	0	0	0	0	0	0	0	0	0	0	0	0	0	0	0	0
								ENSMUSG00000048070	ENSMUSG00000048070	0	0	0	0	0	0	0	0	0	0	0	0	0	0	0	0	0	0	0	0	0	0	0	0	0	0	0	0	0
								ENSMUSG00000048077	ENSMUSG00000048077	0	0	0	0	0	0	0	0	0	0	0	0	0	0	0	0	0	0	0	0	0	0	0	0	0	0	0	0	0
								ENSMUSG00000048080	ENSMUSG00000048080	0	0	0	0	0	0	0	0	0	0	0	0	0	0	0	0	0	0	0	0	0	0	0	0	0	0	0	0	0
								ENSMUSG00000048153	ENSMUSG00000048153	0	0	0	0	0	0	0	0	0	0	0	0	0	0	0	0	0	0	0	0	0	0	0	0	0	0	0	0	0
								ENSMUSG00000048155	ENSMUSG00000048155	0	0	0	0	0	0	0	0	0	0	0	0	0	0	0	0	0	0	0	0	0	0	0	0	0	0	0	0	0
								ENSMUSG00000048173	ENSMUSG00000048173	0	0	0	0	0	0	0	0	0	0	0	0	0	0	0	0	0	0	0	0	0	0	0	0	0	0	0	0	0
								ENSMUSG00000048185	ENSMUSG00000048185	0	0	0	0	0	0	0	0	0	0	0	0	0	0	0	0	0	0	0	0	0	0	0	0	0	0	0	0	0
								ENSMUSG00000048197	ENSMUSG00000048197	0	0	0	0	0	0	0	0	0	0	0	0	0	0	0	0	0	0	0	0	0	0	0	0	0	0	0	0	0
								ENSMUSG00000048206	ENSMUSG00000048206	0	0	0	0	0	0	0	0	0	0	0	0	0	0	0	0	0	0	0	0	0	0	0	0	0	0	0	0	0
								ENSMUSG00000048226	ENSMUSG00000048226	0	0	0	0	0	0	0	0	0	0	0	0	0	0	0	0	0	0	0	0	0	0	0	0	0	0	0	0	0
								ENSMUSG00000048231	ENSMUSG00000048231	0	0	0	0	0	0	0	0	0	0	0	0	0	0	0	0	0	0	0	0	0	0	0	0	0	0	0	0	0
								ENSMUSG00000048236	ENSMUSG00000048236	0	0	0	0	0	0	0	0	0	0	0	0	0	0	0	0	0	0	0	0	0	0	0	0	0	0	0	0	0
								ENSMUSG00000048261	ENSMUSG00000048261	0	0	0	0	0	0	0	0	0	0	0	0	0	0	0	0	0	0	0	0	0	0	0	0	0	0	0	0	0
								ENSMUSG00000048284	ENSMUSG00000048284	0	0	0	0	0	0	0	0	0	0	0	0	0	0	0	0	0	0	0	0	0	0	0	0	0	0	0	0	0
								ENSMUSG00000048294	ENSMUSG00000048294	0	0	0	0	0	0	0	0	0	0	0	0	0	0	0	0	0	0	0	0	0	0	0	0	0	0	0	0	0
								ENSMUSG00000048299	ENSMUSG00000048299	0	0	0	0	0	0	0	0	0	0	0	0	0	0	0	0	0	0	0	0	0	0	0	0	0	0	0	0	0
								ENSMUSG00000048304	ENSMUSG00000048304	0	0	0	0	0	0	0	0	0	0	0	0	0	0	0	0	0	0	0	0	0	0	0	0	0	0	0	0	0
								ENSMUSG00000048312	ENSMUSG00000048312	0	0	0	0	0	0	0	0	0	0	0	0	0	0	0	0	0	0	0	0	0	0	0	0	0	0	0	0	0
								ENSMUSG00000048356	ENSMUSG00000048356	0	0	0	0	0	0	0	0	0	0	0	0	0	0	0	0	0	0	0	0	0	0	0	0	0	0	0	0	0
								ENSMUSG00000048377	ENSMUSG00000048377	0	0	0	0	0	0	0	0	0	0	0	0	0	0	0	0	0	0	0	0	0	0	0	0	0	0	0	0	0
								ENSMUSG00000048378	ENSMUSG00000048378	0	0	0	0	0	0	0	0	0	0	0	0	0	0	0	0	0	0	0	0	0	0	0	0	0	0	0	0	0
								ENSMUSG00000048391	ENSMUSG00000048391	0	0	0	0	0	0	0	0	0	0	0	0	0	0	0	0	0	0	0	0	0	0	0	0	0	0	0	0	0
								ENSMUSG00000048398	ENSMUSG00000048398	0	0	0	0	0	0	0	0	0	0	0	0	0	0	0	0	0	0	0	0	0	0	0	0	0	0	0	0	0
								ENSMUSG00000048400	ENSMUSG00000048400	0	0	0	0	0	0	0	0	0	0	0	0	0	0	0	0	0	0	0	0	0	0	0	0	0	0	0	0	0
								ENSMUSG00000048411	ENSMUSG00000048411	0	0	0	0	0	0	0	0	0	0	0	0	0	0	0	0	0	0	0	0	0	0	0	0	0	0	0	0	0
								ENSMUSG00000048425	ENSMUSG00000048425	0	0	0	0	0	0	0	0	0	0	0	0	0	0	0	0	0	0	0	0	0	0	0	0	0	0	0	0	0
								ENSMUSG00000048455	ENSMUSG00000048455	0	0	0	0	0	0	0	0	0	0	0	0	0	0	0	0	0	0	0	0	0	0	0	0	0	0	0	0	0
								ENSMUSG00000048456	ENSMUSG00000048456	0	0	0	0	0	0	0	0	0	0	0	0	0	0	0	0	0	0	0	0	0	0	0	0	0	0	0	0	0
								ENSMUSG00000048469	ENSMUSG00000048469	0	0	0	0	0	0	0	0	0	0	0	0	0	0	0	0	0	0	0	0	0	0	0	0	0	0	0	0	0
								ENSMUSG00000048473	ENSMUSG00000048473	0	0	0	0	0	0	0	0	0	0	0	0	0	0	0	0	0	0	0	0	0	0	0	0	0	0	0	0	0
								ENSMUSG00000048483	ENSMUSG00000048483	0	0	0	0	0	0	0	0	0	0	0	0	0	0	0	0	0	0	0	0	0	0	0	0	0	0	0	0	0
								ENSMUSG00000048500	ENSMUSG00000048500	0	0	0	0	0	0	0	0	0	0	0	0	0	0	0	0	0	0	0	0	0	0	0	0	0	0	0	0	0
								ENSMUSG00000048501	ENSMUSG00000048501	0	0	0	0	0	0	0	0	0	0	0	0	0	0	0	0	0	0	0	0	0	0	0	0	0	0	0	0	0
								ENSMUSG00000048516	ENSMUSG00000048516	0	0	0	0	0	0	0	0	0	0	0	0	0	0	0	0	0	0	0	0	0	0	0	0	0	0	0	0	0
								ENSMUSG00000048540	ENSMUSG00000048540	0	0	0	0	0	0	0	0	0	0	0	0	0	0	0	0	0	0	0	0	0	0	0	0	0	0	0	0	0
								ENSMUSG00000048559	ENSMUSG00000048559	0	0	0	0	0	0	0	0	0	0	0	0	0	0	0	0	0	0	0	0	0	0	0	0	0	0	0	0	0
								ENSMUSG00000048562	ENSMUSG00000048562	0	0	0	0	0	0	0	0	0	0	0	0	0	0	0	0	0	0	0	0	0	0	0	0	0	0	0	0	0
								ENSMUSG00000048573	ENSMUSG00000048573	0	0	0	0	0	0	0	0	0	0	0	0	0	0	0	0	0	0	0	0	0	0	0	0	0	0	0	0	0
								ENSMUSG00000048582	ENSMUSG00000048582	0	0	0	0	0	0	0	0	0	0	0	0	0	0	0	0	0	0	0	0	0	0	0	0	0	0	0	0	0
								ENSMUSG00000048592	ENSMUSG00000048592	0	0	0	0	0	0	0	0	0	0	0	0	0	0	0	0	0	0	0	0	0	0	0	0	0	0	0	0	0
								ENSMUSG00000048620	ENSMUSG00000048620	0	0	0	0	0	0	0	0	0	0	0	0	0	0	0	0	0	0	0	0	0	0	0	0	0	0	0	0	0
								ENSMUSG00000048628	ENSMUSG00000048628	0	0	0	0	0	0	0	0	0	0	0	0	0	0	0	0	0	0	0	0	0	0	0	0	0	0	0	0	0
								ENSMUSG00000048643	ENSMUSG00000048643	0	0	0	0	0	0	0	0	0	0	0	0	0	0	0	0	0	0	0	0	0	0	0	0	0	0	0	0	0
								ENSMUSG00000048665	ENSMUSG00000048665	0	0	0	0	0	0	0	0	0	0	0	0	0	0	0	0	0	0	0	0	0	0	0	0	0	0	0	0	0
								ENSMUSG00000048686	ENSMUSG00000048686	0	0	0	0	0	0	0	0	0	0	0	0	0	0	0	0	0	0	0	0	0	0	0	0	0	0	0	0	0
								ENSMUSG00000048693	ENSMUSG00000048693	0	0	0	0	0	0	0	0	0	0	0	0	0	0	0	0	0	0	0	0	0	0	0	0	0	0	0	0	0
								ENSMUSG00000048697	ENSMUSG00000048697	0	0	0	0	0	0	0	0	0	0	0	0	0	0	0	0	0	0	0	0	0	0	0	0	0	0	0	0	0
								ENSMUSG00000048699	ENSMUSG00000048699	0	0	0	0	0	0	0	0	0	0	0	0	0	0	0	0	0	0	0	0	0	0	0	0	0	0	0	0	0
								ENSMUSG00000048703	ENSMUSG00000048703	0	0	0	0	0	0	0	0	0	0	0	0	0	0	0	0	0	0	0	0	0	0	0	0	0	0	0	0	0
								ENSMUSG00000048709	ENSMUSG00000048709	0	0	0	0	0	0	0	0	0	0	0	0	0	0	0	0	0	0	0	0	0	0	0	0	0	0	0	0	0
								ENSMUSG00000048745	ENSMUSG00000048745	0	0	0	0	0	0	0	0	0	0	0	0	0	0	0	0	0	0	0	0	0	0	0	0	0	0	0	0	0
								ENSMUSG00000048764	ENSMUSG00000048764	0	0	0	0	0	0	0	0	0	0	0	0	0	0	0	0	0	0	0	0	0	0	0	0	0	0	0	0	0
								ENSMUSG00000048766	ENSMUSG00000048766	0	0	0	0	0	0	0	0	0	0	0	0	0	0	0	0	0	0	0	0	0	0	0	0	0	0	0	0	0
								ENSMUSG00000048775	ENSMUSG00000048775	0	0	0	0	0	0	0	0	0	0	0	0	0	0	0	0	0	0	0	0	0	0	0	0	0	0	0	0	0
								ENSMUSG00000048810	ENSMUSG00000048810	0	0	0	0	0	0	0	0	0	0	0	0	0	0	0	0	0	0	0	0	0	0	0	0	0	0	0	0	0
								ENSMUSG00000048824	ENSMUSG00000048824	0	0	0	0	0	0	0	0	0	0	0	0	0	0	0	0	0	0	0	0	0	0	0	0	0	0	0	0	0
								ENSMUSG00000048830	ENSMUSG00000048830	0	0	0	0	0	0	0	0	0	0	0	0	0	0	0	0	0	0	0	0	0	0	0	0	0	0	0	0	0
								ENSMUSG00000048834	ENSMUSG00000048834	0	0	0	0	0	0	0	0	0	0	0	0	0	0	0	0	0	0	0	0	0	0	0	0	0	0	0	0	0
								ENSMUSG00000048875	ENSMUSG00000048875	0	0	0	0	0	0	0	0	0	0	0	0	0	0	0	0	0	0	0	0	0	0	0	0	0	0	0	0	0
								ENSMUSG00000048904	ENSMUSG00000048904	0	0	0	0	0	0	0	0	0	0	0	0	0	0	0	0	0	0	0	0	0	0	0	0	0	0	0	0	0
								ENSMUSG00000048919	ENSMUSG00000048919	0	0	0	0	0	0	0	0	0	0	0	0	0	0	0	0	0	0	0	0	0	0	0	0	0	0	0	0	0
								ENSMUSG00000048933	ENSMUSG00000048933	0	0	0	0	0	0	0	0	0	0	0	0	0	0	0	0	0	0	0	0	0	0	0	0	0	0	0	0	0
								ENSMUSG00000048981	ENSMUSG00000048981	0	0	0	0	0	0	0	0	0	0	0	0	0	0	0	0	0	0	0	0	0	0	0	0	0	0	0	0	0
								ENSMUSG00000048996	ENSMUSG00000048996	0	0	0	0	0	0	0	0	0	0	0	0	0	0	0	0	0	0	0	0	0	0	0	0	0	0	0	0	0
								ENSMUSG00000049008	ENSMUSG00000049008	0	0	0	0	0	0	0	0	0	0	0	0	0	0	0	0	0	0	0	0	0	0	0	0	0	0	0	0	0
								ENSMUSG00000049010	ENSMUSG00000049010	0	0	0	0	0	0	0	0	0	0	0	0	0	0	0	0	0	0	0	0	0	0	0	0	0	0	0	0	0
								ENSMUSG00000049011	ENSMUSG00000049011	0	0	0	0	0	0	0	0	0	0	0	0	0	0	0	0	0	0	0	0	0	0	0	0	0	0	0	0	0
								ENSMUSG00000049013	ENSMUSG00000049013	0	0	0	0	0	0	0	0	0	0	0	0	0	0	0	0	0	0	0	0	0	0	0	0	0	0	0	0	0
								ENSMUSG00000049015	ENSMUSG00000049015	0	0	0	0	0	0	0	0	0	0	0	0	0	0	0	0	0	0	0	0	0	0	0	0	0	0	0	0	0
								ENSMUSG00000049018	ENSMUSG00000049018	0	0	0	0	0	0	0	0	0	0	0	0	0	0	0	0	0	0	0	0	0	0	0	0	0	0	0	0	0
								ENSMUSG00000049028	ENSMUSG00000049028	0	0	0	0	0	0	0	0	0	0	0	0	0	0	0	0	0	0	0	0	0	0	0	0	0	0	0	0	0
								ENSMUSG00000049041	ENSMUSG00000049041	0	0	0	0	0	0	0	0	0	0	0	0	0	0	0	0	0	0	0	0	0	0	0	0	0	0	0	0	0
								ENSMUSG00000049052	ENSMUSG00000049052	0	0	0	0	0	0	0	0	0	0	0	0	0	0	0	0	0	0	0	0	0	0	0	0	0	0	0	0	0
								ENSMUSG00000049057	ENSMUSG00000049057	0	0	0	0	0	0	0	0	0	0	0	0	0	0	0	0	0	0	0	0	0	0	0	0	0	0	0	0	0
								ENSMUSG00000049062	ENSMUSG00000049062	0	0	0	0	0	0	0	0	0	0	0	0	0	0	0	0	0	0	0	0	0	0	0	0	0	0	0	0	0
								ENSMUSG00000049073	ENSMUSG00000049073	0	0	0	0	0	0	0	0	0	0	0	0	0	0	0	0	0	0	0	0	0	0	0	0	0	0	0	0	0
								ENSMUSG00000049094	ENSMUSG00000049094	0	0	0	0	0	0	0	0	0	0	0	0	0	0	0	0	0	0	0	0	0	0	0	0	0	0	0	0	0
								ENSMUSG00000049098	ENSMUSG00000049098	0	0	0	0	0	0	0	0	0	0	0	0	0	0	0	0	0	0	0	0	0	0	0	0	0	0	0	0	0
								ENSMUSG00000049100	ENSMUSG00000049100	0	0	0	0	0	0	0	0	0	0	0	0	0	0	0	0	0	0	0	0	0	0	0	0	0	0	0	0	0
								ENSMUSG00000049133	ENSMUSG00000049133	0	0	0	0	0	0	0	0	0	0	0	0	0	0	0	0	0	0	0	0	0	0	0	0	0	0	0	0	0
								ENSMUSG00000049149	ENSMUSG00000049149	0	0	0	0	0	0	0	0	0	0	0	0	0	0	0	0	0	0	0	0	0	0	0	0	0	0	0	0	0
								ENSMUSG00000049160	ENSMUSG00000049160	0	0	0	0	0	0	0	0	0	0	0	0	0	0	0	0	0	0	0	0	0	0	0	0	0	0	0	0	0
								ENSMUSG00000049168	ENSMUSG00000049168	0	0	0	0	0	0	0	0	0	0	0	0	0	0	0	0	0	0	0	0	0	0	0	0	0	0	0	0	0
								ENSMUSG00000049202	ENSMUSG00000049202	0	0	0	0	0	0	0	0	0	0	0	0	0	0	0	0	0	0	0	0	0	0	0	0	0	0	0	0	0
								ENSMUSG00000049214	ENSMUSG00000049214	0	0	0	0	0	0	0	0	0	0	0	0	0	0	0	0	0	0	0	0	0	0	0	0	0	0	0	0	0
								ENSMUSG00000049217	ENSMUSG00000049217	0	0	0	0	0	0	0	0	0	0	0	0	0	0	0	0	0	0	0	0	0	0	0	0	0	0	0	0	0
								ENSMUSG00000049229	ENSMUSG00000049229	0	0	0	0	0	0	0	0	0	0	0	0	0	0	0	0	0	0	0	0	0	0	0	0	0	0	0	0	0
								ENSMUSG00000049231	ENSMUSG00000049231	0	0	0	0	0	0	0	0	0	0	0	0	0	0	0	0	0	0	0	0	0	0	0	0	0	0	0	0	0
								ENSMUSG00000049235	ENSMUSG00000049235	0	0	0	0	0	0	0	0	0	0	0	0	0	0	0	0	0	0	0	0	0	0	0	0	0	0	0	0	0
								ENSMUSG00000049246	ENSMUSG00000049246	0	0	0	0	0	0	0	0	0	0	0	0	0	0	0	0	0	0	0	0	0	0	0	0	0	0	0	0	0
								ENSMUSG00000049252	ENSMUSG00000049252	0	0	0	0	0	0	0	0	0	0	0	0	0	0	0	0	0	0	0	0	0	0	0	0	0	0	0	0	0
								ENSMUSG00000049280	ENSMUSG00000049280	0	0	0	0	0	0	0	0	0	0	0	0	0	0	0	0	0	0	0	0	0	0	0	0	0	0	0	0	0
								ENSMUSG00000049291	ENSMUSG00000049291	0	0	0	0	0	0	0	0	0	0	0	0	0	0	0	0	0	0	0	0	0	0	0	0	0	0	0	0	0
								ENSMUSG00000049314	ENSMUSG00000049314	0	0	0	0	0	0	0	0	0	0	0	0	0	0	0	0	0	0	0	0	0	0	0	0	0	0	0	0	0
								ENSMUSG00000049315	ENSMUSG00000049315	0	0	0	0	0	0	0	0	0	0	0	0	0	0	0	0	0	0	0	0	0	0	0	0	0	0	0	0	0
								ENSMUSG00000049334	ENSMUSG00000049334	0	0	0	0	0	0	0	0	0	0	0	0	0	0	0	0	0	0	0	0	0	0	0	0	0	0	0	0	0
								ENSMUSG00000049362	ENSMUSG00000049362	0	0	0	0	0	0	0	0	0	0	0	0	0	0	0	0	0	0	0	0	0	0	0	0	0	0	0	0	0
								ENSMUSG00000049372	ENSMUSG00000049372	0	0	0	0	0	0	0	0	0	0	0	0	0	0	0	0	0	0	0	0	0	0	0	0	0	0	0	0	0
								ENSMUSG00000049387	ENSMUSG00000049387	0	0	0	0	0	0	0	0	0	0	0	0	0	0	0	0	0	0	0	0	0	0	0	0	0	0	0	0	0
								ENSMUSG00000049414	ENSMUSG00000049414	0	0	0	0	0	0	0	0	0	0	0	0	0	0	0	0	0	0	0	0	0	0	0	0	0	0	0	0	0
								ENSMUSG00000049456	ENSMUSG00000049456	0	0	0	0	0	0	0	0	0	0	0	0	0	0	0	0	0	0	0	0	0	0	0	0	0	0	0	0	0
								ENSMUSG00000049460	ENSMUSG00000049460	0	0	0	0	0	0	0	0	0	0	0	0	0	0	0	0	0	0	0	0	0	0	0	0	0	0	0	0	0
								ENSMUSG00000049477	ENSMUSG00000049477	0	0	0	0	0	0	0	0	0	0	0	0	0	0	0	0	0	0	0	0	0	0	0	0	0	0	0	0	0
								ENSMUSG00000049498	ENSMUSG00000049498	0	0	0	0	0	0	0	0	0	0	0	0	0	0	0	0	0	0	0	0	0	0	0	0	0	0	0	0	0
								ENSMUSG00000049506	ENSMUSG00000049506	0	0	0	0	0	0	0	0	0	0	0	0	0	0	0	0	0	0	0	0	0	0	0	0	0	0	0	0	0
								ENSMUSG00000049528	ENSMUSG00000049528	0	0	0	0	0	0	0	0	0	0	0	0	0	0	0	0	0	0	0	0	0	0	0	0	0	0	0	0	0
								ENSMUSG00000049530	ENSMUSG00000049530	0	0	0	0	0	0	0	0	0	0	0	0	0	0	0	0	0	0	0	0	0	0	0	0	0	0	0	0	0
								ENSMUSG00000049537	ENSMUSG00000049537	0	0	0	0	0	0	0	0	0	0	0	0	0	0	0	0	0	0	0	0	0	0	0	0	0	0	0	0	0
								ENSMUSG00000049548	ENSMUSG00000049548	0	0	0	0	0	0	0	0	0	0	0	0	0	0	0	0	0	0	0	0	0	0	0	0	0	0	0	0	0
								ENSMUSG00000049560	ENSMUSG00000049560	0	0	0	0	0	0	0	0	0	0	0	0	0	0	0	0	0	0	0	0	0	0	0	0	0	0	0	0	0
								ENSMUSG00000049561	ENSMUSG00000049561	0	0	0	0	0	0	0	0	0	0	0	0	0	0	0	0	0	0	0	0	0	0	0	0	0	0	0	0	0
								ENSMUSG00000049573	ENSMUSG00000049573	0	0	0	0	0	0	0	0	0	0	0	0	0	0	0	0	0	0	0	0	0	0	0	0	0	0	0	0	0
								ENSMUSG00000049583	ENSMUSG00000049583	0	0	0	0	0	0	0	0	0	0	0	0	0	0	0	0	0	0	0	0	0	0	0	0	0	0	0	0	0
								ENSMUSG00000049593	ENSMUSG00000049593	0	0	0	0	0	0	0	0	0	0	0	0	0	0	0	0	0	0	0	0	0	0	0	0	0	0	0	0	0
								ENSMUSG00000049605	ENSMUSG00000049605	0	0	0	0	0	0	0	0	0	0	0	0	0	0	0	0	0	0	0	0	0	0	0	0	0	0	0	0	0
								ENSMUSG00000049618	ENSMUSG00000049618	0	0	0	0	0	0	0	0	0	0	0	0	0	0	0	0	0	0	0	0	0	0	0	0	0	0	0	0	0
								ENSMUSG00000049641	ENSMUSG00000049641	0	0	0	0	0	0	0	0	0	0	0	0	0	0	0	0	0	0	0	0	0	0	0	0	0	0	0	0	0
								ENSMUSG00000049648	ENSMUSG00000049648	0	0	0	0	0	0	0	0	0	0	0	0	0	0	0	0	0	0	0	0	0	0	0	0	0	0	0	0	0
								ENSMUSG00000049674	ENSMUSG00000049674	0	0	0	0	0	0	0	0	0	0	0	0	0	0	0	0	0	0	0	0	0	0	0	0	0	0	0	0	0
								ENSMUSG00000049708	ENSMUSG00000049708	0	0	0	0	0	0	0	0	0	0	0	0	0	0	0	0	0	0	0	0	0	0	0	0	0	0	0	0	0
								ENSMUSG00000049719	ENSMUSG00000049719	0	0	0	0	0	0	0	0	0	0	0	0	0	0	0	0	0	0	0	0	0	0	0	0	0	0	0	0	0
								ENSMUSG00000049737	ENSMUSG00000049737	0	0	0	0	0	0	0	0	0	0	0	0	0	0	0	0	0	0	0	0	0	0	0	0	0	0	0	0	0
								ENSMUSG00000049741	ENSMUSG00000049741	0	0	0	0	0	0	0	0	0	0	0	0	0	0	0	0	0	0	0	0	0	0	0	0	0	0	0	0	0
								ENSMUSG00000049758	ENSMUSG00000049758	0	0	0	0	0	0	0	0	0	0	0	0	0	0	0	0	0	0	0	0	0	0	0	0	0	0	0	0	0
								ENSMUSG00000049796	ENSMUSG00000049796	0	0	0	0	0	0	0	0	0	0	0	0	0	0	0	0	0	0	0	0	0	0	0	0	0	0	0	0	0
								ENSMUSG00000049797	ENSMUSG00000049797	0	0	0	0	0	0	0	0	0	0	0	0	0	0	0	0	0	0	0	0	0	0	0	0	0	0	0	0	0
								ENSMUSG00000049806	ENSMUSG00000049806	0	0	0	0	0	0	0	0	0	0	0	0	0	0	0	0	0	0	0	0	0	0	0	0	0	0	0	0	0
								ENSMUSG00000049809	ENSMUSG00000049809	0	0	0	0	0	0	0	0	0	0	0	0	0	0	0	0	0	0	0	0	0	0	0	0	0	0	0	0	0
								ENSMUSG00000049815	ENSMUSG00000049815	0	0	0	0	0	0	0	0	0	0	0	0	0	0	0	0	0	0	0	0	0	0	0	0	0	0	0	0	0
								ENSMUSG00000049832	ENSMUSG00000049832	0	0	0	0	0	0	0	0	0	0	0	0	0	0	0	0	0	0	0	0	0	0	0	0	0	0	0	0	0
								ENSMUSG00000049843	ENSMUSG00000049843	0	0	0	0	0	0	0	0	0	0	0	0	0	0	0	0	0	0	0	0	0	0	0	0	0	0	0	0	0
								ENSMUSG00000049864	ENSMUSG00000049864	0	0	0	0	0	0	0	0	0	0	0	0	0	0	0	0	0	0	0	0	0	0	0	0	0	0	0	0	0
								ENSMUSG00000049891	ENSMUSG00000049891	0	0	0	0	0	0	0	0	0	0	0	0	0	0	0	0	0	0	0	0	0	0	0	0	0	0	0	0	0
								ENSMUSG00000049894	ENSMUSG00000049894	0	0	0	0	0	0	0	0	0	0	0	0	0	0	0	0	0	0	0	0	0	0	0	0	0	0	0	0	0
								ENSMUSG00000049902	ENSMUSG00000049902	0	0	0	0	0	0	0	0	0	0	0	0	0	0	0	0	0	0	0	0	0	0	0	0	0	0	0	0	0
								ENSMUSG00000049946	ENSMUSG00000049946	0	0	0	0	0	0	0	0	0	0	0	0	0	0	0	0	0	0	0	0	0	0	0	0	0	0	0	0	0
								ENSMUSG00000049972	ENSMUSG00000049972	0	0	0	0	0	0	0	0	0	0	0	0	0	0	0	0	0	0	0	0	0	0	0	0	0	0	0	0	0
								ENSMUSG00000050015	ENSMUSG00000050015	0	0	0	0	0	0	0	0	0	0	0	0	0	0	0	0	0	0	0	0	0	0	0	0	0	0	0	0	0
								ENSMUSG00000050023	ENSMUSG00000050023	0	0	0	0	0	0	0	0	0	0	0	0	0	0	0	0	0	0	0	0	0	0	0	0	0	0	0	0	0
								ENSMUSG00000050028	ENSMUSG00000050028	0	0	0	0	0	0	0	0	0	0	0	0	0	0	0	0	0	0	0	0	0	0	0	0	0	0	0	0	0
								ENSMUSG00000050030	ENSMUSG00000050030	0	0	0	0	0	0	0	0	0	0	0	0	0	0	0	0	0	0	0	0	0	0	0	0	0	0	0	0	0
								ENSMUSG00000050058	ENSMUSG00000050058	0	0	0	0	0	0	0	0	0	0	0	0	0	0	0	0	0	0	0	0	0	0	0	0	0	0	0	0	0
								ENSMUSG00000050063	ENSMUSG00000050063	0	0	0	0	0	0	0	0	0	0	0	0	0	0	0	0	0	0	0	0	0	0	0	0	0	0	0	0	0
								ENSMUSG00000050066	ENSMUSG00000050066	0	0	0	0	0	0	0	0	0	0	0	0	0	0	0	0	0	0	0	0	0	0	0	0	0	0	0	0	0
								ENSMUSG00000050074	ENSMUSG00000050074	0	0	0	0	0	0	0	0	0	0	0	0	0	0	0	0	0	0	0	0	0	0	0	0	0	0	0	0	0
								ENSMUSG00000050085	ENSMUSG00000050085	0	0	0	0	0	0	0	0	0	0	0	0	0	0	0	0	0	0	0	0	0	0	0	0	0	0	0	0	0
								ENSMUSG00000050089	ENSMUSG00000050089	0	0	0	0	0	0	0	0	0	0	0	0	0	0	0	0	0	0	0	0	0	0	0	0	0	0	0	0	0
								ENSMUSG00000050102	ENSMUSG00000050102	0	0	0	0	0	0	0	0	0	0	0	0	0	0	0	0	0	0	0	0	0	0	0	0	0	0	0	0	0
								ENSMUSG00000050121	ENSMUSG00000050121	0	0	0	0	0	0	0	0	0	0	0	0	0	0	0	0	0	0	0	0	0	0	0	0	0	0	0	0	0
								ENSMUSG00000050128	ENSMUSG00000050128	0	0	0	0	0	0	0	0	0	0	0	0	0	0	0	0	0	0	0	0	0	0	0	0	0	0	0	0	0
								ENSMUSG00000050134	ENSMUSG00000050134	0	0	0	0	0	0	0	0	0	0	0	0	0	0	0	0	0	0	0	0	0	0	0	0	0	0	0	0	0
								ENSMUSG00000050158	ENSMUSG00000050158	0	0	0	0	0	0	0	0	0	0	0	0	0	0	0	0	0	0	0	0	0	0	0	0	0	0	0	0	0
								ENSMUSG00000050164	ENSMUSG00000050164	0	0	0	0	0	0	0	0	0	0	0	0	0	0	0	0	0	0	0	0	0	0	0	0	0	0	0	0	0
								ENSMUSG00000050190	ENSMUSG00000050190	0	0	0	0	0	0	0	0	0	0	0	0	0	0	0	0	0	0	0	0	0	0	0	0	0	0	0	0	0
								ENSMUSG00000050198	ENSMUSG00000050198	0	0	0	0	0	0	0	0	0	0	0	0	0	0	0	0	0	0	0	0	0	0	0	0	0	0	0	0	0
								ENSMUSG00000050211	ENSMUSG00000050211	0	0	0	0	0	0	0	0	0	0	0	0	0	0	0	0	0	0	0	0	0	0	0	0	0	0	0	0	0
								ENSMUSG00000050215	ENSMUSG00000050215	0	0	0	0	0	0	0	0	0	0	0	0	0	0	0	0	0	0	0	0	0	0	0	0	0	0	0	0	0
								ENSMUSG00000050224	ENSMUSG00000050224	0	0	0	0	0	0	0	0	0	0	0	0	0	0	0	0	0	0	0	0	0	0	0	0	0	0	0	0	0
								ENSMUSG00000050239	ENSMUSG00000050239	0	0	0	0	0	0	0	0	0	0	0	0	0	0	0	0	0	0	0	0	0	0	0	0	0	0	0	0	0
								ENSMUSG00000050243	ENSMUSG00000050243	0	0	0	0	0	0	0	0	0	0	0	0	0	0	0	0	0	0	0	0	0	0	0	0	0	0	0	0	0
								ENSMUSG00000050251	ENSMUSG00000050251	0	0	0	0	0	0	0	0	0	0	0	0	0	0	0	0	0	0	0	0	0	0	0	0	0	0	0	0	0
								ENSMUSG00000050266	ENSMUSG00000050266	0	0	0	0	0	0	0	0	0	0	0	0	0	0	0	0	0	0	0	0	0	0	0	0	0	0	0	0	0
								ENSMUSG00000050281	ENSMUSG00000050281	0	0	0	0	0	0	0	0	0	0	0	0	0	0	0	0	0	0	0	0	0	0	0	0	0	0	0	0	0
								ENSMUSG00000050328	ENSMUSG00000050328	0	0	0	0	0	0	0	0	0	0	0	0	0	0	0	0	0	0	0	0	0	0	0	0	0	0	0	0	0
								ENSMUSG00000050343	ENSMUSG00000050343	0	0	0	0	0	0	0	0	0	0	0	0	0	0	0	0	0	0	0	0	0	0	0	0	0	0	0	0	0
								ENSMUSG00000050347	ENSMUSG00000050347	0	0	0	0	0	0	0	0	0	0	0	0	0	0	0	0	0	0	0	0	0	0	0	0	0	0	0	0	0
								ENSMUSG00000050366	ENSMUSG00000050366	0	0	0	0	0	0	0	0	0	0	0	0	0	0	0	0	0	0	0	0	0	0	0	0	0	0	0	0	0
								ENSMUSG00000050383	ENSMUSG00000050383	0	0	0	0	0	0	0	0	0	0	0	0	0	0	0	0	0	0	0	0	0	0	0	0	0	0	0	0	0
								ENSMUSG00000050397	ENSMUSG00000050397	0	0	0	0	0	0	0	0	0	0	0	0	0	0	0	0	0	0	0	0	0	0	0	0	0	0	0	0	0
								ENSMUSG00000050424	ENSMUSG00000050424	0	0	0	0	0	0	0	0	0	0	0	0	0	0	0	0	0	0	0	0	0	0	0	0	0	0	0	0	0
								ENSMUSG00000050431	ENSMUSG00000050431	0	0	0	0	0	0	0	0	0	0	0	0	0	0	0	0	0	0	0	0	0	0	0	0	0	0	0	0	0
								ENSMUSG00000050435	ENSMUSG00000050435	0	0	0	0	0	0	0	0	0	0	0	0	0	0	0	0	0	0	0	0	0	0	0	0	0	0	0	0	0
								ENSMUSG00000050439	ENSMUSG00000050439	0	0	0	0	0	0	0	0	0	0	0	0	0	0	0	0	0	0	0	0	0	0	0	0	0	0	0	0	0
								ENSMUSG00000050468	ENSMUSG00000050468	0	0	0	0	0	0	0	0	0	0	0	0	0	0	0	0	0	0	0	0	0	0	0	0	0	0	0	0	0
								ENSMUSG00000050478	ENSMUSG00000050478	0	0	0	0	0	0	0	0	0	0	0	0	0	0	0	0	0	0	0	0	0	0	0	0	0	0	0	0	0
								ENSMUSG00000050504	ENSMUSG00000050504	0	0	0	0	0	0	0	0	0	0	0	0	0	0	0	0	0	0	0	0	0	0	0	0	0	0	0	0	0
								ENSMUSG00000050550	ENSMUSG00000050550	0	0	0	0	0	0	0	0	0	0	0	0	0	0	0	0	0	0	0	0	0	0	0	0	0	0	0	0	0
								ENSMUSG00000050553	ENSMUSG00000050553	0	0	0	0	0	0	0	0	0	0	0	0	0	0	0	0	0	0	0	0	0	0	0	0	0	0	0	0	0
								ENSMUSG00000050577	ENSMUSG00000050577	0	0	0	0	0	0	0	0	0	0	0	0	0	0	0	0	0	0	0	0	0	0	0	0	0	0	0	0	0
								ENSMUSG00000050603	ENSMUSG00000050603	0	0	0	0	0	0	0	0	0	0	0	0	0	0	0	0	0	0	0	0	0	0	0	0	0	0	0	0	0
								ENSMUSG00000050613	ENSMUSG00000050613	0	0	0	0	0	0	0	0	0	0	0	0	0	0	0	0	0	0	0	0	0	0	0	0	0	0	0	0	0
								ENSMUSG00000050625	ENSMUSG00000050625	0	0	0	0	0	0	0	0	0	0	0	0	0	0	0	0	0	0	0	0	0	0	0	0	0	0	0	0	0
								ENSMUSG00000050635	ENSMUSG00000050635	0	0	0	0	0	0	0	0	0	0	0	0	0	0	0	0	0	0	0	0	0	0	0	0	0	0	0	0	0
								ENSMUSG00000050641	ENSMUSG00000050641	0	0	0	0	0	0	0	0	0	0	0	0	0	0	0	0	0	0	0	0	0	0	0	0	0	0	0	0	0
								ENSMUSG00000050645	ENSMUSG00000050645	0	0	0	0	0	0	0	0	0	0	0	0	0	0	0	0	0	0	0	0	0	0	0	0	0	0	0	0	0
								ENSMUSG00000050650	ENSMUSG00000050650	0	0	0	0	0	0	0	0	0	0	0	0	0	0	0	0	0	0	0	0	0	0	0	0	0	0	0	0	0
								ENSMUSG00000050654	ENSMUSG00000050654	0	0	0	0	0	0	0	0	0	0	0	0	0	0	0	0	0	0	0	0	0	0	0	0	0	0	0	0	0
								ENSMUSG00000050685	ENSMUSG00000050685	0	0	0	0	0	0	0	0	0	0	0	0	0	0	0	0	0	0	0	0	0	0	0	0	0	0	0	0	0
								ENSMUSG00000050702	ENSMUSG00000050702	0	0	0	0	0	0	0	0	0	0	0	0	0	0	0	0	0	0	0	0	0	0	0	0	0	0	0	0	0
								ENSMUSG00000050704	ENSMUSG00000050704	0	0	0	0	0	0	0	0	0	0	0	0	0	0	0	0	0	0	0	0	0	0	0	0	0	0	0	0	0
								ENSMUSG00000050756	ENSMUSG00000050756	0	0	0	0	0	0	0	0	0	0	0	0	0	0	0	0	0	0	0	0	0	0	0	0	0	0	0	0	0
								ENSMUSG00000050763	ENSMUSG00000050763	0	0	0	0	0	0	0	0	0	0	0	0	0	0	0	0	0	0	0	0	0	0	0	0	0	0	0	0	0
								ENSMUSG00000050765	ENSMUSG00000050765	0	0	0	0	0	0	0	0	0	0	0	0	0	0	0	0	0	0	0	0	0	0	0	0	0	0	0	0	0
								ENSMUSG00000050766	ENSMUSG00000050766	0	0	0	0	0	0	0	0	0	0	0	0	0	0	0	0	0	0	0	0	0	0	0	0	0	0	0	0	0
								ENSMUSG00000050772	ENSMUSG00000050772	0	0	0	0	0	0	0	0	0	0	0	0	0	0	0	0	0	0	0	0	0	0	0	0	0	0	0	0	0
								ENSMUSG00000050776	ENSMUSG00000050776	0	0	0	0	0	0	0	0	0	0	0	0	0	0	0	0	0	0	0	0	0	0	0	0	0	0	0	0	0
								ENSMUSG00000050781	ENSMUSG00000050781	0	0	0	0	0	0	0	0	0	0	0	0	0	0	0	0	0	0	0	0	0	0	0	0	0	0	0	0	0
								ENSMUSG00000050783	ENSMUSG00000050783	0	0	0	0	0	0	0	0	0	0	0	0	0	0	0	0	0	0	0	0	0	0	0	0	0	0	0	0	0
								ENSMUSG00000050788	ENSMUSG00000050788	0	0	0	0	0	0	0	0	0	0	0	0	0	0	0	0	0	0	0	0	0	0	0	0	0	0	0	0	0
								ENSMUSG00000050799	ENSMUSG00000050799	0	0	0	0	0	0	0	0	0	0	0	0	0	0	0	0	0	0	0	0	0	0	0	0	0	0	0	0	0
								ENSMUSG00000050803	ENSMUSG00000050803	0	0	0	0	0	0	0	0	0	0	0	0	0	0	0	0	0	0	0	0	0	0	0	0	0	0	0	0	0
								ENSMUSG00000050808	ENSMUSG00000050808	0	0	0	0	0	0	0	0	0	0	0	0	0	0	0	0	0	0	0	0	0	0	0	0	0	0	0	0	0
								ENSMUSG00000050810	ENSMUSG00000050810	0	0	0	0	0	0	0	0	0	0	0	0	0	0	0	0	0	0	0	0	0	0	0	0	0	0	0	0	0
								ENSMUSG00000050813	ENSMUSG00000050813	0	0	0	0	0	0	0	0	0	0	0	0	0	0	0	0	0	0	0	0	0	0	0	0	0	0	0	0	0
								ENSMUSG00000050815	ENSMUSG00000050815	0	0	0	0	0	0	0	0	0	0	0	0	0	0	0	0	0	0	0	0	0	0	0	0	0	0	0	0	0
								ENSMUSG00000050818	ENSMUSG00000050818	0	0	0	0	0	0	0	0	0	0	0	0	0	0	0	0	0	0	0	0	0	0	0	0	0	0	0	0	0
								ENSMUSG00000050824	ENSMUSG00000050824	0	0	0	0	0	0	0	0	0	0	0	0	0	0	0	0	0	0	0	0	0	0	0	0	0	0	0	0	0
								ENSMUSG00000050853	ENSMUSG00000050853	0	0	0	0	0	0	0	0	0	0	0	0	0	0	0	0	0	0	0	0	0	0	0	0	0	0	0	0	0
								ENSMUSG00000050865	ENSMUSG00000050865	0	0	0	0	0	0	0	0	0	0	0	0	0	0	0	0	0	0	0	0	0	0	0	0	0	0	0	0	0
								ENSMUSG00000050870	ENSMUSG00000050870	0	0	0	0	0	0	0	0	0	0	0	0	0	0	0	0	0	0	0	0	0	0	0	0	0	0	0	0	0
								ENSMUSG00000050875	ENSMUSG00000050875	0	0	0	0	0	0	0	0	0	0	0	0	0	0	0	0	0	0	0	0	0	0	0	0	0	0	0	0	0
								ENSMUSG00000050876	ENSMUSG00000050876	0	0	0	0	0	0	0	0	0	0	0	0	0	0	0	0	0	0	0	0	0	0	0	0	0	0	0	0	0
								ENSMUSG00000050900	ENSMUSG00000050900	0	0	0	0	0	0	0	0	0	0	0	0	0	0	0	0	0	0	0	0	0	0	0	0	0	0	0	0	0
								ENSMUSG00000050901	ENSMUSG00000050901	0	0	0	0	0	0	0	0	0	0	0	0	0	0	0	0	0	0	0	0	0	0	0	0	0	0	0	0	0
								ENSMUSG00000050917	ENSMUSG00000050917	0	0	0	0	0	0	0	0	0	0	0	0	0	0	0	0	0	0	0	0	0	0	0	0	0	0	0	0	0
								ENSMUSG00000050933	ENSMUSG00000050933	0	0	0	0	0	0	0	0	0	0	0	0	0	0	0	0	0	0	0	0	0	0	0	0	0	0	0	0	0
								ENSMUSG00000050936	ENSMUSG00000050936	0	0	0	0	0	0	0	0	0	0	0	0	0	0	0	0	0	0	0	0	0	0	0	0	0	0	0	0	0
								ENSMUSG00000050961	ENSMUSG00000050961	0	0	0	0	0	0	0	0	0	0	0	0	0	0	0	0	0	0	0	0	0	0	0	0	0	0	0	0	0
								ENSMUSG00000050963	ENSMUSG00000050963	0	0	0	0	0	0	0	0	0	0	0	0	0	0	0	0	0	0	0	0	0	0	0	0	0	0	0	0	0
								ENSMUSG00000050974	ENSMUSG00000050974	0	0	0	0	0	0	0	0	0	0	0	0	0	0	0	0	0	0	0	0	0	0	0	0	0	0	0	0	0
								ENSMUSG00000050996	ENSMUSG00000050996	0	0	0	0	0	0	0	0	0	0	0	0	0	0	0	0	0	0	0	0	0	0	0	0	0	0	0	0	0
								ENSMUSG00000051002	ENSMUSG00000051002	0	0	0	0	0	0	0	0	0	0	0	0	0	0	0	0	0	0	0	0	0	0	0	0	0	0	0	0	0
								ENSMUSG00000051003	ENSMUSG00000051003	0	0	0	0	0	0	0	0	0	0	0	0	0	0	0	0	0	0	0	0	0	0	0	0	0	0	0	0	0
								ENSMUSG00000051036	ENSMUSG00000051036	0	0	0	0	0	0	0	0	0	0	0	0	0	0	0	0	0	0	0	0	0	0	0	0	0	0	0	0	0
								ENSMUSG00000051038	ENSMUSG00000051038	0	0	0	0	0	0	0	0	0	0	0	0	0	0	0	0	0	0	0	0	0	0	0	0	0	0	0	0	0
								ENSMUSG00000051046	ENSMUSG00000051046	0	0	0	0	0	0	0	0	0	0	0	0	0	0	0	0	0	0	0	0	0	0	0	0	0	0	0	0	0
								ENSMUSG00000051050	ENSMUSG00000051050	0	0	0	0	0	0	0	0	0	0	0	0	0	0	0	0	0	0	0	0	0	0	0	0	0	0	0	0	0
								ENSMUSG00000051051	ENSMUSG00000051051	0	0	0	0	0	0	0	0	0	0	0	0	0	0	0	0	0	0	0	0	0	0	0	0	0	0	0	0	0
								ENSMUSG00000051052	ENSMUSG00000051052	0	0	0	0	0	0	0	0	0	0	0	0	0	0	0	0	0	0	0	0	0	0	0	0	0	0	0	0	0
								ENSMUSG00000051062	ENSMUSG00000051062	0	0	0	0	0	0	0	0	0	0	0	0	0	0	0	0	0	0	0	0	0	0	0	0	0	0	0	0	0
								ENSMUSG00000051067	ENSMUSG00000051067	0	0	0	0	0	0	0	0	0	0	0	0	0	0	0	0	0	0	0	0	0	0	0	0	0	0	0	0	0
								ENSMUSG00000051081	ENSMUSG00000051081	0	0	0	0	0	0	0	0	0	0	0	0	0	0	0	0	0	0	0	0	0	0	0	0	0	0	0	0	0
								ENSMUSG00000051095	ENSMUSG00000051095	0	0	0	0	0	0	0	0	0	0	0	0	0	0	0	0	0	0	0	0	0	0	0	0	0	0	0	0	0
								ENSMUSG00000051118	ENSMUSG00000051118	0	0	0	0	0	0	0	0	0	0	0	0	0	0	0	0	0	0	0	0	0	0	0	0	0	0	0	0	0
								ENSMUSG00000051136	ENSMUSG00000051136	0	0	0	0	0	0	0	0	0	0	0	0	0	0	0	0	0	0	0	0	0	0	0	0	0	0	0	0	0
								ENSMUSG00000051153	ENSMUSG00000051153	0	0	0	0	0	0	0	0	0	0	0	0	0	0	0	0	0	0	0	0	0	0	0	0	0	0	0	0	0
								ENSMUSG00000051156	ENSMUSG00000051156	0	0	0	0	0	0	0	0	0	0	0	0	0	0	0	0	0	0	0	0	0	0	0	0	0	0	0	0	0
								ENSMUSG00000051160	ENSMUSG00000051160	0	0	0	0	0	0	0	0	0	0	0	0	0	0	0	0	0	0	0	0	0	0	0	0	0	0	0	0	0
								ENSMUSG00000051172	ENSMUSG00000051172	0	0	0	0	0	0	0	0	0	0	0	0	0	0	0	0	0	0	0	0	0	0	0	0	0	0	0	0	0
								ENSMUSG00000051180	ENSMUSG00000051180	0	0	0	0	0	0	0	0	0	0	0	0	0	0	0	0	0	0	0	0	0	0	0	0	0	0	0	0	0
								ENSMUSG00000051182	ENSMUSG00000051182	0	0	0	0	0	0	0	0	0	0	0	0	0	0	0	0	0	0	0	0	0	0	0	0	0	0	0	0	0
								ENSMUSG00000051190	ENSMUSG00000051190	0	0	0	0	0	0	0	0	0	0	0	0	0	0	0	0	0	0	0	0	0	0	0	0	0	0	0	0	0
								ENSMUSG00000051198	ENSMUSG00000051198	0	0	0	0	0	0	0	0	0	0	0	0	0	0	0	0	0	0	0	0	0	0	0	0	0	0	0	0	0
								ENSMUSG00000051200	ENSMUSG00000051200	0	0	0	0	0	0	0	0	0	0	0	0	0	0	0	0	0	0	0	0	0	0	0	0	0	0	0	0	0
								ENSMUSG00000051207	ENSMUSG00000051207	0	0	0	0	0	0	0	0	0	0	0	0	0	0	0	0	0	0	0	0	0	0	0	0	0	0	0	0	0
								ENSMUSG00000051209	ENSMUSG00000051209	0	0	0	0	0	0	0	0	0	0	0	0	0	0	0	0	0	0	0	0	0	0	0	0	0	0	0	0	0
								ENSMUSG00000051219	ENSMUSG00000051219	0	0	0	0	0	0	0	0	0	0	0	0	0	0	0	0	0	0	0	0	0	0	0	0	0	0	0	0	0
								ENSMUSG00000051237	ENSMUSG00000051237	0	0	0	0	0	0	0	0	0	0	0	0	0	0	0	0	0	0	0	0	0	0	0	0	0	0	0	0	0
								ENSMUSG00000051258	ENSMUSG00000051258	0	0	0	0	0	0	0	0	0	0	0	0	0	0	0	0	0	0	0	0	0	0	0	0	0	0	0	0	0
								ENSMUSG00000051276	ENSMUSG00000051276	0	0	0	0	0	0	0	0	0	0	0	0	0	0	0	0	0	0	0	0	0	0	0	0	0	0	0	0	0
								ENSMUSG00000051295	ENSMUSG00000051295	0	0	0	0	0	0	0	0	0	0	0	0	0	0	0	0	0	0	0	0	0	0	0	0	0	0	0	0	0
								ENSMUSG00000051297	ENSMUSG00000051297	0	0	0	0	0	0	0	0	0	0	0	0	0	0	0	0	0	0	0	0	0	0	0	0	0	0	0	0	0
								ENSMUSG00000051313	ENSMUSG00000051313	0	0	0	0	0	0	0	0	0	0	0	0	0	0	0	0	0	0	0	0	0	0	0	0	0	0	0	0	0
								ENSMUSG00000051340	ENSMUSG00000051340	0	0	0	0	0	0	0	0	0	0	0	0	0	0	0	0	0	0	0	0	0	0	0	0	0	0	0	0	0
								ENSMUSG00000051362	ENSMUSG00000051362	0	0	0	0	0	0	0	0	0	0	0	0	0	0	0	0	0	0	0	0	0	0	0	0	0	0	0	0	0
								ENSMUSG00000051392	ENSMUSG00000051392	0	0	0	0	0	0	0	0	0	0	0	0	0	0	0	0	0	0	0	0	0	0	0	0	0	0	0	0	0
								ENSMUSG00000051401	ENSMUSG00000051401	0	0	0	0	0	0	0	0	0	0	0	0	0	0	0	0	0	0	0	0	0	0	0	0	0	0	0	0	0
								ENSMUSG00000051412	ENSMUSG00000051412	0	0	0	0	0	0	0	0	0	0	0	0	0	0	0	0	0	0	0	0	0	0	0	0	0	0	0	0	0
								ENSMUSG00000051414	ENSMUSG00000051414	0	0	0	0	0	0	0	0	0	0	0	0	0	0	0	0	0	0	0	0	0	0	0	0	0	0	0	0	0
								ENSMUSG00000051424	ENSMUSG00000051424	0	0	0	0	0	0	0	0	0	0	0	0	0	0	0	0	0	0	0	0	0	0	0	0	0	0	0	0	0
								ENSMUSG00000051431	ENSMUSG00000051431	0	0	0	0	0	0	0	0	0	0	0	0	0	0	0	0	0	0	0	0	0	0	0	0	0	0	0	0	0
								ENSMUSG00000051437	ENSMUSG00000051437	0	0	0	0	0	0	0	0	0	0	0	0	0	0	0	0	0	0	0	0	0	0	0	0	0	0	0	0	0
								ENSMUSG00000051456	ENSMUSG00000051456	0	0	0	0	0	0	0	0	0	0	0	0	0	0	0	0	0	0	0	0	0	0	0	0	0	0	0	0	0
								ENSMUSG00000051481	ENSMUSG00000051481	0	0	0	0	0	0	0	0	0	0	0	0	0	0	0	0	0	0	0	0	0	0	0	0	0	0	0	0	0
								ENSMUSG00000051493	ENSMUSG00000051493	0	0	0	0	0	0	0	0	0	0	0	0	0	0	0	0	0	0	0	0	0	0	0	0	0	0	0	0	0
								ENSMUSG00000051509	ENSMUSG00000051509	0	0	0	0	0	0	0	0	0	0	0	0	0	0	0	0	0	0	0	0	0	0	0	0	0	0	0	0	0
								ENSMUSG00000051528	ENSMUSG00000051528	0	0	0	0	0	0	0	0	0	0	0	0	0	0	0	0	0	0	0	0	0	0	0	0	0	0	0	0	0
								ENSMUSG00000051548	ENSMUSG00000051548	0	0	0	0	0	0	0	0	0	0	0	0	0	0	0	0	0	0	0	0	0	0	0	0	0	0	0	0	0
								ENSMUSG00000051592	ENSMUSG00000051592	0	0	0	0	0	0	0	0	0	0	0	0	0	0	0	0	0	0	0	0	0	0	0	0	0	0	0	0	0
								ENSMUSG00000051593	ENSMUSG00000051593	0	0	0	0	0	0	0	0	0	0	0	0	0	0	0	0	0	0	0	0	0	0	0	0	0	0	0	0	0
								ENSMUSG00000051611	ENSMUSG00000051611	0	0	0	0	0	0	0	0	0	0	0	0	0	0	0	0	0	0	0	0	0	0	0	0	0	0	0	0	0
								ENSMUSG00000051616	ENSMUSG00000051616	0	0	0	0	0	0	0	0	0	0	0	0	0	0	0	0	0	0	0	0	0	0	0	0	0	0	0	0	0
								ENSMUSG00000051617	ENSMUSG00000051617	0	0	0	0	0	0	0	0	0	0	0	0	0	0	0	0	0	0	0	0	0	0	0	0	0	0	0	0	0
								ENSMUSG00000051618	ENSMUSG00000051618	0	0	0	0	0	0	0	0	0	0	0	0	0	0	0	0	0	0	0	0	0	0	0	0	0	0	0	0	0
								ENSMUSG00000051638	ENSMUSG00000051638	0	0	0	0	0	0	0	0	0	0	0	0	0	0	0	0	0	0	0	0	0	0	0	0	0	0	0	0	0
								ENSMUSG00000051680	ENSMUSG00000051680	0	0	0	0	0	0	0	0	0	0	0	0	0	0	0	0	0	0	0	0	0	0	0	0	0	0	0	0	0
								ENSMUSG00000051687	ENSMUSG00000051687	0	0	0	0	0	0	0	0	0	0	0	0	0	0	0	0	0	0	0	0	0	0	0	0	0	0	0	0	0
								ENSMUSG00000051706	ENSMUSG00000051706	0	0	0	0	0	0	0	0	0	0	0	0	0	0	0	0	0	0	0	0	0	0	0	0	0	0	0	0	0
								ENSMUSG00000051726	ENSMUSG00000051726	0	0	0	0	0	0	0	0	0	0	0	0	0	0	0	0	0	0	0	0	0	0	0	0	0	0	0	0	0
								ENSMUSG00000051729	ENSMUSG00000051729	0	0	0	0	0	0	0	0	0	0	0	0	0	0	0	0	0	0	0	0	0	0	0	0	0	0	0	0	0
								ENSMUSG00000051732	ENSMUSG00000051732	0	0	0	0	0	0	0	0	0	0	0	0	0	0	0	0	0	0	0	0	0	0	0	0	0	0	0	0	0
								ENSMUSG00000051758	ENSMUSG00000051758	0	0	0	0	0	0	0	0	0	0	0	0	0	0	0	0	0	0	0	0	0	0	0	0	0	0	0	0	0
								ENSMUSG00000051777	ENSMUSG00000051777	0	0	0	0	0	0	0	0	0	0	0	0	0	0	0	0	0	0	0	0	0	0	0	0	0	0	0	0	0
								ENSMUSG00000051788	ENSMUSG00000051788	0	0	0	0	0	0	0	0	0	0	0	0	0	0	0	0	0	0	0	0	0	0	0	0	0	0	0	0	0
								ENSMUSG00000051793	ENSMUSG00000051793	0	0	0	0	0	0	0	0	0	0	0	0	0	0	0	0	0	0	0	0	0	0	0	0	0	0	0	0	0
								ENSMUSG00000051802	ENSMUSG00000051802	0	0	0	0	0	0	0	0	0	0	0	0	0	0	0	0	0	0	0	0	0	0	0	0	0	0	0	0	0
								ENSMUSG00000051827	ENSMUSG00000051827	0	0	0	0	0	0	0	0	0	0	0	0	0	0	0	0	0	0	0	0	0	0	0	0	0	0	0	0	0
								ENSMUSG00000051860	ENSMUSG00000051860	0	0	0	0	0	0	0	0	0	0	0	0	0	0	0	0	0	0	0	0	0	0	0	0	0	0	0	0	0
								ENSMUSG00000051877	ENSMUSG00000051877	0	0	0	0	0	0	0	0	0	0	0	0	0	0	0	0	0	0	0	0	0	0	0	0	0	0	0	0	0
								ENSMUSG00000051879	ENSMUSG00000051879	0	0	0	0	0	0	0	0	0	0	0	0	0	0	0	0	0	0	0	0	0	0	0	0	0	0	0	0	0
								ENSMUSG00000051885	ENSMUSG00000051885	0	0	0	0	0	0	0	0	0	0	0	0	0	0	0	0	0	0	0	0	0	0	0	0	0	0	0	0	0
								ENSMUSG00000051896	ENSMUSG00000051896	0	0	0	0	0	0	0	0	0	0	0	0	0	0	0	0	0	0	0	0	0	0	0	0	0	0	0	0	0
								ENSMUSG00000051917	ENSMUSG00000051917	0	0	0	0	0	0	0	0	0	0	0	0	0	0	0	0	0	0	0	0	0	0	0	0	0	0	0	0	0
								ENSMUSG00000051936	ENSMUSG00000051936	0	0	0	0	0	0	0	0	0	0	0	0	0	0	0	0	0	0	0	0	0	0	0	0	0	0	0	0	0
								ENSMUSG00000051940	ENSMUSG00000051940	0	0	0	0	0	0	0	0	0	0	0	0	0	0	0	0	0	0	0	0	0	0	0	0	0	0	0	0	0
								ENSMUSG00000051952	ENSMUSG00000051952	0	0	0	0	0	0	0	0	0	0	0	0	0	0	0	0	0	0	0	0	0	0	0	0	0	0	0	0	0
								ENSMUSG00000051965	ENSMUSG00000051965	0	0	0	0	0	0	0	0	0	0	0	0	0	0	0	0	0	0	0	0	0	0	0	0	0	0	0	0	0
								ENSMUSG00000051986	ENSMUSG00000051986	0	0	0	0	0	0	0	0	0	0	0	0	0	0	0	0	0	0	0	0	0	0	0	0	0	0	0	0	0
								ENSMUSG00000052012	ENSMUSG00000052012	0	0	0	0	0	0	0	0	0	0	0	0	0	0	0	0	0	0	0	0	0	0	0	0	0	0	0	0	0
								ENSMUSG00000052014	ENSMUSG00000052014	0	0	0	0	0	0	0	0	0	0	0	0	0	0	0	0	0	0	0	0	0	0	0	0	0	0	0	0	0
								ENSMUSG00000052025	ENSMUSG00000052025	0	0	0	0	0	0	0	0	0	0	0	0	0	0	0	0	0	0	0	0	0	0	0	0	0	0	0	0	0
								ENSMUSG00000052058	ENSMUSG00000052058	0	0	0	0	0	0	0	0	0	0	0	0	0	0	0	0	0	0	0	0	0	0	0	0	0	0	0	0	0
								ENSMUSG00000052075	ENSMUSG00000052075	0	0	0	0	0	0	0	0	0	0	0	0	0	0	0	0	0	0	0	0	0	0	0	0	0	0	0	0	0
								ENSMUSG00000052099	ENSMUSG00000052099	0	0	0	0	0	0	0	0	0	0	0	0	0	0	0	0	0	0	0	0	0	0	0	0	0	0	0	0	0
								ENSMUSG00000052182	ENSMUSG00000052182	0	0	0	0	0	0	0	0	0	0	0	0	0	0	0	0	0	0	0	0	0	0	0	0	0	0	0	0	0
								ENSMUSG00000052187	ENSMUSG00000052187	0	0	0	0	0	0	0	0	0	0	0	0	0	0	0	0	0	0	0	0	0	0	0	0	0	0	0	0	0
								ENSMUSG00000052192	ENSMUSG00000052192	0	0	0	0	0	0	0	0	0	0	0	0	0	0	0	0	0	0	0	0	0	0	0	0	0	0	0	0	0
								ENSMUSG00000052217	ENSMUSG00000052217	0	0	0	0	0	0	0	0	0	0	0	0	0	0	0	0	0	0	0	0	0	0	0	0	0	0	0	0	0
								ENSMUSG00000052236	ENSMUSG00000052236	0	0	0	0	0	0	0	0	0	0	0	0	0	0	0	0	0	0	0	0	0	0	0	0	0	0	0	0	0
								ENSMUSG00000052276	ENSMUSG00000052276	0	0	0	0	0	0	0	0	0	0	0	0	0	0	0	0	0	0	0	0	0	0	0	0	0	0	0	0	0
								ENSMUSG00000052301	ENSMUSG00000052301	0	0	0	0	0	0	0	0	0	0	0	0	0	0	0	0	0	0	0	0	0	0	0	0	0	0	0	0	0
								ENSMUSG00000052303	ENSMUSG00000052303	0	0	0	0	0	0	0	0	0	0	0	0	0	0	0	0	0	0	0	0	0	0	0	0	0	0	0	0	0
								ENSMUSG00000052334	ENSMUSG00000052334	0	0	0	0	0	0	0	0	0	0	0	0	0	0	0	0	0	0	0	0	0	0	0	0	0	0	0	0	0
								ENSMUSG00000052363	ENSMUSG00000052363	0	0	0	0	0	0	0	0	0	0	0	0	0	0	0	0	0	0	0	0	0	0	0	0	0	0	0	0	0
								ENSMUSG00000052372	ENSMUSG00000052372	0	0	0	0	0	0	0	0	0	0	0	0	0	0	0	0	0	0	0	0	0	0	0	0	0	0	0	0	0
								ENSMUSG00000052376	ENSMUSG00000052376	0	0	0	0	0	0	0	0	0	0	0	0	0	0	0	0	0	0	0	0	0	0	0	0	0	0	0	0	0
								ENSMUSG00000052382	ENSMUSG00000052382	0	0	0	0	0	0	0	0	0	0	0	0	0	0	0	0	0	0	0	0	0	0	0	0	0	0	0	0	0
								ENSMUSG00000052417	ENSMUSG00000052417	0	0	0	0	0	0	0	0	0	0	0	0	0	0	0	0	0	0	0	0	0	0	0	0	0	0	0	0	0
								ENSMUSG00000052482	ENSMUSG00000052482	0	0	0	0	0	0	0	0	0	0	0	0	0	0	0	0	0	0	0	0	0	0	0	0	0	0	0	0	0
								ENSMUSG00000052537	ENSMUSG00000052537	0	0	0	0	0	0	0	0	0	0	0	0	0	0	0	0	0	0	0	0	0	0	0	0	0	0	0	0	0
								ENSMUSG00000052549	ENSMUSG00000052549	0	0	0	0	0	0	0	0	0	0	0	0	0	0	0	0	0	0	0	0	0	0	0	0	0	0	0	0	0
								ENSMUSG00000052554	ENSMUSG00000052554	0	0	0	0	0	0	0	0	0	0	0	0	0	0	0	0	0	0	0	0	0	0	0	0	0	0	0	0	0
								ENSMUSG00000052581	ENSMUSG00000052581	0	0	0	0	0	0	0	0	0	0	0	0	0	0	0	0	0	0	0	0	0	0	0	0	0	0	0	0	0
								ENSMUSG00000052625	ENSMUSG00000052625	0	0	0	0	0	0	0	0	0	0	0	0	0	0	0	0	0	0	0	0	0	0	0	0	0	0	0	0	0
								ENSMUSG00000052642	ENSMUSG00000052642	0	0	0	0	0	0	0	0	0	0	0	0	0	0	0	0	0	0	0	0	0	0	0	0	0	0	0	0	0
								ENSMUSG00000052730	ENSMUSG00000052730	0	0	0	0	0	0	0	0	0	0	0	0	0	0	0	0	0	0	0	0	0	0	0	0	0	0	0	0	0
								ENSMUSG00000052767	ENSMUSG00000052767	0	0	0	0	0	0	0	0	0	0	0	0	0	0	0	0	0	0	0	0	0	0	0	0	0	0	0	0	0
								ENSMUSG00000052779	ENSMUSG00000052779	0	0	0	0	0	0	0	0	0	0	0	0	0	0	0	0	0	0	0	0	0	0	0	0	0	0	0	0	0
								ENSMUSG00000052785	ENSMUSG00000052785	0	0	0	0	0	0	0	0	0	0	0	0	0	0	0	0	0	0	0	0	0	0	0	0	0	0	0	0	0
								ENSMUSG00000052790	ENSMUSG00000052790	0	0	0	0	0	0	0	0	0	0	0	0	0	0	0	0	0	0	0	0	0	0	0	0	0	0	0	0	0
								ENSMUSG00000052818	ENSMUSG00000052818	0	0	0	0	0	0	0	0	0	0	0	0	0	0	0	0	0	0	0	0	0	0	0	0	0	0	0	0	0
								ENSMUSG00000052819	ENSMUSG00000052819	0	0	0	0	0	0	0	0	0	0	0	0	0	0	0	0	0	0	0	0	0	0	0	0	0	0	0	0	0
								ENSMUSG00000052848	ENSMUSG00000052848	0	0	0	0	0	0	0	0	0	0	0	0	0	0	0	0	0	0	0	0	0	0	0	0	0	0	0	0	0
								ENSMUSG00000052854	ENSMUSG00000052854	0	0	0	0	0	0	0	0	0	0	0	0	0	0	0	0	0	0	0	0	0	0	0	0	0	0	0	0	0
								ENSMUSG00000052865	ENSMUSG00000052865	0	0	0	0	0	0	0	0	0	0	0	0	0	0	0	0	0	0	0	0	0	0	0	0	0	0	0	0	0
								ENSMUSG00000052909	ENSMUSG00000052909	0	0	0	0	0	0	0	0	0	0	0	0	0	0	0	0	0	0	0	0	0	0	0	0	0	0	0	0	0
								ENSMUSG00000052922	ENSMUSG00000052922	0	0	0	0	0	0	0	0	0	0	0	0	0	0	0	0	0	0	0	0	0	0	0	0	0	0	0	0	0
								ENSMUSG00000052951	ENSMUSG00000052951	0	0	0	0	0	0	0	0	0	0	0	0	0	0	0	0	0	0	0	0	0	0	0	0	0	0	0	0	0
								ENSMUSG00000052955	ENSMUSG00000052955	0	0	0	0	0	0	0	0	0	0	0	0	0	0	0	0	0	0	0	0	0	0	0	0	0	0	0	0	0
								ENSMUSG00000053049	ENSMUSG00000053049	0	0	0	0	0	0	0	0	0	0	0	0	0	0	0	0	0	0	0	0	0	0	0	0	0	0	0	0	0
								ENSMUSG00000053121	ENSMUSG00000053121	0	0	0	0	0	0	0	0	0	0	0	0	0	0	0	0	0	0	0	0	0	0	0	0	0	0	0	0	0
								ENSMUSG00000053129	ENSMUSG00000053129	0	0	0	0	0	0	0	0	0	0	0	0	0	0	0	0	0	0	0	0	0	0	0	0	0	0	0	0	0
								ENSMUSG00000053146	ENSMUSG00000053146	0	0	0	0	0	0	0	0	0	0	0	0	0	0	0	0	0	0	0	0	0	0	0	0	0	0	0	0	0
								ENSMUSG00000053153	ENSMUSG00000053153	0	0	0	0	0	0	0	0	0	0	0	0	0	0	0	0	0	0	0	0	0	0	0	0	0	0	0	0	0
								ENSMUSG00000053184	ENSMUSG00000053184	0	0	0	0	0	0	0	0	0	0	0	0	0	0	0	0	0	0	0	0	0	0	0	0	0	0	0	0	0
								ENSMUSG00000053194	ENSMUSG00000053194	0	0	0	0	0	0	0	0	0	0	0	0	0	0	0	0	0	0	0	0	0	0	0	0	0	0	0	0	0
								ENSMUSG00000053208	ENSMUSG00000053208	0	0	0	0	0	0	0	0	0	0	0	0	0	0	0	0	0	0	0	0	0	0	0	0	0	0	0	0	0
								ENSMUSG00000053217	ENSMUSG00000053217	0	0	0	0	0	0	0	0	0	0	0	0	0	0	0	0	0	0	0	0	0	0	0	0	0	0	0	0	0
								ENSMUSG00000053228	ENSMUSG00000053228	0	0	0	0	0	0	0	0	0	0	0	0	0	0	0	0	0	0	0	0	0	0	0	0	0	0	0	0	0
								ENSMUSG00000053268	ENSMUSG00000053268	0	0	0	0	0	0	0	0	0	0	0	0	0	0	0	0	0	0	0	0	0	0	0	0	0	0	0	0	0
								ENSMUSG00000053287	ENSMUSG00000053287	0	0	0	0	0	0	0	0	0	0	0	0	0	0	0	0	0	0	0	0	0	0	0	0	0	0	0	0	0
								ENSMUSG00000053360	ENSMUSG00000053360	0	0	0	0	0	0	0	0	0	0	0	0	0	0	0	0	0	0	0	0	0	0	0	0	0	0	0	0	0
								ENSMUSG00000053368	ENSMUSG00000053368	0	0	0	0	0	0	0	0	0	0	0	0	0	0	0	0	0	0	0	0	0	0	0	0	0	0	0	0	0
								ENSMUSG00000053389	ENSMUSG00000053389	0	0	0	0	0	0	0	0	0	0	0	0	0	0	0	0	0	0	0	0	0	0	0	0	0	0	0	0	0
								ENSMUSG00000053391	ENSMUSG00000053391	0	0	0	0	0	0	0	0	0	0	0	0	0	0	0	0	0	0	0	0	0	0	0	0	0	0	0	0	0
								ENSMUSG00000053399	ENSMUSG00000053399	0	0	0	0	0	0	0	0	0	0	0	0	0	0	0	0	0	0	0	0	0	0	0	0	0	0	0	0	0
								ENSMUSG00000053420	ENSMUSG00000053420	0	0	0	0	0	0	0	0	0	0	0	0	0	0	0	0	0	0	0	0	0	0	0	0	0	0	0	0	0
								ENSMUSG00000053441	ENSMUSG00000053441	0	0	0	0	0	0	0	0	0	0	0	0	0	0	0	0	0	0	0	0	0	0	0	0	0	0	0	0	0
								ENSMUSG00000053472	ENSMUSG00000053472	0	0	0	0	0	0	0	0	0	0	0	0	0	0	0	0	0	0	0	0	0	0	0	0	0	0	0	0	0
								ENSMUSG00000053490	ENSMUSG00000053490	0	0	0	0	0	0	0	0	0	0	0	0	0	0	0	0	0	0	0	0	0	0	0	0	0	0	0	0	0
								ENSMUSG00000053499	ENSMUSG00000053499	0	0	0	0	0	0	0	0	0	0	0	0	0	0	0	0	0	0	0	0	0	0	0	0	0	0	0	0	0
								ENSMUSG00000053508	ENSMUSG00000053508	0	0	0	0	0	0	0	0	0	0	0	0	0	0	0	0	0	0	0	0	0	0	0	0	0	0	0	0	0
								ENSMUSG00000053528	ENSMUSG00000053528	0	0	0	0	0	0	0	0	0	0	0	0	0	0	0	0	0	0	0	0	0	0	0	0	0	0	0	0	0
								ENSMUSG00000053545	ENSMUSG00000053545	0	0	0	0	0	0	0	0	0	0	0	0	0	0	0	0	0	0	0	0	0	0	0	0	0	0	0	0	0
								ENSMUSG00000053624	ENSMUSG00000053624	0	0	0	0	0	0	0	0	0	0	0	0	0	0	0	0	0	0	0	0	0	0	0	0	0	0	0	0	0
								ENSMUSG00000053640	ENSMUSG00000053640	0	0	0	0	0	0	0	0	0	0	0	0	0	0	0	0	0	0	0	0	0	0	0	0	0	0	0	0	0
								ENSMUSG00000053678	ENSMUSG00000053678	0	0	0	0	0	0	0	0	0	0	0	0	0	0	0	0	0	0	0	0	0	0	0	0	0	0	0	0	0
								ENSMUSG00000053695	ENSMUSG00000053695	0	0	0	0	0	0	0	0	0	0	0	0	0	0	0	0	0	0	0	0	0	0	0	0	0	0	0	0	0
								ENSMUSG00000053719	ENSMUSG00000053719	0	0	0	0	0	0	0	0	0	0	0	0	0	0	0	0	0	0	0	0	0	0	0	0	0	0	0	0	0
								ENSMUSG00000053720	ENSMUSG00000053720	0	0	0	0	0	0	0	0	0	0	0	0	0	0	0	0	0	0	0	0	0	0	0	0	0	0	0	0	0
								ENSMUSG00000053729	ENSMUSG00000053729	0	0	0	0	0	0	0	0	0	0	0	0	0	0	0	0	0	0	0	0	0	0	0	0	0	0	0	0	0
								ENSMUSG00000053742	ENSMUSG00000053742	0	0	0	0	0	0	0	0	0	0	0	0	0	0	0	0	0	0	0	0	0	0	0	0	0	0	0	0	0
								ENSMUSG00000053747	ENSMUSG00000053747	0	0	0	0	0	0	0	0	0	0	0	0	0	0	0	0	0	0	0	0	0	0	0	0	0	0	0	0	0
								ENSMUSG00000053765	ENSMUSG00000053765	0	0	0	0	0	0	0	0	0	0	0	0	0	0	0	0	0	0	0	0	0	0	0	0	0	0	0	0	0
								ENSMUSG00000053790	ENSMUSG00000053790	0	0	0	0	0	0	0	0	0	0	0	0	0	0	0	0	0	0	0	0	0	0	0	0	0	0	0	0	0
								ENSMUSG00000053797	ENSMUSG00000053797	0	0	0	0	0	0	0	0	0	0	0	0	0	0	0	0	0	0	0	0	0	0	0	0	0	0	0	0	0
								ENSMUSG00000053815	ENSMUSG00000053815	0	0	0	0	0	0	0	0	0	0	0	0	0	0	0	0	0	0	0	0	0	0	0	0	0	0	0	0	0
								ENSMUSG00000053820	ENSMUSG00000053820	0	0	0	0	0	0	0	0	0	0	0	0	0	0	0	0	0	0	0	0	0	0	0	0	0	0	0	0	0
								ENSMUSG00000053852	ENSMUSG00000053852	0	0	0	0	0	0	0	0	0	0	0	0	0	0	0	0	0	0	0	0	0	0	0	0	0	0	0	0	0
								ENSMUSG00000053856	ENSMUSG00000053856	0	0	0	0	0	0	0	0	0	0	0	0	0	0	0	0	0	0	0	0	0	0	0	0	0	0	0	0	0
								ENSMUSG00000053863	ENSMUSG00000053863	0	0	0	0	0	0	0	0	0	0	0	0	0	0	0	0	0	0	0	0	0	0	0	0	0	0	0	0	0
								ENSMUSG00000053868	ENSMUSG00000053868	0	0	0	0	0	0	0	0	0	0	0	0	0	0	0	0	0	0	0	0	0	0	0	0	0	0	0	0	0
								ENSMUSG00000053873	ENSMUSG00000053873	0	0	0	0	0	0	0	0	0	0	0	0	0	0	0	0	0	0	0	0	0	0	0	0	0	0	0	0	0
								ENSMUSG00000053896	ENSMUSG00000053896	0	0	0	0	0	0	0	0	0	0	0	0	0	0	0	0	0	0	0	0	0	0	0	0	0	0	0	0	0
								ENSMUSG00000053909	ENSMUSG00000053909	0	0	0	0	0	0	0	0	0	0	0	0	0	0	0	0	0	0	0	0	0	0	0	0	0	0	0	0	0
								ENSMUSG00000053961	ENSMUSG00000053961	0	0	0	0	0	0	0	0	0	0	0	0	0	0	0	0	0	0	0	0	0	0	0	0	0	0	0	0	0
								ENSMUSG00000053979	ENSMUSG00000053979	0	0	0	0	0	0	0	0	0	0	0	0	0	0	0	0	0	0	0	0	0	0	0	0	0	0	0	0	0
								ENSMUSG00000053980	ENSMUSG00000053980	0	0	0	0	0	0	0	0	0	0	0	0	0	0	0	0	0	0	0	0	0	0	0	0	0	0	0	0	0
								ENSMUSG00000054005	ENSMUSG00000054005	0	0	0	0	0	0	0	0	0	0	0	0	0	0	0	0	0	0	0	0	0	0	0	0	0	0	0	0	0
								ENSMUSG00000054033	ENSMUSG00000054033	0	0	0	0	0	0	0	0	0	0	0	0	0	0	0	0	0	0	0	0	0	0	0	0	0	0	0	0	0
								ENSMUSG00000054036	ENSMUSG00000054036	0	0	0	0	0	0	0	0	0	0	0	0	0	0	0	0	0	0	0	0	0	0	0	0	0	0	0	0	0
								ENSMUSG00000054046	ENSMUSG00000054046	0	0	0	0	0	0	0	0	0	0	0	0	0	0	0	0	0	0	0	0	0	0	0	0	0	0	0	0	0
								ENSMUSG00000054054	ENSMUSG00000054054	0	0	0	0	0	0	0	0	0	0	0	0	0	0	0	0	0	0	0	0	0	0	0	0	0	0	0	0	0
								ENSMUSG00000054061	ENSMUSG00000054061	0	0	0	0	0	0	0	0	0	0	0	0	0	0	0	0	0	0	0	0	0	0	0	0	0	0	0	0	0
								ENSMUSG00000054069	ENSMUSG00000054069	0	0	0	0	0	0	0	0	0	0	0	0	0	0	0	0	0	0	0	0	0	0	0	0	0	0	0	0	0
								ENSMUSG00000054087	ENSMUSG00000054087	0	0	0	0	0	0	0	0	0	0	0	0	0	0	0	0	0	0	0	0	0	0	0	0	0	0	0	0	0
								ENSMUSG00000054102	ENSMUSG00000054102	0	0	0	0	0	0	0	0	0	0	0	0	0	0	0	0	0	0	0	0	0	0	0	0	0	0	0	0	0
								ENSMUSG00000054117	ENSMUSG00000054117	0	0	0	0	0	0	0	0	0	0	0	0	0	0	0	0	0	0	0	0	0	0	0	0	0	0	0	0	0
								ENSMUSG00000054128	ENSMUSG00000054128	0	0	0	0	0	0	0	0	0	0	0	0	0	0	0	0	0	0	0	0	0	0	0	0	0	0	0	0	0
								ENSMUSG00000054141	ENSMUSG00000054141	0	0	0	0	0	0	0	0	0	0	0	0	0	0	0	0	0	0	0	0	0	0	0	0	0	0	0	0	0
								ENSMUSG00000054142	ENSMUSG00000054142	0	0	0	0	0	0	0	0	0	0	0	0	0	0	0	0	0	0	0	0	0	0	0	0	0	0	0	0	0
								ENSMUSG00000054156	ENSMUSG00000054156	0	0	0	0	0	0	0	0	0	0	0	0	0	0	0	0	0	0	0	0	0	0	0	0	0	0	0	0	0
								ENSMUSG00000054204	ENSMUSG00000054204	0	0	0	0	0	0	0	0	0	0	0	0	0	0	0	0	0	0	0	0	0	0	0	0	0	0	0	0	0
								ENSMUSG00000054215	ENSMUSG00000054215	0	0	0	0	0	0	0	0	0	0	0	0	0	0	0	0	0	0	0	0	0	0	0	0	0	0	0	0	0
								ENSMUSG00000054236	ENSMUSG00000054236	0	0	0	0	0	0	0	0	0	0	0	0	0	0	0	0	0	0	0	0	0	0	0	0	0	0	0	0	0
								ENSMUSG00000054266	ENSMUSG00000054266	0	0	0	0	0	0	0	0	0	0	0	0	0	0	0	0	0	0	0	0	0	0	0	0	0	0	0	0	0
								ENSMUSG00000054272	ENSMUSG00000054272	0	0	0	0	0	0	0	0	0	0	0	0	0	0	0	0	0	0	0	0	0	0	0	0	0	0	0	0	0
								ENSMUSG00000054310	ENSMUSG00000054310	0	0	0	0	0	0	0	0	0	0	0	0	0	0	0	0	0	0	0	0	0	0	0	0	0	0	0	0	0
								ENSMUSG00000054325	ENSMUSG00000054325	0	0	0	0	0	0	0	0	0	0	0	0	0	0	0	0	0	0	0	0	0	0	0	0	0	0	0	0	0
								ENSMUSG00000054351	ENSMUSG00000054351	0	0	0	0	0	0	0	0	0	0	0	0	0	0	0	0	0	0	0	0	0	0	0	0	0	0	0	0	0
								ENSMUSG00000054360	ENSMUSG00000054360	0	0	0	0	0	0	0	0	0	0	0	0	0	0	0	0	0	0	0	0	0	0	0	0	0	0	0	0	0
								ENSMUSG00000054379	ENSMUSG00000054379	0	0	0	0	0	0	0	0	0	0	0	0	0	0	0	0	0	0	0	0	0	0	0	0	0	0	0	0	0
								ENSMUSG00000054406	ENSMUSG00000054406	0	0	0	0	0	0	0	0	0	0	0	0	0	0	0	0	0	0	0	0	0	0	0	0	0	0	0	0	0
								ENSMUSG00000054431	ENSMUSG00000054431	0	0	0	0	0	0	0	0	0	0	0	0	0	0	0	0	0	0	0	0	0	0	0	0	0	0	0	0	0
								ENSMUSG00000054457	ENSMUSG00000054457	0	0	0	0	0	0	0	0	0	0	0	0	0	0	0	0	0	0	0	0	0	0	0	0	0	0	0	0	0
								ENSMUSG00000054497	ENSMUSG00000054497	0	0	0	0	0	0	0	0	0	0	0	0	0	0	0	0	0	0	0	0	0	0	0	0	0	0	0	0	0
								ENSMUSG00000054498	ENSMUSG00000054498	0	0	0	0	0	0	0	0	0	0	0	0	0	0	0	0	0	0	0	0	0	0	0	0	0	0	0	0	0
								ENSMUSG00000054510	ENSMUSG00000054510	0	0	0	0	0	0	0	0	0	0	0	0	0	0	0	0	0	0	0	0	0	0	0	0	0	0	0	0	0
								ENSMUSG00000054523	ENSMUSG00000054523	0	0	0	0	0	0	0	0	0	0	0	0	0	0	0	0	0	0	0	0	0	0	0	0	0	0	0	0	0
								ENSMUSG00000054526	ENSMUSG00000054526	0	0	0	0	0	0	0	0	0	0	0	0	0	0	0	0	0	0	0	0	0	0	0	0	0	0	0	0	0
								ENSMUSG00000054568	ENSMUSG00000054568	0	0	0	0	0	0	0	0	0	0	0	0	0	0	0	0	0	0	0	0	0	0	0	0	0	0	0	0	0
								ENSMUSG00000054618	ENSMUSG00000054618	0	0	0	0	0	0	0	0	0	0	0	0	0	0	0	0	0	0	0	0	0	0	0	0	0	0	0	0	0
								ENSMUSG00000054666	ENSMUSG00000054666	0	0	0	0	0	0	0	0	0	0	0	0	0	0	0	0	0	0	0	0	0	0	0	0	0	0	0	0	0
								ENSMUSG00000054667	ENSMUSG00000054667	0	0	0	0	0	0	0	0	0	0	0	0	0	0	0	0	0	0	0	0	0	0	0	0	0	0	0	0	0
								ENSMUSG00000054727	ENSMUSG00000054727	0	0	0	0	0	0	0	0	0	0	0	0	0	0	0	0	0	0	0	0	0	0	0	0	0	0	0	0	0
								ENSMUSG00000054759	ENSMUSG00000054759	0	0	0	0	0	0	0	0	0	0	0	0	0	0	0	0	0	0	0	0	0	0	0	0	0	0	0	0	0
								ENSMUSG00000054890	ENSMUSG00000054890	0	0	0	0	0	0	0	0	0	0	0	0	0	0	0	0	0	0	0	0	0	0	0	0	0	0	0	0	0
								ENSMUSG00000054905	ENSMUSG00000054905	0	0	0	0	0	0	0	0	0	0	0	0	0	0	0	0	0	0	0	0	0	0	0	0	0	0	0	0	0
								ENSMUSG00000054938	ENSMUSG00000054938	0	0	0	0	0	0	0	0	0	0	0	0	0	0	0	0	0	0	0	0	0	0	0	0	0	0	0	0	0
								ENSMUSG00000054940	ENSMUSG00000054940	0	0	0	0	0	0	0	0	0	0	0	0	0	0	0	0	0	0	0	0	0	0	0	0	0	0	0	0	0
								ENSMUSG00000054976	ENSMUSG00000054976	0	0	0	0	0	0	0	0	0	0	0	0	0	0	0	0	0	0	0	0	0	0	0	0	0	0	0	0	0
								ENSMUSG00000054988	ENSMUSG00000054988	0	0	0	0	0	0	0	0	0	0	0	0	0	0	0	0	0	0	0	0	0	0	0	0	0	0	0	0	0
								ENSMUSG00000054994	ENSMUSG00000054994	0	0	0	0	0	0	0	0	0	0	0	0	0	0	0	0	0	0	0	0	0	0	0	0	0	0	0	0	0
								ENSMUSG00000055010	ENSMUSG00000055010	0	0	0	0	0	0	0	0	0	0	0	0	0	0	0	0	0	0	0	0	0	0	0	0	0	0	0	0	0
								ENSMUSG00000055015	ENSMUSG00000055015	0	0	0	0	0	0	0	0	0	0	0	0	0	0	0	0	0	0	0	0	0	0	0	0	0	0	0	0	0
								ENSMUSG00000055022	ENSMUSG00000055022	0	0	0	0	0	0	0	0	0	0	0	0	0	0	0	0	0	0	0	0	0	0	0	0	0	0	0	0	0
								ENSMUSG00000055026	ENSMUSG00000055026	0	0	0	0	0	0	0	0	0	0	0	0	0	0	0	0	0	0	0	0	0	0	0	0	0	0	0	0	0
								ENSMUSG00000055030	ENSMUSG00000055030	0	0	0	0	0	0	0	0	0	0	0	0	0	0	0	0	0	0	0	0	0	0	0	0	0	0	0	0	0
								ENSMUSG00000055033	ENSMUSG00000055033	0	0	0	0	0	0	0	0	0	0	0	0	0	0	0	0	0	0	0	0	0	0	0	0	0	0	0	0	0
								ENSMUSG00000055048	ENSMUSG00000055048	0	0	0	0	0	0	0	0	0	0	0	0	0	0	0	0	0	0	0	0	0	0	0	0	0	0	0	0	0
								ENSMUSG00000055072	ENSMUSG00000055072	0	0	0	0	0	0	0	0	0	0	0	0	0	0	0	0	0	0	0	0	0	0	0	0	0	0	0	0	0
								ENSMUSG00000055078	ENSMUSG00000055078	0	0	0	0	0	0	0	0	0	0	0	0	0	0	0	0	0	0	0	0	0	0	0	0	0	0	0	0	0
								ENSMUSG00000055088	ENSMUSG00000055088	0	0	0	0	0	0	0	0	0	0	0	0	0	0	0	0	0	0	0	0	0	0	0	0	0	0	0	0	0
								ENSMUSG00000055095	ENSMUSG00000055095	0	0	0	0	0	0	0	0	0	0	0	0	0	0	0	0	0	0	0	0	0	0	0	0	0	0	0	0	0
								ENSMUSG00000055099	ENSMUSG00000055099	0	0	0	0	0	0	0	0	0	0	0	0	0	0	0	0	0	0	0	0	0	0	0	0	0	0	0	0	0
								ENSMUSG00000055109	ENSMUSG00000055109	0	0	0	0	0	0	0	0	0	0	0	0	0	0	0	0	0	0	0	0	0	0	0	0	0	0	0	0	0
								ENSMUSG00000055125	ENSMUSG00000055125	0	0	0	0	0	0	0	0	0	0	0	0	0	0	0	0	0	0	0	0	0	0	0	0	0	0	0	0	0
								ENSMUSG00000055138	ENSMUSG00000055138	0	0	0	0	0	0	0	0	0	0	0	0	0	0	0	0	0	0	0	0	0	0	0	0	0	0	0	0	0
								ENSMUSG00000055193	ENSMUSG00000055193	0	0	0	0	0	0	0	0	0	0	0	0	0	0	0	0	0	0	0	0	0	0	0	0	0	0	0	0	0
								ENSMUSG00000055198	ENSMUSG00000055198	0	0	0	0	0	0	0	0	0	0	0	0	0	0	0	0	0	0	0	0	0	0	0	0	0	0	0	0	0
								ENSMUSG00000055357	ENSMUSG00000055357	0	0	0	0	0	0	0	0	0	0	0	0	0	0	0	0	0	0	0	0	0	0	0	0	0	0	0	0	0
								ENSMUSG00000055360	ENSMUSG00000055360	0	0	0	0	0	0	0	0	0	0	0	0	0	0	0	0	0	0	0	0	0	0	0	0	0	0	0	0	0
								ENSMUSG00000055373	ENSMUSG00000055373	0	0	0	0	0	0	0	0	0	0	0	0	0	0	0	0	0	0	0	0	0	0	0	0	0	0	0	0	0
								ENSMUSG00000055403	ENSMUSG00000055403	0	0	0	0	0	0	0	0	0	0	0	0	0	0	0	0	0	0	0	0	0	0	0	0	0	0	0	0	0
								ENSMUSG00000055408	ENSMUSG00000055408	0	0	0	0	0	0	0	0	0	0	0	0	0	0	0	0	0	0	0	0	0	0	0	0	0	0	0	0	0
								ENSMUSG00000055446	ENSMUSG00000055446	0	0	0	0	0	0	0	0	0	0	0	0	0	0	0	0	0	0	0	0	0	0	0	0	0	0	0	0	0
								ENSMUSG00000055456	ENSMUSG00000055456	0	0	0	0	0	0	0	0	0	0	0	0	0	0	0	0	0	0	0	0	0	0	0	0	0	0	0	0	0
								ENSMUSG00000055515	ENSMUSG00000055515	0	0	0	0	0	0	0	0	0	0	0	0	0	0	0	0	0	0	0	0	0	0	0	0	0	0	0	0	0
								ENSMUSG00000055540	ENSMUSG00000055540	0	0	0	0	0	0	0	0	0	0	0	0	0	0	0	0	0	0	0	0	0	0	0	0	0	0	0	0	0
								ENSMUSG00000055547	ENSMUSG00000055547	0	0	0	0	0	0	0	0	0	0	0	0	0	0	0	0	0	0	0	0	0	0	0	0	0	0	0	0	0
								ENSMUSG00000055571	ENSMUSG00000055571	0	0	0	0	0	0	0	0	0	0	0	0	0	0	0	0	0	0	0	0	0	0	0	0	0	0	0	0	0
								ENSMUSG00000055594	ENSMUSG00000055594	0	0	0	0	0	0	0	0	0	0	0	0	0	0	0	0	0	0	0	0	0	0	0	0	0	0	0	0	0
								ENSMUSG00000055609	ENSMUSG00000055609	0	0	0	0	0	0	0	0	0	0	0	0	0	0	0	0	0	0	0	0	0	0	0	0	0	0	0	0	0
								ENSMUSG00000055610	ENSMUSG00000055610	0	0	0	0	0	0	0	0	0	0	0	0	0	0	0	0	0	0	0	0	0	0	0	0	0	0	0	0	0
								ENSMUSG00000055621	ENSMUSG00000055621	0	0	0	0	0	0	0	0	0	0	0	0	0	0	0	0	0	0	0	0	0	0	0	0	0	0	0	0	0
								ENSMUSG00000055643	ENSMUSG00000055643	0	0	0	0	0	0	0	0	0	0	0	0	0	0	0	0	0	0	0	0	0	0	0	0	0	0	0	0	0
								ENSMUSG00000055679	ENSMUSG00000055679	0	0	0	0	0	0	0	0	0	0	0	0	0	0	0	0	0	0	0	0	0	0	0	0	0	0	0	0	0
								ENSMUSG00000055700	ENSMUSG00000055700	0	0	0	0	0	0	0	0	0	0	0	0	0	0	0	0	0	0	0	0	0	0	0	0	0	0	0	0	0
								ENSMUSG00000055732	ENSMUSG00000055732	0	0	0	0	0	0	0	0	0	0	0	0	0	0	0	0	0	0	0	0	0	0	0	0	0	0	0	0	0
								ENSMUSG00000055746	ENSMUSG00000055746	0	0	0	0	0	0	0	0	0	0	0	0	0	0	0	0	0	0	0	0	0	0	0	0	0	0	0	0	0
								ENSMUSG00000055771	ENSMUSG00000055771	0	0	0	0	0	0	0	0	0	0	0	0	0	0	0	0	0	0	0	0	0	0	0	0	0	0	0	0	0
								ENSMUSG00000055775	ENSMUSG00000055775	0	0	0	0	0	0	0	0	0	0	0	0	0	0	0	0	0	0	0	0	0	0	0	0	0	0	0	0	0
								ENSMUSG00000055780	ENSMUSG00000055780	0	0	0	0	0	0	0	0	0	0	0	0	0	0	0	0	0	0	0	0	0	0	0	0	0	0	0	0	0
								ENSMUSG00000055789	ENSMUSG00000055789	0	0	0	0	0	0	0	0	0	0	0	0	0	0	0	0	0	0	0	0	0	0	0	0	0	0	0	0	0
								ENSMUSG00000055811	ENSMUSG00000055811	0	0	0	0	0	0	0	0	0	0	0	0	0	0	0	0	0	0	0	0	0	0	0	0	0	0	0	0	0
								ENSMUSG00000055820	ENSMUSG00000055820	0	0	0	0	0	0	0	0	0	0	0	0	0	0	0	0	0	0	0	0	0	0	0	0	0	0	0	0	0
								ENSMUSG00000055827	ENSMUSG00000055827	0	0	0	0	0	0	0	0	0	0	0	0	0	0	0	0	0	0	0	0	0	0	0	0	0	0	0	0	0
								ENSMUSG00000055838	ENSMUSG00000055838	0	0	0	0	0	0	0	0	0	0	0	0	0	0	0	0	0	0	0	0	0	0	0	0	0	0	0	0	0
								ENSMUSG00000055874	ENSMUSG00000055874	0	0	0	0	0	0	0	0	0	0	0	0	0	0	0	0	0	0	0	0	0	0	0	0	0	0	0	0	0
								ENSMUSG00000055891	ENSMUSG00000055891	0	0	0	0	0	0	0	0	0	0	0	0	0	0	0	0	0	0	0	0	0	0	0	0	0	0	0	0	0
								ENSMUSG00000055895	ENSMUSG00000055895	0	0	0	0	0	0	0	0	0	0	0	0	0	0	0	0	0	0	0	0	0	0	0	0	0	0	0	0	0
								ENSMUSG00000055933	ENSMUSG00000055933	0	0	0	0	0	0	0	0	0	0	0	0	0	0	0	0	0	0	0	0	0	0	0	0	0	0	0	0	0
								ENSMUSG00000055942	ENSMUSG00000055942	0	0	0	0	0	0	0	0	0	0	0	0	0	0	0	0	0	0	0	0	0	0	0	0	0	0	0	0	0
								ENSMUSG00000055944	ENSMUSG00000055944	0	0	0	0	0	0	0	0	0	0	0	0	0	0	0	0	0	0	0	0	0	0	0	0	0	0	0	0	0
								ENSMUSG00000055958	ENSMUSG00000055958	0	0	0	0	0	0	0	0	0	0	0	0	0	0	0	0	0	0	0	0	0	0	0	0	0	0	0	0	0
								ENSMUSG00000055960	ENSMUSG00000055960	0	0	0	0	0	0	0	0	0	0	0	0	0	0	0	0	0	0	0	0	0	0	0	0	0	0	0	0	0
								ENSMUSG00000055961	ENSMUSG00000055961	0	0	0	0	0	0	0	0	0	0	0	0	0	0	0	0	0	0	0	0	0	0	0	0	0	0	0	0	0
								ENSMUSG00000055968	ENSMUSG00000055968	0	0	0	0	0	0	0	0	0	0	0	0	0	0	0	0	0	0	0	0	0	0	0	0	0	0	0	0	0
								ENSMUSG00000055971	ENSMUSG00000055971	0	0	0	0	0	0	0	0	0	0	0	0	0	0	0	0	0	0	0	0	0	0	0	0	0	0	0	0	0
								ENSMUSG00000056008	ENSMUSG00000056008	0	0	0	0	0	0	0	0	0	0	0	0	0	0	0	0	0	0	0	0	0	0	0	0	0	0	0	0	0
								ENSMUSG00000056018	ENSMUSG00000056018	0	0	0	0	0	0	0	0	0	0	0	0	0	0	0	0	0	0	0	0	0	0	0	0	0	0	0	0	0
								ENSMUSG00000056115	ENSMUSG00000056115	0	0	0	0	0	0	0	0	0	0	0	0	0	0	0	0	0	0	0	0	0	0	0	0	0	0	0	0	0
								ENSMUSG00000056155	ENSMUSG00000056155	0	0	0	0	0	0	0	0	0	0	0	0	0	0	0	0	0	0	0	0	0	0	0	0	0	0	0	0	0
								ENSMUSG00000056184	ENSMUSG00000056184	0	0	0	0	0	0	0	0	0	0	0	0	0	0	0	0	0	0	0	0	0	0	0	0	0	0	0	0	0
								ENSMUSG00000056197	ENSMUSG00000056197	0	0	0	0	0	0	0	0	0	0	0	0	0	0	0	0	0	0	0	0	0	0	0	0	0	0	0	0	0
								ENSMUSG00000056219	ENSMUSG00000056219	0	0	0	0	0	0	0	0	0	0	0	0	0	0	0	0	0	0	0	0	0	0	0	0	0	0	0	0	0
								ENSMUSG00000056223	ENSMUSG00000056223	0	0	0	0	0	0	0	0	0	0	0	0	0	0	0	0	0	0	0	0	0	0	0	0	0	0	0	0	0
								ENSMUSG00000056270	ENSMUSG00000056270	0	0	0	0	0	0	0	0	0	0	0	0	0	0	0	0	0	0	0	0	0	0	0	0	0	0	0	0	0
								ENSMUSG00000056281	ENSMUSG00000056281	0	0	0	0	0	0	0	0	0	0	0	0	0	0	0	0	0	0	0	0	0	0	0	0	0	0	0	0	0
								ENSMUSG00000056293	ENSMUSG00000056293	0	0	0	0	0	0	0	0	0	0	0	0	0	0	0	0	0	0	0	0	0	0	0	0	0	0	0	0	0
								ENSMUSG00000056306	ENSMUSG00000056306	0	0	0	0	0	0	0	0	0	0	0	0	0	0	0	0	0	0	0	0	0	0	0	0	0	0	0	0	0
								ENSMUSG00000056316	ENSMUSG00000056316	0	0	0	0	0	0	0	0	0	0	0	0	0	0	0	0	0	0	0	0	0	0	0	0	0	0	0	0	0
								ENSMUSG00000056328	ENSMUSG00000056328	0	0	0	0	0	0	0	0	0	0	0	0	0	0	0	0	0	0	0	0	0	0	0	0	0	0	0	0	0
								ENSMUSG00000056359	ENSMUSG00000056359	0	0	0	0	0	0	0	0	0	0	0	0	0	0	0	0	0	0	0	0	0	0	0	0	0	0	0	0	0
								ENSMUSG00000056370	ENSMUSG00000056370	0	0	0	0	0	0	0	0	0	0	0	0	0	0	0	0	0	0	0	0	0	0	0	0	0	0	0	0	0
								ENSMUSG00000056379	ENSMUSG00000056379	0	0	0	0	0	0	0	0	0	0	0	0	0	0	0	0	0	0	0	0	0	0	0	0	0	0	0	0	0
								ENSMUSG00000056380	ENSMUSG00000056380	0	0	0	0	0	0	0	0	0	0	0	0	0	0	0	0	0	0	0	0	0	0	0	0	0	0	0	0	0
								ENSMUSG00000056412	ENSMUSG00000056412	0	0	0	0	0	0	0	0	0	0	0	0	0	0	0	0	0	0	0	0	0	0	0	0	0	0	0	0	0
								ENSMUSG00000056426	ENSMUSG00000056426	0	0	0	0	0	0	0	0	0	0	0	0	0	0	0	0	0	0	0	0	0	0	0	0	0	0	0	0	0
								ENSMUSG00000056457	ENSMUSG00000056457	0	0	0	0	0	0	0	0	0	0	0	0	0	0	0	0	0	0	0	0	0	0	0	0	0	0	0	0	0
								ENSMUSG00000056509	ENSMUSG00000056509	0	0	0	0	0	0	0	0	0	0	0	0	0	0	0	0	0	0	0	0	0	0	0	0	0	0	0	0	0
								ENSMUSG00000056544	ENSMUSG00000056544	0	0	0	0	0	0	0	0	0	0	0	0	0	0	0	0	0	0	0	0	0	0	0	0	0	0	0	0	0
								ENSMUSG00000056564	ENSMUSG00000056564	0	0	0	0	0	0	0	0	0	0	0	0	0	0	0	0	0	0	0	0	0	0	0	0	0	0	0	0	0
								ENSMUSG00000056586	ENSMUSG00000056586	0	0	0	0	0	0	0	0	0	0	0	0	0	0	0	0	0	0	0	0	0	0	0	0	0	0	0	0	0
								ENSMUSG00000056600	ENSMUSG00000056600	0	0	0	0	0	0	0	0	0	0	0	0	0	0	0	0	0	0	0	0	0	0	0	0	0	0	0	0	0
								ENSMUSG00000056605	ENSMUSG00000056605	0	0	0	0	0	0	0	0	0	0	0	0	0	0	0	0	0	0	0	0	0	0	0	0	0	0	0	0	0
								ENSMUSG00000056606	ENSMUSG00000056606	0	0	0	0	0	0	0	0	0	0	0	0	0	0	0	0	0	0	0	0	0	0	0	0	0	0	0	0	0
								ENSMUSG00000056632	ENSMUSG00000056632	0	0	0	0	0	0	0	0	0	0	0	0	0	0	0	0	0	0	0	0	0	0	0	0	0	0	0	0	0
								ENSMUSG00000056682	ENSMUSG00000056682	0	0	0	0	0	0	0	0	0	0	0	0	0	0	0	0	0	0	0	0	0	0	0	0	0	0	0	0	0
								ENSMUSG00000056696	ENSMUSG00000056696	0	0	0	0	0	0	0	0	0	0	0	0	0	0	0	0	0	0	0	0	0	0	0	0	0	0	0	0	0
								ENSMUSG00000056699	ENSMUSG00000056699	0	0	0	0	0	0	0	0	0	0	0	0	0	0	0	0	0	0	0	0	0	0	0	0	0	0	0	0	0
								ENSMUSG00000056706	ENSMUSG00000056706	0	0	0	0	0	0	0	0	0	0	0	0	0	0	0	0	0	0	0	0	0	0	0	0	0	0	0	0	0
								ENSMUSG00000056728	ENSMUSG00000056728	0	0	0	0	0	0	0	0	0	0	0	0	0	0	0	0	0	0	0	0	0	0	0	0	0	0	0	0	0
								ENSMUSG00000056755	ENSMUSG00000056755	0	0	0	0	0	0	0	0	0	0	0	0	0	0	0	0	0	0	0	0	0	0	0	0	0	0	0	0	0
								ENSMUSG00000056772	ENSMUSG00000056772	0	0	0	0	0	0	0	0	0	0	0	0	0	0	0	0	0	0	0	0	0	0	0	0	0	0	0	0	0
								ENSMUSG00000056782	ENSMUSG00000056782	0	0	0	0	0	0	0	0	0	0	0	0	0	0	0	0	0	0	0	0	0	0	0	0	0	0	0	0	0
								ENSMUSG00000056797	ENSMUSG00000056797	0	0	0	0	0	0	0	0	0	0	0	0	0	0	0	0	0	0	0	0	0	0	0	0	0	0	0	0	0
								ENSMUSG00000056815	ENSMUSG00000056815	0	0	0	0	0	0	0	0	0	0	0	0	0	0	0	0	0	0	0	0	0	0	0	0	0	0	0	0	0
								ENSMUSG00000056822	ENSMUSG00000056822	0	0	0	0	0	0	0	0	0	0	0	0	0	0	0	0	0	0	0	0	0	0	0	0	0	0	0	0	0
								ENSMUSG00000056824	ENSMUSG00000056824	0	0	0	0	0	0	0	0	0	0	0	0	0	0	0	0	0	0	0	0	0	0	0	0	0	0	0	0	0
								ENSMUSG00000056829	ENSMUSG00000056829	0	0	0	0	0	0	0	0	0	0	0	0	0	0	0	0	0	0	0	0	0	0	0	0	0	0	0	0	0
								ENSMUSG00000056836	ENSMUSG00000056836	0	0	0	0	0	0	0	0	0	0	0	0	0	0	0	0	0	0	0	0	0	0	0	0	0	0	0	0	0
								ENSMUSG00000056853	ENSMUSG00000056853	0	0	0	0	0	0	0	0	0	0	0	0	0	0	0	0	0	0	0	0	0	0	0	0	0	0	0	0	0
								ENSMUSG00000056854	ENSMUSG00000056854	0	0	0	0	0	0	0	0	0	0	0	0	0	0	0	0	0	0	0	0	0	0	0	0	0	0	0	0	0
								ENSMUSG00000056856	ENSMUSG00000056856	0	0	0	0	0	0	0	0	0	0	0	0	0	0	0	0	0	0	0	0	0	0	0	0	0	0	0	0	0
								ENSMUSG00000056858	ENSMUSG00000056858	0	0	0	0	0	0	0	0	0	0	0	0	0	0	0	0	0	0	0	0	0	0	0	0	0	0	0	0	0
								ENSMUSG00000056877	ENSMUSG00000056877	0	0	0	0	0	0	0	0	0	0	0	0	0	0	0	0	0	0	0	0	0	0	0	0	0	0	0	0	0
								ENSMUSG00000056880	ENSMUSG00000056880	0	0	0	0	0	0	0	0	0	0	0	0	0	0	0	0	0	0	0	0	0	0	0	0	0	0	0	0	0
								ENSMUSG00000056883	ENSMUSG00000056883	0	0	0	0	0	0	0	0	0	0	0	0	0	0	0	0	0	0	0	0	0	0	0	0	0	0	0	0	0
								ENSMUSG00000056885	ENSMUSG00000056885	0	0	0	0	0	0	0	0	0	0	0	0	0	0	0	0	0	0	0	0	0	0	0	0	0	0	0	0	0
								ENSMUSG00000056901	ENSMUSG00000056901	0	0	0	0	0	0	0	0	0	0	0	0	0	0	0	0	0	0	0	0	0	0	0	0	0	0	0	0	0
								ENSMUSG00000056910	ENSMUSG00000056910	0	0	0	0	0	0	0	0	0	0	0	0	0	0	0	0	0	0	0	0	0	0	0	0	0	0	0	0	0
								ENSMUSG00000056912	ENSMUSG00000056912	0	0	0	0	0	0	0	0	0	0	0	0	0	0	0	0	0	0	0	0	0	0	0	0	0	0	0	0	0
								ENSMUSG00000056921	ENSMUSG00000056921	0	0	0	0	0	0	0	0	0	0	0	0	0	0	0	0	0	0	0	0	0	0	0	0	0	0	0	0	0
								ENSMUSG00000056926	ENSMUSG00000056926	0	0	0	0	0	0	0	0	0	0	0	0	0	0	0	0	0	0	0	0	0	0	0	0	0	0	0	0	0
								ENSMUSG00000056943	ENSMUSG00000056943	0	0	0	0	0	0	0	0	0	0	0	0	0	0	0	0	0	0	0	0	0	0	0	0	0	0	0	0	0
								ENSMUSG00000056946	ENSMUSG00000056946	0	0	0	0	0	0	0	0	0	0	0	0	0	0	0	0	0	0	0	0	0	0	0	0	0	0	0	0	0
								ENSMUSG00000056959	ENSMUSG00000056959	0	0	0	0	0	0	0	0	0	0	0	0	0	0	0	0	0	0	0	0	0	0	0	0	0	0	0	0	0
								ENSMUSG00000056961	ENSMUSG00000056961	0	0	0	0	0	0	0	0	0	0	0	0	0	0	0	0	0	0	0	0	0	0	0	0	0	0	0	0	0
								ENSMUSG00000056972	ENSMUSG00000056972	0	0	0	0	0	0	0	0	0	0	0	0	0	0	0	0	0	0	0	0	0	0	0	0	0	0	0	0	0
								ENSMUSG00000056995	ENSMUSG00000056995	0	0	0	0	0	0	0	0	0	0	0	0	0	0	0	0	0	0	0	0	0	0	0	0	0	0	0	0	0
								ENSMUSG00000057000	ENSMUSG00000057000	0	0	0	0	0	0	0	0	0	0	0	0	0	0	0	0	0	0	0	0	0	0	0	0	0	0	0	0	0
								ENSMUSG00000057021	ENSMUSG00000057021	0	0	0	0	0	0	0	0	0	0	0	0	0	0	0	0	0	0	0	0	0	0	0	0	0	0	0	0	0
								ENSMUSG00000057036	ENSMUSG00000057036	0	0	0	0	0	0	0	0	0	0	0	0	0	0	0	0	0	0	0	0	0	0	0	0	0	0	0	0	0
								ENSMUSG00000057047	ENSMUSG00000057047	0	0	0	0	0	0	0	0	0	0	0	0	0	0	0	0	0	0	0	0	0	0	0	0	0	0	0	0	0
								ENSMUSG00000057050	ENSMUSG00000057050	0	0	0	0	0	0	0	0	0	0	0	0	0	0	0	0	0	0	0	0	0	0	0	0	0	0	0	0	0
								ENSMUSG00000057067	ENSMUSG00000057067	0	0	0	0	0	0	0	0	0	0	0	0	0	0	0	0	0	0	0	0	0	0	0	0	0	0	0	0	0
								ENSMUSG00000057072	ENSMUSG00000057072	0	0	0	0	0	0	0	0	0	0	0	0	0	0	0	0	0	0	0	0	0	0	0	0	0	0	0	0	0
								ENSMUSG00000057116	ENSMUSG00000057116	0	0	0	0	0	0	0	0	0	0	0	0	0	0	0	0	0	0	0	0	0	0	0	0	0	0	0	0	0
								ENSMUSG00000057149	ENSMUSG00000057149	0	0	0	0	0	0	0	0	0	0	0	0	0	0	0	0	0	0	0	0	0	0	0	0	0	0	0	0	0
								ENSMUSG00000057161	ENSMUSG00000057161	0	0	0	0	0	0	0	0	0	0	0	0	0	0	0	0	0	0	0	0	0	0	0	0	0	0	0	0	0
								ENSMUSG00000057170	ENSMUSG00000057170	0	0	0	0	0	0	0	0	0	0	0	0	0	0	0	0	0	0	0	0	0	0	0	0	0	0	0	0	0
								ENSMUSG00000057174	ENSMUSG00000057174	0	0	0	0	0	0	0	0	0	0	0	0	0	0	0	0	0	0	0	0	0	0	0	0	0	0	0	0	0
								ENSMUSG00000057179	ENSMUSG00000057179	0	0	0	0	0	0	0	0	0	0	0	0	0	0	0	0	0	0	0	0	0	0	0	0	0	0	0	0	0
								ENSMUSG00000057195	ENSMUSG00000057195	0	0	0	0	0	0	0	0	0	0	0	0	0	0	0	0	0	0	0	0	0	0	0	0	0	0	0	0	0
								ENSMUSG00000057203	ENSMUSG00000057203	0	0	0	0	0	0	0	0	0	0	0	0	0	0	0	0	0	0	0	0	0	0	0	0	0	0	0	0	0
								ENSMUSG00000057207	ENSMUSG00000057207	0	0	0	0	0	0	0	0	0	0	0	0	0	0	0	0	0	0	0	0	0	0	0	0	0	0	0	0	0
								ENSMUSG00000057215	ENSMUSG00000057215	0	0	0	0	0	0	0	0	0	0	0	0	0	0	0	0	0	0	0	0	0	0	0	0	0	0	0	0	0
								ENSMUSG00000057216	ENSMUSG00000057216	0	0	0	0	0	0	0	0	0	0	0	0	0	0	0	0	0	0	0	0	0	0	0	0	0	0	0	0	0
								ENSMUSG00000057240	ENSMUSG00000057240	0	0	0	0	0	0	0	0	0	0	0	0	0	0	0	0	0	0	0	0	0	0	0	0	0	0	0	0	0
								ENSMUSG00000057270	ENSMUSG00000057270	0	0	0	0	0	0	0	0	0	0	0	0	0	0	0	0	0	0	0	0	0	0	0	0	0	0	0	0	0
								ENSMUSG00000057290	ENSMUSG00000057290	0	0	0	0	0	0	0	0	0	0	0	0	0	0	0	0	0	0	0	0	0	0	0	0	0	0	0	0	0
								ENSMUSG00000057321	ENSMUSG00000057321	0	0	0	0	0	0	0	0	0	0	0	0	0	0	0	0	0	0	0	0	0	0	0	0	0	0	0	0	0
								ENSMUSG00000057349	ENSMUSG00000057349	0	0	0	0	0	0	0	0	0	0	0	0	0	0	0	0	0	0	0	0	0	0	0	0	0	0	0	0	0
								ENSMUSG00000057351	ENSMUSG00000057351	0	0	0	0	0	0	0	0	0	0	0	0	0	0	0	0	0	0	0	0	0	0	0	0	0	0	0	0	0
								ENSMUSG00000057370	ENSMUSG00000057370	0	0	0	0	0	0	0	0	0	0	0	0	0	0	0	0	0	0	0	0	0	0	0	0	0	0	0	0	0
								ENSMUSG00000057381	ENSMUSG00000057381	0	0	0	0	0	0	0	0	0	0	0	0	0	0	0	0	0	0	0	0	0	0	0	0	0	0	0	0	0
								ENSMUSG00000057417	ENSMUSG00000057417	0	0	0	0	0	0	0	0	0	0	0	0	0	0	0	0	0	0	0	0	0	0	0	0	0	0	0	0	0
								ENSMUSG00000057424	ENSMUSG00000057424	0	0	0	0	0	0	0	0	0	0	0	0	0	0	0	0	0	0	0	0	0	0	0	0	0	0	0	0	0
								ENSMUSG00000057439	ENSMUSG00000057439	0	0	0	0	0	0	0	0	0	0	0	0	0	0	0	0	0	0	0	0	0	0	0	0	0	0	0	0	0
								ENSMUSG00000057443	ENSMUSG00000057443	0	0	0	0	0	0	0	0	0	0	0	0	0	0	0	0	0	0	0	0	0	0	0	0	0	0	0	0	0
								ENSMUSG00000057444	ENSMUSG00000057444	0	0	0	0	0	0	0	0	0	0	0	0	0	0	0	0	0	0	0	0	0	0	0	0	0	0	0	0	0
								ENSMUSG00000057446	ENSMUSG00000057446	0	0	0	0	0	0	0	0	0	0	0	0	0	0	0	0	0	0	0	0	0	0	0	0	0	0	0	0	0
								ENSMUSG00000057447	ENSMUSG00000057447	0	0	0	0	0	0	0	0	0	0	0	0	0	0	0	0	0	0	0	0	0	0	0	0	0	0	0	0	0
								ENSMUSG00000057454	ENSMUSG00000057454	0	0	0	0	0	0	0	0	0	0	0	0	0	0	0	0	0	0	0	0	0	0	0	0	0	0	0	0	0
								ENSMUSG00000057461	ENSMUSG00000057461	0	0	0	0	0	0	0	0	0	0	0	0	0	0	0	0	0	0	0	0	0	0	0	0	0	0	0	0	0
								ENSMUSG00000057464	ENSMUSG00000057464	0	0	0	0	0	0	0	0	0	0	0	0	0	0	0	0	0	0	0	0	0	0	0	0	0	0	0	0	0
								ENSMUSG00000057499	ENSMUSG00000057499	0	0	0	0	0	0	0	0	0	0	0	0	0	0	0	0	0	0	0	0	0	0	0	0	0	0	0	0	0
								ENSMUSG00000057503	ENSMUSG00000057503	0	0	0	0	0	0	0	0	0	0	0	0	0	0	0	0	0	0	0	0	0	0	0	0	0	0	0	0	0
								ENSMUSG00000057513	ENSMUSG00000057513	0	0	0	0	0	0	0	0	0	0	0	0	0	0	0	0	0	0	0	0	0	0	0	0	0	0	0	0	0
								ENSMUSG00000057534	ENSMUSG00000057534	0	0	0	0	0	0	0	0	0	0	0	0	0	0	0	0	0	0	0	0	0	0	0	0	0	0	0	0	0
								ENSMUSG00000057540	ENSMUSG00000057540	0	0	0	0	0	0	0	0	0	0	0	0	0	0	0	0	0	0	0	0	0	0	0	0	0	0	0	0	0
								ENSMUSG00000057564	ENSMUSG00000057564	0	0	0	0	0	0	0	0	0	0	0	0	0	0	0	0	0	0	0	0	0	0	0	0	0	0	0	0	0
								ENSMUSG00000057577	ENSMUSG00000057577	0	0	0	0	0	0	0	0	0	0	0	0	0	0	0	0	0	0	0	0	0	0	0	0	0	0	0	0	0
								ENSMUSG00000057592	ENSMUSG00000057592	0	0	0	0	0	0	0	0	0	0	0	0	0	0	0	0	0	0	0	0	0	0	0	0	0	0	0	0	0
								ENSMUSG00000057612	ENSMUSG00000057612	0	0	0	0	0	0	0	0	0	0	0	0	0	0	0	0	0	0	0	0	0	0	0	0	0	0	0	0	0
								ENSMUSG00000057626	ENSMUSG00000057626	0	0	0	0	0	0	0	0	0	0	0	0	0	0	0	0	0	0	0	0	0	0	0	0	0	0	0	0	0
								ENSMUSG00000057650	ENSMUSG00000057650	0	0	0	0	0	0	0	0	0	0	0	0	0	0	0	0	0	0	0	0	0	0	0	0	0	0	0	0	0
								ENSMUSG00000057654	ENSMUSG00000057654	0	0	0	0	0	0	0	0	0	0	0	0	0	0	0	0	0	0	0	0	0	0	0	0	0	0	0	0	0
								ENSMUSG00000057674	ENSMUSG00000057674	0	0	0	0	0	0	0	0	0	0	0	0	0	0	0	0	0	0	0	0	0	0	0	0	0	0	0	0	0
								ENSMUSG00000057685	ENSMUSG00000057685	0	0	0	0	0	0	0	0	0	0	0	0	0	0	0	0	0	0	0	0	0	0	0	0	0	0	0	0	0
								ENSMUSG00000057696	ENSMUSG00000057696	0	0	0	0	0	0	0	0	0	0	0	0	0	0	0	0	0	0	0	0	0	0	0	0	0	0	0	0	0
								ENSMUSG00000057699	ENSMUSG00000057699	0	0	0	0	0	0	0	0	0	0	0	0	0	0	0	0	0	0	0	0	0	0	0	0	0	0	0	0	0
								ENSMUSG00000057710	ENSMUSG00000057710	0	0	0	0	0	0	0	0	0	0	0	0	0	0	0	0	0	0	0	0	0	0	0	0	0	0	0	0	0
								ENSMUSG00000057723	ENSMUSG00000057723	0	0	0	0	0	0	0	0	0	0	0	0	0	0	0	0	0	0	0	0	0	0	0	0	0	0	0	0	0
								ENSMUSG00000057726	ENSMUSG00000057726	0	0	0	0	0	0	0	0	0	0	0	0	0	0	0	0	0	0	0	0	0	0	0	0	0	0	0	0	0
								ENSMUSG00000057735	ENSMUSG00000057735	0	0	0	0	0	0	0	0	0	0	0	0	0	0	0	0	0	0	0	0	0	0	0	0	0	0	0	0	0
								ENSMUSG00000057754	ENSMUSG00000057754	0	0	0	0	0	0	0	0	0	0	0	0	0	0	0	0	0	0	0	0	0	0	0	0	0	0	0	0	0
								ENSMUSG00000057761	ENSMUSG00000057761	0	0	0	0	0	0	0	0	0	0	0	0	0	0	0	0	0	0	0	0	0	0	0	0	0	0	0	0	0
								ENSMUSG00000057770	ENSMUSG00000057770	0	0	0	0	0	0	0	0	0	0	0	0	0	0	0	0	0	0	0	0	0	0	0	0	0	0	0	0	0
								ENSMUSG00000057799	ENSMUSG00000057799	0	0	0	0	0	0	0	0	0	0	0	0	0	0	0	0	0	0	0	0	0	0	0	0	0	0	0	0	0
								ENSMUSG00000057801	ENSMUSG00000057801	0	0	0	0	0	0	0	0	0	0	0	0	0	0	0	0	0	0	0	0	0	0	0	0	0	0	0	0	0
								ENSMUSG00000057805	ENSMUSG00000057805	0	0	0	0	0	0	0	0	0	0	0	0	0	0	0	0	0	0	0	0	0	0	0	0	0	0	0	0	0
								ENSMUSG00000057829	ENSMUSG00000057829	0	0	0	0	0	0	0	0	0	0	0	0	0	0	0	0	0	0	0	0	0	0	0	0	0	0	0	0	0
								ENSMUSG00000057855	ENSMUSG00000057855	0	0	0	0	0	0	0	0	0	0	0	0	0	0	0	0	0	0	0	0	0	0	0	0	0	0	0	0	0
								ENSMUSG00000057890	ENSMUSG00000057890	0	0	0	0	0	0	0	0	0	0	0	0	0	0	0	0	0	0	0	0	0	0	0	0	0	0	0	0	0
								ENSMUSG00000057903	ENSMUSG00000057903	0	0	0	0	0	0	0	0	0	0	0	0	0	0	0	0	0	0	0	0	0	0	0	0	0	0	0	0	0
								ENSMUSG00000057945	ENSMUSG00000057945	0	0	0	0	0	0	0	0	0	0	0	0	0	0	0	0	0	0	0	0	0	0	0	0	0	0	0	0	0
								ENSMUSG00000057977	ENSMUSG00000057977	0	0	0	0	0	0	0	0	0	0	0	0	0	0	0	0	0	0	0	0	0	0	0	0	0	0	0	0	0
								ENSMUSG00000057981	ENSMUSG00000057981	0	0	0	0	0	0	0	0	0	0	0	0	0	0	0	0	0	0	0	0	0	0	0	0	0	0	0	0	0
								ENSMUSG00000058005	ENSMUSG00000058005	0	0	0	0	0	0	0	0	0	0	0	0	0	0	0	0	0	0	0	0	0	0	0	0	0	0	0	0	0
								ENSMUSG00000058014	ENSMUSG00000058014	0	0	0	0	0	0	0	0	0	0	0	0	0	0	0	0	0	0	0	0	0	0	0	0	0	0	0	0	0
								ENSMUSG00000058017	ENSMUSG00000058017	0	0	0	0	0	0	0	0	0	0	0	0	0	0	0	0	0	0	0	0	0	0	0	0	0	0	0	0	0
								ENSMUSG00000058028	ENSMUSG00000058028	0	0	0	0	0	0	0	0	0	0	0	0	0	0	0	0	0	0	0	0	0	0	0	0	0	0	0	0	0
								ENSMUSG00000058030	ENSMUSG00000058030	0	0	0	0	0	0	0	0	0	0	0	0	0	0	0	0	0	0	0	0	0	0	0	0	0	0	0	0	0
								ENSMUSG00000058052	ENSMUSG00000058052	0	0	0	0	0	0	0	0	0	0	0	0	0	0	0	0	0	0	0	0	0	0	0	0	0	0	0	0	0
								ENSMUSG00000058071	ENSMUSG00000058071	0	0	0	0	0	0	0	0	0	0	0	0	0	0	0	0	0	0	0	0	0	0	0	0	0	0	0	0	0
								ENSMUSG00000058073	ENSMUSG00000058073	0	0	0	0	0	0	0	0	0	0	0	0	0	0	0	0	0	0	0	0	0	0	0	0	0	0	0	0	0
								ENSMUSG00000058078	ENSMUSG00000058078	0	0	0	0	0	0	0	0	0	0	0	0	0	0	0	0	0	0	0	0	0	0	0	0	0	0	0	0	0
								ENSMUSG00000058084	ENSMUSG00000058084	0	0	0	0	0	0	0	0	0	0	0	0	0	0	0	0	0	0	0	0	0	0	0	0	0	0	0	0	0
								ENSMUSG00000058114	ENSMUSG00000058114	0	0	0	0	0	0	0	0	0	0	0	0	0	0	0	0	0	0	0	0	0	0	0	0	0	0	0	0	0
								ENSMUSG00000058119	ENSMUSG00000058119	0	0	0	0	0	0	0	0	0	0	0	0	0	0	0	0	0	0	0	0	0	0	0	0	0	0	0	0	0
								ENSMUSG00000058124	ENSMUSG00000058124	0	0	0	0	0	0	0	0	0	0	0	0	0	0	0	0	0	0	0	0	0	0	0	0	0	0	0	0	0
								ENSMUSG00000058132	ENSMUSG00000058132	0	0	0	0	0	0	0	0	0	0	0	0	0	0	0	0	0	0	0	0	0	0	0	0	0	0	0	0	0
								ENSMUSG00000058147	ENSMUSG00000058147	0	0	0	0	0	0	0	0	0	0	0	0	0	0	0	0	0	0	0	0	0	0	0	0	0	0	0	0	0
								ENSMUSG00000058153	ENSMUSG00000058153	0	0	0	0	0	0	0	0	0	0	0	0	0	0	0	0	0	0	0	0	0	0	0	0	0	0	0	0	0
								ENSMUSG00000058172	ENSMUSG00000058172	0	0	0	0	0	0	0	0	0	0	0	0	0	0	0	0	0	0	0	0	0	0	0	0	0	0	0	0	0
								ENSMUSG00000058176	ENSMUSG00000058176	0	0	0	0	0	0	0	0	0	0	0	0	0	0	0	0	0	0	0	0	0	0	0	0	0	0	0	0	0
								ENSMUSG00000058188	ENSMUSG00000058188	0	0	0	0	0	0	0	0	0	0	0	0	0	0	0	0	0	0	0	0	0	0	0	0	0	0	0	0	0
								ENSMUSG00000058194	ENSMUSG00000058194	0	0	0	0	0	0	0	0	0	0	0	0	0	0	0	0	0	0	0	0	0	0	0	0	0	0	0	0	0
								ENSMUSG00000058200	ENSMUSG00000058200	0	0	0	0	0	0	0	0	0	0	0	0	0	0	0	0	0	0	0	0	0	0	0	0	0	0	0	0	0
								ENSMUSG00000058244	ENSMUSG00000058244	0	0	0	0	0	0	0	0	0	0	0	0	0	0	0	0	0	0	0	0	0	0	0	0	0	0	0	0	0
								ENSMUSG00000058251	ENSMUSG00000058251	0	0	0	0	0	0	0	0	0	0	0	0	0	0	0	0	0	0	0	0	0	0	0	0	0	0	0	0	0
								ENSMUSG00000058270	ENSMUSG00000058270	0	0	0	0	0	0	0	0	0	0	0	0	0	0	0	0	0	0	0	0	0	0	0	0	0	0	0	0	0
								ENSMUSG00000058275	ENSMUSG00000058275	0	0	0	0	0	0	0	0	0	0	0	0	0	0	0	0	0	0	0	0	0	0	0	0	0	0	0	0	0
								ENSMUSG00000058295	ENSMUSG00000058295	0	0	0	0	0	0	0	0	0	0	0	0	0	0	0	0	0	0	0	0	0	0	0	0	0	0	0	0	0
								ENSMUSG00000058349	ENSMUSG00000058349	0	0	0	0	0	0	0	0	0	0	0	0	0	0	0	0	0	0	0	0	0	0	0	0	0	0	0	0	0
								ENSMUSG00000058357	ENSMUSG00000058357	0	0	0	0	0	0	0	0	0	0	0	0	0	0	0	0	0	0	0	0	0	0	0	0	0	0	0	0	0
								ENSMUSG00000058368	ENSMUSG00000058368	0	0	0	0	0	0	0	0	0	0	0	0	0	0	0	0	0	0	0	0	0	0	0	0	0	0	0	0	0
								ENSMUSG00000058398	ENSMUSG00000058398	0	0	0	0	0	0	0	0	0	0	0	0	0	0	0	0	0	0	0	0	0	0	0	0	0	0	0	0	0
								ENSMUSG00000058399	ENSMUSG00000058399	0	0	0	0	0	0	0	0	0	0	0	0	0	0	0	0	0	0	0	0	0	0	0	0	0	0	0	0	0
								ENSMUSG00000058430	ENSMUSG00000058430	0	0	0	0	0	0	0	0	0	0	0	0	0	0	0	0	0	0	0	0	0	0	0	0	0	0	0	0	0
								ENSMUSG00000058435	ENSMUSG00000058435	0	0	0	0	0	0	0	0	0	0	0	0	0	0	0	0	0	0	0	0	0	0	0	0	0	0	0	0	0
								ENSMUSG00000058463	ENSMUSG00000058463	0	0	0	0	0	0	0	0	0	0	0	0	0	0	0	0	0	0	0	0	0	0	0	0	0	0	0	0	0
								ENSMUSG00000058491	ENSMUSG00000058491	0	0	0	0	0	0	0	0	0	0	0	0	0	0	0	0	0	0	0	0	0	0	0	0	0	0	0	0	0
								ENSMUSG00000058499	ENSMUSG00000058499	0	0	0	0	0	0	0	0	0	0	0	0	0	0	0	0	0	0	0	0	0	0	0	0	0	0	0	0	0
								ENSMUSG00000058508	ENSMUSG00000058508	0	0	0	0	0	0	0	0	0	0	0	0	0	0	0	0	0	0	0	0	0	0	0	0	0	0	0	0	0
								ENSMUSG00000058513	ENSMUSG00000058513	0	0	0	0	0	0	0	0	0	0	0	0	0	0	0	0	0	0	0	0	0	0	0	0	0	0	0	0	0
								ENSMUSG00000058515	ENSMUSG00000058515	0	0	0	0	0	0	0	0	0	0	0	0	0	0	0	0	0	0	0	0	0	0	0	0	0	0	0	0	0
								ENSMUSG00000058521	ENSMUSG00000058521	0	0	0	0	0	0	0	0	0	0	0	0	0	0	0	0	0	0	0	0	0	0	0	0	0	0	0	0	0
								ENSMUSG00000058537	ENSMUSG00000058537	0	0	0	0	0	0	0	0	0	0	0	0	0	0	0	0	0	0	0	0	0	0	0	0	0	0	0	0	0
								ENSMUSG00000058550	ENSMUSG00000058550	0	0	0	0	0	0	0	0	0	0	0	0	0	0	0	0	0	0	0	0	0	0	0	0	0	0	0	0	0
								ENSMUSG00000058568	ENSMUSG00000058568	0	0	0	0	0	0	0	0	0	0	0	0	0	0	0	0	0	0	0	0	0	0	0	0	0	0	0	0	0
								ENSMUSG00000058590	ENSMUSG00000058590	0	0	0	0	0	0	0	0	0	0	0	0	0	0	0	0	0	0	0	0	0	0	0	0	0	0	0	0	0
								ENSMUSG00000058607	ENSMUSG00000058607	0	0	0	0	0	0	0	0	0	0	0	0	0	0	0	0	0	0	0	0	0	0	0	0	0	0	0	0	0
								ENSMUSG00000058618	ENSMUSG00000058618	0	0	0	0	0	0	0	0	0	0	0	0	0	0	0	0	0	0	0	0	0	0	0	0	0	0	0	0	0
								ENSMUSG00000058622	ENSMUSG00000058622	0	0	0	0	0	0	0	0	0	0	0	0	0	0	0	0	0	0	0	0	0	0	0	0	0	0	0	0	0
								ENSMUSG00000058628	ENSMUSG00000058628	0	0	0	0	0	0	0	0	0	0	0	0	0	0	0	0	0	0	0	0	0	0	0	0	0	0	0	0	0
								ENSMUSG00000058631	ENSMUSG00000058631	0	0	0	0	0	0	0	0	0	0	0	0	0	0	0	0	0	0	0	0	0	0	0	0	0	0	0	0	0
								ENSMUSG00000058643	ENSMUSG00000058643	0	0	0	0	0	0	0	0	0	0	0	0	0	0	0	0	0	0	0	0	0	0	0	0	0	0	0	0	0
								ENSMUSG00000058659	ENSMUSG00000058659	0	0	0	0	0	0	0	0	0	0	0	0	0	0	0	0	0	0	0	0	0	0	0	0	0	0	0	0	0
								ENSMUSG00000058662	ENSMUSG00000058662	0	0	0	0	0	0	0	0	0	0	0	0	0	0	0	0	0	0	0	0	0	0	0	0	0	0	0	0	0
								ENSMUSG00000058665	ENSMUSG00000058665	0	0	0	0	0	0	0	0	0	0	0	0	0	0	0	0	0	0	0	0	0	0	0	0	0	0	0	0	0
								ENSMUSG00000058669	ENSMUSG00000058669	0	0	0	0	0	0	0	0	0	0	0	0	0	0	0	0	0	0	0	0	0	0	0	0	0	0	0	0	0
								ENSMUSG00000058670	ENSMUSG00000058670	0	0	0	0	0	0	0	0	0	0	0	0	0	0	0	0	0	0	0	0	0	0	0	0	0	0	0	0	0
								ENSMUSG00000058685	ENSMUSG00000058685	0	0	0	0	0	0	0	0	0	0	0	0	0	0	0	0	0	0	0	0	0	0	0	0	0	0	0	0	0
								ENSMUSG00000058692	ENSMUSG00000058692	0	0	0	0	0	0	0	0	0	0	0	0	0	0	0	0	0	0	0	0	0	0	0	0	0	0	0	0	0
								ENSMUSG00000058717	ENSMUSG00000058717	0	0	0	0	0	0	0	0	0	0	0	0	0	0	0	0	0	0	0	0	0	0	0	0	0	0	0	0	0
								ENSMUSG00000058725	ENSMUSG00000058725	0	0	0	0	0	0	0	0	0	0	0	0	0	0	0	0	0	0	0	0	0	0	0	0	0	0	0	0	0
								ENSMUSG00000058731	ENSMUSG00000058731	0	0	0	0	0	0	0	0	0	0	0	0	0	0	0	0	0	0	0	0	0	0	0	0	0	0	0	0	0
								ENSMUSG00000058745	ENSMUSG00000058745	0	0	0	0	0	0	0	0	0	0	0	0	0	0	0	0	0	0	0	0	0	0	0	0	0	0	0	0	0
								ENSMUSG00000058802	ENSMUSG00000058802	0	0	0	0	0	0	0	0	0	0	0	0	0	0	0	0	0	0	0	0	0	0	0	0	0	0	0	0	0
								ENSMUSG00000058807	ENSMUSG00000058807	0	0	0	0	0	0	0	0	0	0	0	0	0	0	0	0	0	0	0	0	0	0	0	0	0	0	0	0	0
								ENSMUSG00000058816	ENSMUSG00000058816	0	0	0	0	0	0	0	0	0	0	0	0	0	0	0	0	0	0	0	0	0	0	0	0	0	0	0	0	0
								ENSMUSG00000058820	ENSMUSG00000058820	0	0	0	0	0	0	0	0	0	0	0	0	0	0	0	0	0	0	0	0	0	0	0	0	0	0	0	0	0
								ENSMUSG00000058856	ENSMUSG00000058856	0	0	0	0	0	0	0	0	0	0	0	0	0	0	0	0	0	0	0	0	0	0	0	0	0	0	0	0	0
								ENSMUSG00000058869	ENSMUSG00000058869	0	0	0	0	0	0	0	0	0	0	0	0	0	0	0	0	0	0	0	0	0	0	0	0	0	0	0	0	0
								ENSMUSG00000058884	ENSMUSG00000058884	0	0	0	0	0	0	0	0	0	0	0	0	0	0	0	0	0	0	0	0	0	0	0	0	0	0	0	0	0
								ENSMUSG00000058904	ENSMUSG00000058904	0	0	0	0	0	0	0	0	0	0	0	0	0	0	0	0	0	0	0	0	0	0	0	0	0	0	0	0	0
								ENSMUSG00000058908	ENSMUSG00000058908	0	0	0	0	0	0	0	0	0	0	0	0	0	0	0	0	0	0	0	0	0	0	0	0	0	0	0	0	0
								ENSMUSG00000058933	ENSMUSG00000058933	0	0	0	0	0	0	0	0	0	0	0	0	0	0	0	0	0	0	0	0	0	0	0	0	0	0	0	0	0
								ENSMUSG00000058935	ENSMUSG00000058935	0	0	0	0	0	0	0	0	0	0	0	0	0	0	0	0	0	0	0	0	0	0	0	0	0	0	0	0	0
								ENSMUSG00000058953	ENSMUSG00000058953	0	0	0	0	0	0	0	0	0	0	0	0	0	0	0	0	0	0	0	0	0	0	0	0	0	0	0	0	0
								ENSMUSG00000058976	ENSMUSG00000058976	0	0	0	0	0	0	0	0	0	0	0	0	0	0	0	0	0	0	0	0	0	0	0	0	0	0	0	0	0
								ENSMUSG00000058981	ENSMUSG00000058981	0	0	0	0	0	0	0	0	0	0	0	0	0	0	0	0	0	0	0	0	0	0	0	0	0	0	0	0	0
								ENSMUSG00000059014	ENSMUSG00000059014	0	0	0	0	0	0	0	0	0	0	0	0	0	0	0	0	0	0	0	0	0	0	0	0	0	0	0	0	0
								ENSMUSG00000059023	ENSMUSG00000059023	0	0	0	0	0	0	0	0	0	0	0	0	0	0	0	0	0	0	0	0	0	0	0	0	0	0	0	0	0
								ENSMUSG00000059030	ENSMUSG00000059030	0	0	0	0	0	0	0	0	0	0	0	0	0	0	0	0	0	0	0	0	0	0	0	0	0	0	0	0	0
								ENSMUSG00000059031	ENSMUSG00000059031	0	0	0	0	0	0	0	0	0	0	0	0	0	0	0	0	0	0	0	0	0	0	0	0	0	0	0	0	0
								ENSMUSG00000059033	ENSMUSG00000059033	0	0	0	0	0	0	0	0	0	0	0	0	0	0	0	0	0	0	0	0	0	0	0	0	0	0	0	0	0
								ENSMUSG00000059041	ENSMUSG00000059041	0	0	0	0	0	0	0	0	0	0	0	0	0	0	0	0	0	0	0	0	0	0	0	0	0	0	0	0	0
								ENSMUSG00000059064	ENSMUSG00000059064	0	0	0	0	0	0	0	0	0	0	0	0	0	0	0	0	0	0	0	0	0	0	0	0	0	0	0	0	0
								ENSMUSG00000059069	ENSMUSG00000059069	0	0	0	0	0	0	0	0	0	0	0	0	0	0	0	0	0	0	0	0	0	0	0	0	0	0	0	0	0
								ENSMUSG00000059077	ENSMUSG00000059077	0	0	0	0	0	0	0	0	0	0	0	0	0	0	0	0	0	0	0	0	0	0	0	0	0	0	0	0	0
								ENSMUSG00000059101	ENSMUSG00000059101	0	0	0	0	0	0	0	0	0	0	0	0	0	0	0	0	0	0	0	0	0	0	0	0	0	0	0	0	0
								ENSMUSG00000059105	ENSMUSG00000059105	0	0	0	0	0	0	0	0	0	0	0	0	0	0	0	0	0	0	0	0	0	0	0	0	0	0	0	0	0
								ENSMUSG00000059106	ENSMUSG00000059106	0	0	0	0	0	0	0	0	0	0	0	0	0	0	0	0	0	0	0	0	0	0	0	0	0	0	0	0	0
								ENSMUSG00000059112	ENSMUSG00000059112	0	0	0	0	0	0	0	0	0	0	0	0	0	0	0	0	0	0	0	0	0	0	0	0	0	0	0	0	0
								ENSMUSG00000059113	ENSMUSG00000059113	0	0	0	0	0	0	0	0	0	0	0	0	0	0	0	0	0	0	0	0	0	0	0	0	0	0	0	0	0
								ENSMUSG00000059114	ENSMUSG00000059114	0	0	0	0	0	0	0	0	0	0	0	0	0	0	0	0	0	0	0	0	0	0	0	0	0	0	0	0	0
								ENSMUSG00000059134	ENSMUSG00000059134	0	0	0	0	0	0	0	0	0	0	0	0	0	0	0	0	0	0	0	0	0	0	0	0	0	0	0	0	0
								ENSMUSG00000059159	ENSMUSG00000059159	0	0	0	0	0	0	0	0	0	0	0	0	0	0	0	0	0	0	0	0	0	0	0	0	0	0	0	0	0
								ENSMUSG00000059169	ENSMUSG00000059169	0	0	0	0	0	0	0	0	0	0	0	0	0	0	0	0	0	0	0	0	0	0	0	0	0	0	0	0	0
								ENSMUSG00000059189	ENSMUSG00000059189	0	0	0	0	0	0	0	0	0	0	0	0	0	0	0	0	0	0	0	0	0	0	0	0	0	0	0	0	0
								ENSMUSG00000059203	ENSMUSG00000059203	0	0	0	0	0	0	0	0	0	0	0	0	0	0	0	0	0	0	0	0	0	0	0	0	0	0	0	0	0
								ENSMUSG00000059205	ENSMUSG00000059205	0	0	0	0	0	0	0	0	0	0	0	0	0	0	0	0	0	0	0	0	0	0	0	0	0	0	0	0	0
								ENSMUSG00000059206	ENSMUSG00000059206	0	0	0	0	0	0	0	0	0	0	0	0	0	0	0	0	0	0	0	0	0	0	0	0	0	0	0	0	0
								ENSMUSG00000059218	ENSMUSG00000059218	0	0	0	0	0	0	0	0	0	0	0	0	0	0	0	0	0	0	0	0	0	0	0	0	0	0	0	0	0
								ENSMUSG00000059227	ENSMUSG00000059227	0	0	0	0	0	0	0	0	0	0	0	0	0	0	0	0	0	0	0	0	0	0	0	0	0	0	0	0	0
								ENSMUSG00000059229	ENSMUSG00000059229	0	0	0	0	0	0	0	0	0	0	0	0	0	0	0	0	0	0	0	0	0	0	0	0	0	0	0	0	0
								ENSMUSG00000059230	ENSMUSG00000059230	0	0	0	0	0	0	0	0	0	0	0	0	0	0	0	0	0	0	0	0	0	0	0	0	0	0	0	0	0
[truncated: 44,074 more rows]
[truncated: 22 more columns]

## Sheet: S3
tracking_id	gene_id	gene_short_name	locus	Module Color	Module	JD-ND-1	JD-ND-2	SJ3-ND-1	SJ3-ND-2	B6-ND-13	B6-ND-15	BLD-ND-1	BLD-ND-2	CM-ND-6	CM-ND-8	HZ-ND-1	HZ-ND-4	KM-ND-7	KM-ND-8	LY-ND-7	ZZ2-ND-1	ZZ2-ND-3	SMX-5	SMX-6	TW-1	TW-4	ZZ1-1	ZZ1-3	YP-4	YP-5	DX-2	DX-6	LY-ND-3	LY-ND-6
ENSMUSG00000038822	ENSMUSG00000038822	Hace1	10:45577828-45712345	brown	M1	1.43602	1.53771	1.3946	2.13996	1.08175	1.26465	1.15151	0.873627	0.924581	1.6577	1.24855	1.48315	0.925195	1.00251	1.7656	1.20815	1.01739	1.15594	1.25801	0.753714	1.7818	1.08286	1.66184	1.03716	1.21092	1.22768	1.51091	1.13745	1.64486
ENSMUSG00000014164	ENSMUSG00000014164	Klhl3	13:58004220-58113592	brown	M1	1.48794	1.31953	1.35335	1.46429	1.62025	1.92129	1.12498	1.18759	1.40842	1.03977	1.41131	1.8361	1.24078	1.16341	1.24658	1.78365	1.35518	1.33548	1.13932	0.581322	1.01472	1.29856	1.4875	1.19361	1.16326	1.48337	0.89571	1.14836	1.33189
ENSMUSG00000024696	ENSMUSG00000024696	Lpxn	19:12798605-12833807	brown	M1	1.27079	1.54192	1.5646	1.09082	0.792385	1.07099	1.35797	1.98119	1.61818	1.60171	0.973952	1.31179	1.60252	1.70071	1.05365	1.20404	1.66594	1.60512	0.878229	2.22089	1.11987	1.23443	1.23256	1.30783	0.639967	1.39965	1.49872	1.07352	0.709647
ENSMUSG00000005583	ENSMUSG00000005583	Mef2c	13:83504033-83667080	brown	M1	1.53989	1.15882	2.00915	1.28154	1.93112	2.27586	1.29128	0.990937	1.21041	1.16795	0.357502	1.18479	2.00035	2.51708	1.41136	1.24711	1.23035	2.22971	0.999208	0.449095	1.31007	1.21374	1.00469	1.00411	1.54862	1.56597	1.08638	1.33111	1.76722
ENSMUSG00000029605	ENSMUSG00000029605	Oas1b	5:120812634-120824163	brown	M1	0.962992	1.06027	1.29121	0.58284	1.14771	1.29607	1.80173	2.36955	1.04569	1.24478	1.34776	1.37087	1.84478	1.99063	0.933679	1.6576	1.53432	1.52768	1.64563	1.98561	1.10342	1.79226	1.40883	1.07916	2.10109	1.24758	1.12445	1.63093	0.62266
ENSMUSG00000022799	ENSMUSG00000022799	Arhgap31	16:38598339-38713274	brown	M1	1.41148	1.8479	1.66808	1.59756	1.46341	1.58793	1.77899	1.20173	1.18077	1.13179	1.09718	1.32803	1.29346	1.44094	1.56871	1.78297	1.67049	1.60494	1.23663	0.972757	1.22808	1.18787	1.11164	1.46155	1.25833	1.39613	1.38589	1.80543	1.66294
ENSMUSG00000021952	ENSMUSG00000021952	Xpo4	14:57581001-57758388	brown	M1	1.80091	1.35628	2.3435	1.11816	1.75575	1.9167	1.92802	0.750674	0.97396	0.964174	1.19232	1.39725	1.43911	1.54659	1.78692	1.29451	1.95445	1.34121	1.51681	0.35822	1.28852	1.69745	1.18327	1.86009	0.836881	1.08406	1.20217	2.28338	1.91541
ENSMUSG00000031355	ENSMUSG00000031355	Arhgap6	X:168795098-169320372	brown	M1	0.881411	1.27959	1.51061	2.18076	1.69607	1.27872	1.25463	0.855536	0.581737	2.06387	1.60335	2.18824	1.03105	1.0231	1.45313	1.83918	1.0896	1.21512	2.19595	0.719017	1.5541	1.66095	1.52899	1.96484	1.63569	1.38285	1.0821	1.84242	2.16408
ENSMUSG00000068966	ENSMUSG00000068966	Zbtb34	2:33406107-33431324	brown	M1	2.101	1.4679	1.22551	1.47608	1.78992	1.76826	1.61291	0.770647	0.766401	1.43854	1.75194	1.66611	1.72439	1.44052	1.65542	1.01518	1.30301	1.82366	1.69826	0.779973	1.32789	0.887384	1.58032	1.66155	1.45086	1.68851	1.62159	2.30421	1.13289
ENSMUSG00000075324	ENSMUSG00000075324	Fign	2:63971506-64098038	brown	M1	1.32399	0.922055	0.963871	2.18811	1.35517	1.46327	1.9814	1.87494	0.59555	1.86021	0.746452	1.75437	1.33974	1.33637	1.12703	1.51502	2.34648	1.00627	1.09481	0.482789	1.52486	1.65959	1.79436	2.0531	1.446	2.79837	1.59241	1.56159	1.31359
ENSMUSG00000059975	ENSMUSG00000059975	Zfp74	7:29930814-29955992	brown	M1	1.91211	1.72246	1.36998	1.88418	1.57321	1.61505	1.46988	1.66235	1.49708	1.14443	1.21611	1.41459	1.79913	1.76717	1.24285	1.47906	2.08745	1.24555	1.52439	1.27534	1.25347	1.5273	1.58078	1.53967	1.02582	1.67724	1.42741	1.58912	0.862765
ENSMUSG00000005672	ENSMUSG00000005672	Kit	5:75574915-75656722	brown	M1	1.88399	2.0167	2.82916	1.92124	1.64842	1.65354	2.02158	1.08363	1.27065	1.72996	2.45632	1.43497	1.46574	1.39215	1.24004	1.86662	1.39687	1.12653	1.43882	0.745467	0.91951	1.12169	0.993753	1.37407	1.04523	1.68054	1.04336	1.42565	1.53654
ENSMUSG00000013076	ENSMUSG00000013076	Amotl1	9:14541965-14615483	brown	M1	1.70715	1.87601	1.99821	1.64058	1.56779	1.73776	1.74992	1.10754	1.08835	1.19142	1.38568	1.82333	1.19848	1.54581	1.36671	1.64242	2.50377	1.58841	1.22542	0.841834	1.61597	1.19379	1.17381	1.4137	1.37361	1.51074	1.62409	1.62023	1.50292
ENSMUSG00000024556	ENSMUSG00000024556	Me2	18:73770039-73815392	brown	M1	1.56922	2.02647	2.59219	1.69258	1.3099	1.41054	1.71003	0.932797	1.1911	1.43697	0.758044	1.58968	1.4708	1.42638	2.21627	1.50435	1.81752	1.7559	1.14257	1.27693	1.12051	1.27409	1.21834	0.91344	1.05495	1.81723	1.77737	2.28214	1.53889
ENSMUSG00000031155	ENSMUSG00000031155	Pim2	X:7878261-7883432	brown	M1	1.5359	1.32329	1.33656	1.43808	1.32398	1.19862	1.08838	1.45006	1.92004	1.39813	1.87724	1.33386	1.91566	1.25597	1.08	2.12769	1.73933	1.37929	1.39816	1.81148	1.74093	1.56181	1.54005	1.56173	1.19731	1.45748	1.91475	1.48066	1.78516
ENSMUSG00000055320	ENSMUSG00000055320	Tead1	7:112613467-112906807	brown	M1	1.46384	1.12389	2.50359	1.88416	1.44065	1.87111	1.96788	1.21459	1.63403	0.938804	1.59639	1.36809	2.10052	2.12651	1.29591	0.653316	1.9077	1.67284	1.41798	0.592315	1.77314	1.25207	1.27093	2.20829	1.09761	1.3384	1.69594	1.37467	1.57422
ENSMUSG00000026596	ENSMUSG00000026596	Abl2	1:156558785-156649568	brown	M1	1.38911	1.89604	1.78771	1.85725	2.90405	2.40894	1.49517	0.654911	1.0536	0.960342	1.28581	1.72269	1.83219	1.68436	1.62744	1.08858	1.65427	1.24064	1.69684	0.920153	1.34209	1.297	1.21968	1.59464	1.32759	1.9412	1.53186	1.66645	1.58991
ENSMUSG00000014075	ENSMUSG00000014075	Tctex1d2	16:32419701-32429099	brown	M1	1.6076	1.02007	1.53329	0.823768	1.60498	1.46632	1.48468	2.50749	1.38196	1.60762	1.38093	1.40566	2.15141	2.10424	1.30279	1.72388	1.09677	1.50845	1.5657	1.96034	1.77674	1.54827	1.76792	0.860987	2.12921	1.56696	1.88037	1.18685	1.36191
ENSMUSG00000052062	ENSMUSG00000052062	Pard3b	1:61638823-62642284	brown	M1	2.31994	2.67065	1.97358	2.76657	1.31369	1.41814	1.29986	0.933456	1.88424	1.92022	1.01539	1.54916	0.943466	0.982892	1.16757	1.65826	1.19285	1.68432	1.58245	0.863789	2.0858	1.4579	1.58675	1.39495	1.39118	1.38261	1.53057	1.96893	1.70855
ENSMUSG00000048915	ENSMUSG00000048915	Efna5	17:62604183-62881317	brown	M1	1.29636	1.94421	1.42637	1.70469	1.90525	1.7876	1.40069	1.56141	1.15782	1.12975	1.57602	2.18251	1.84176	1.94514	1.68599	1.06088	1.1308	2.23812	2.03224	0.919789	1.63116	1.53389	1.71028	1.69658	1.46037	1.5158	0.982142	1.76777	1.83228
ENSMUSG00000049882	ENSMUSG00000049882	Vcpkmt	12:69577627-69583028	brown	M1	0.782583	1.03353	1.89995	1.92322	1.24788	1.38133	1.87033	2.82951	1.12043	1.39884	1.69154	1.51201	2.30348	1.07658	2.05918	1.65544	1.08732	1.58817	1.34556	2.31063	2.43991	1.67957	1.3399	1.17072	1.96577	1.77185	1.31359	1.3411	1.07166
ENSMUSG00000018395	ENSMUSG00000018395	Kif3a	11:53567378-53601967	brown	M1	2.32022	1.9781	1.42348	1.65818	2.21942	1.83785	1.91339	1.96544	1.21711	0.789684	1.15986	1.83976	1.4495	2.10304	1.32275	1.6094	2.0289	1.73292	1.63406	0.984386	1.71155	1.55282	1.52466	1.42322	1.74473	1.70341	1.66383	1.71116	1.09581
ENSMUSG00000000295	ENSMUSG00000000295	Hddc2	10:31313381-31328204	brown	M1	1.50442	1.17093	1.56308	2.08759	0.5864	1.93446	1.38618	1.26778	2.31439	1.14383	2.01644	1.31938	1.81345	2.2799	2.08305	0.838625	1.30145	1.78371	1.09773	2.5965	1.87583	1.52514	1.60429	1.29271	1.98631	0.916256	3.00932	2.00013	1.3761
ENSMUSG00000066861	ENSMUSG00000066861	Oas1g	5:120876141-120887613	brown	M1	1.22943	1.47665	2.69836	1.42577	0.903669	0.509031	1.48424	2.67162	2.56634	1.27168	1.46403	1.54286	1.44074	1.78127	1.34777	2.02592	1.50282	1.45581	1.19881	3.18683	1.78224	1.8564	1.96316	1.41667	1.75655	1.35037	1.91384	1.89089	1.19586
ENSMUSG00000054051	ENSMUSG00000054051	Ercc6	14:32513520-32580989	brown	M1	1.61948	1.59688	1.64791	1.29078	2.13357	1.80964	1.81555	1.30429	1.29251	1.37849	1.93997	1.72867	1.46795	1.40689	1.62993	1.74942	1.94002	1.81142	1.88221	0.880243	1.97774	1.84988	1.72065	2.16561	1.74453	1.62822	1.84195	1.61482	1.57408
ENSMUSG00000040865	ENSMUSG00000040865	Ino80d	1:62958417-63180486	brown	M1	1.97203	1.77663	1.55929	1.02162	2.1145	2.26475	2.13563	1.39934	1.06734	1.26774	1.65102	1.77345	1.40719	1.48403	1.90986	1.92676	1.96101	1.65957	1.84737	0.70176	1.84755	1.65546	2.12925	1.83899	1.3468	1.21093	1.91203	1.93483	1.90338
ENSMUSG00000000184	ENSMUSG00000000184	Ccnd2	6:127122965-127212411	brown	M1	1.99443	2.43656	2.79551	2.45919	1.85358	1.49666	1.72374	1.65013	1.53248	1.55051	1.3616	1.54163	2.1787	1.68493	1.30373	1.58363	1.9912	1.27044	1.41523	0.896806	1.19226	1.42777	1.36449	1.7186	1.32763	1.64723	2.02453	2.07397	1.31141
ENSMUSG00000020721	ENSMUSG00000020721	Helz	11:107531756-107693826	brown	M1	2.13552	2.20753	2.15792	2.01107	1.88582	1.93415	1.6849	1.15786	0.999727	1.26035	1.22286	1.85581	1.45284	1.54155	1.79659	1.65978	2.02331	1.95094	1.41449	0.851619	1.25237	1.96812	1.98621	2.18987	1.33967	2.01628	1.38271	1.64224	2.12337
ENSMUSG00000025608	ENSMUSG00000025608	Podxl	6:31519487-31563981	brown	M1	1.65678	1.7345	2.48409	2.41353	1.81198	1.70304	2.20807	1.05008	2.09688	2.11421	1.40658	1.52826	1.39831	1.35234	1.8934	1.76091	1.92795	1.61103	1.67537	0.726687	1.22747	1.49249	1.77285	1.77445	1.09942	1.44495	1.66256	1.92737	2.24969
ENSMUSG00000001741	ENSMUSG00000001741	Il16	7:83631958-83745726	brown	M1	1.52855	1.67246	1.96639	1.99631	1.18473	1.65395	2.19164	2.03404	1.84196	1.71799	1.40275	1.7493	1.60162	2.05383	1.55468	1.93503	1.98313	1.6946	1.32386	2.62663	1.8683	1.36701	1.53994	1.44279	1.41963	1.60541	1.94278	1.50529	1.01516
ENSMUSG00000021671	ENSMUSG00000021671	Poc5	13:96388293-96415587	brown	M1	1.6738	1.71981	2.1687	2.1713	2.15377	1.66465	1.75812	1.20639	1.57823	1.86447	1.76102	1.66895	1.67442	1.50626	1.71175	1.46173	1.55242	1.60057	1.5603	1.55515	1.63256	1.70757	1.7933	1.52499	1.68976	1.39671	1.9199	1.85259	1.99306
ENSMUSG00000041298	ENSMUSG00000041298	Katnal1	5:148871583-149015813	brown	M1	2.4238	2.16391	3.64591	1.6109	2.1899	1.61461	1.94354	1.15178	1.53115	1.03096	1.29892	1.95657	1.66991	1.92374	1.54278	1.81268	2.05854	2.26343	1.78758	0.841269	1.5352	1.14417	1.47309	1.955	2.17037	0.970109	1.308	1.6614	1.16099
ENSMUSG00000100164	ENSMUSG00000100164	2610306M01Rik	6:86848398-86849440	brown	M1	1.59901	1.43084	1.27963	1.82415	1.37615	1.19906	1.30919	2.05042	2.7458	2.54648	1.27549	2.11756	2.35592	2.01881	1.5863	1.27514	1.52283	1.96629	1.83968	2.53238	1.68107	1.24882	1.42511	1.50263	2.01076	1.38939	1.63874	1.56964	1.62412
ENSMUSG00000094958	ENSMUSG00000094958	3110021N24Rik	4:108637465-108781904	brown	M1	1.96292	1.76391	2.27579	2.73767	3.15147	2.50334	1.65958	1.02254	1.80072	1.55537	1.77343	1.8387	2.1393	1.13844	1.79955	1.47156	1.4034	1.27837	2.03462	0.553358	1.6401	1.615	1.44054	1.19035	1.49828	1.37736	0.9289	1.9778	2.61073
ENSMUSG00000025255	ENSMUSG00000025255	Zfhx4	3:5177585-5415857	brown	M1	1.95901	1.61059	2.49234	1.25406	1.37715	2.54998	2.92337	1.10386	0.821167	0.810986	1.9109	1.96241	1.94285	1.7161	2.47128	2.21894	2.88661	1.30072	1.75454	0.412251	1.77511	1.8215	1.93931	2.06245	1.56577	2.17074	1.32094	2.14975	1.73724
ENSMUSG00000049907	ENSMUSG00000049907	Rasl11b	5:74195285-74199481	brown	M1	1.89856	1.46494	1.53616	1.83511	0.835328	2.08293	1.8071	1.74433	2.29182	1.45816	2.34346	1.39589	1.75034	1.79873	1.79955	0.923331	1.60414	1.78384	1.47699	2.5262	1.6401	2.03628	1.86994	2.42128	2.94097	1.44623	2.17711	2.03961	1.43711
ENSMUSG00000034800	ENSMUSG00000034800	Zfp661	2:127574661-127587094	brown	M1	2.43685	1.72088	2.01369	1.55337	2.19117	1.75705	1.66893	1.52109	1.03247	1.87142	1.05365	1.61478	2.31691	2.23293	1.74762	1.40575	1.56424	1.91397	1.92841	2.09701	1.43482	2.92569	1.68159	2.04125	1.64237	1.48293	1.37404	2.59419	2.00122
ENSMUSG00000002028	ENSMUSG00000002028	Kmt2a	9:44803354-44881296	brown	M1	2.16336	2.40517	2.24437	1.60356	2.56346	2.62998	2.01694	0.948859	1.34763	1.32137	1.43859	2.13852	1.39461	2.00426	1.74495	1.70645	1.96916	1.86777	1.86245	0.780677	1.52425	2.01975	1.89445	2.36029	1.813	1.77997	1.66801	2.04598	1.68092
ENSMUSG00000052812	ENSMUSG00000052812	Atad2b	12:4917403-5044047	brown	M1	2.16335	1.97429	2.11277	1.75056	2.68942	2.12272	2.05823	1.17266	1.47817	1.26512	1.82511	2.07278	1.97173	1.95168	2.50747	1.70576	2.42135	1.53334	1.77271	0.403783	1.53791	1.93604	1.85895	1.7765	1.47418	1.06274	1.47027	2.42184	2.50207
ENSMUSG00000090031	ENSMUSG00000090031	4732440D04Rik	1:6206196-6276648	brown	M1	2.5862	2.86958	2.35169	1.29571	2.17007	1.4514	0.746938	1.13463	2.05116	1.10926	1.18725	3.06891	3.1284	1.56348	1.98201	1.19299	2.01327	1.71126	1.77849	0.625712	1.45146	1.6571	2.21497	2.7456	1.39176	1.43684	0.956471	3.16431	2.46993
ENSMUSG00000054659	ENSMUSG00000054659	Pm20d2	4:33174229-33189737	brown	M1	1.82744	1.50884	3.30922	2.66832	1.26047	2.09537	2.08654	0.790329	2.32853	2.21012	1.4338	2.47368	1.47248	1.6943	2.0321	1.82081	1.96926	1.76339	1.94942	0.576003	2.09399	1.89236	1.49521	1.69227	1.64255	1.54123	1.46038	2.21561	2.38774
ENSMUSG00000041444	ENSMUSG00000041444	Arhgap32	9:32116135-32268446	brown	M1	1.67433	1.74837	2.18446	2.9019	3.32755	1.66752	1.21766	0.844305	1.22609	1.66546	1.55293	2.08346	1.73427	1.34346	2.63582	1.59558	1.77283	1.24955	2.349	0.688776	1.36949	2.98468	1.69927	2.74329	1.95241	1.38808	1.0641	2.97131	2.09871
ENSMUSG00000050953	ENSMUSG00000050953	Gja1	10:56377299-56390419	brown	M1	1.94716	2.66886	1.74547	1.90423	3.86844	1.84937	1.90234	2.74327	1.47883	1.55358	1.7161	1.72385	2.34221	1.78852	1.79854	2.33241	1.82163	1.60362	1.86174	0.650372	1.48309	1.35242	1.76251	2.51819	1.44365	1.8458	1.38352	1.64353	1.34279
ENSMUSG00000018076	ENSMUSG00000018076	Med13l	5:118560678-118765438	brown	M1	1.7191	1.96542	1.70353	1.96206	3.06928	1.88436	1.6678	1.27371	1.64813	1.48403	1.76618	2.2036	1.59886	1.85917	2.47622	1.92961	2.13164	1.89631	1.81547	1.0265	1.87005	2.00824	1.78601	1.81615	1.87122	2.0621	1.72982	2.20249	2.38166
ENSMUSG00000047466	ENSMUSG00000047466	8030462N17Rik	18:77633280-77714010	brown	M1	1.86464	2.22783	2.06576	1.81634	3.44526	2.63128	1.7297	1.2644	1.54424	1.65918	1.73016	2.01336	1.37383	1.63213	2.21794	1.84619	2.02924	1.71027	1.86516	1.04767	2.27598	2.02407	1.99821	2.10834	1.70567	1.5607	1.51421	2.22033	2.18393
ENSMUSG00000021532	ENSMUSG00000021532	Fastkd3	13:68582247-68592279	brown	M1	1.56748	1.43301	1.87573	2.32113	2.62524	1.61422	1.92228	1.94877	1.92674	1.64424	1.72365	1.86752	1.78686	1.60741	2.19131	1.59274	2.13595	1.90914	1.9569	1.77605	1.94551	2.22902	2.16902	2.07776	1.5001	2.43022	1.7929	2.14828	2.49031
ENSMUSG00000089824	ENSMUSG00000089824	Rbm12	2:156071841-156145797	brown	M1	1.88673	2.36324	2.48502	1.93634	3.8412	1.72586	2.82773	2.51768	2.51931	1.57609	1.42535	2.04985	2.98858	1.63036	2.41156	1.67322	1.77352	1.8684	1.43135	0.691657	1.97923	1.85194	1.02918	1.94221	1.51446	2.45775	1.28069	1.79729	1.02497
ENSMUSG00000026705	ENSMUSG00000026705	Klhl20	1:161088374-161131511	brown	M1	2.19784	1.58624	2.29682	1.98407	2.11728	2.8753	1.91136	1.62536	1.81018	1.46343	1.701	1.98348	2.33242	2.38129	2.38885	1.74212	1.51325	1.84868	1.71225	1.10421	1.82286	1.98689	2.01493	2.31501	2.22875	2.25119	1.83687	2.0594	1.96122
ENSMUSG00000038855	ENSMUSG00000038855	Itpkb	1:180326969-180424802	brown	M1	1.92862	2.05057	2.12552	2.39764	2.45885	2.39596	2.0002	1.76747	1.89357	2.19713	1.35078	1.74298	2.29444	2.51449	1.80096	2.30262	2.26636	2.51466	1.56602	1.89813	1.77001	1.44105	1.38272	2.07316	1.95755	1.72306	1.62747	2.01407	2.13857
ENSMUSG00000035401	ENSMUSG00000035401	2210018M11Rik	7:98590614-98656569	brown	M1	2.4249	2.37213	1.83073	1.83787	3.49489	2.17636	2.27099	1.16447	1.77176	1.57715	1.56143	2.268	1.59581	1.6833	2.21503	2.10152	2.20148	2.17296	2.08082	1.19259	1.78687	2.11327	1.97853	2.05845	2.01829	1.78081	1.90702	2.08245	1.8904
ENSMUSG00000029287	ENSMUSG00000029287	Tgfbr3	5:107106569-107289629	brown	M1	2.49985	2.13446	2.23924	1.99352	2.35143	2.49837	2.49635	1.92378	1.58224	1.58745	1.4186	1.88672	1.45783	1.82302	2.3025	2.48317	1.85581	1.98016	1.74645	1.43693	1.74265	1.59521	2.17984	2.27272	2.28329	2.13853	1.65064	2.36999	2.12939
ENSMUSG00000020319	ENSMUSG00000020319	Wdpcp	11:21556786-21898989	brown	M1	4.21252	1.85192	3.15846	1.96871	2.1942	2.20013	1.67839	2.16439	2.63131	0.681198	2.62652	1.52102	2.53949	1.80044	2.5304	1.6935	1.19199	1.68374	1.68441	0.933442	1.80558	2.67863	1.6807	1.78102	1.90707	2.65149	0.81346	2.51975	1.28483
ENSMUSG00000050530	ENSMUSG00000050530	Fam171a1	2:3114223-3227806	brown	M1	1.7994	2.29427	3.20718	2.94086	1.98297	2.06561	1.89353	1.31934	1.68718	2.32278	2.12413	2.04974	1.90601	1.78766	2.66157	1.90447	2.11944	1.98398	1.66562	1.19923	1.63024	1.97324	1.90663	1.77802	1.51612	1.61652	2.3004	2.74694	2.39804
ENSMUSG00000043290	ENSMUSG00000043290	Zfp784	7:5034117-5038446	brown	M1	1.84625	2.13063	2.08785	1.54874	1.42822	1.71727	2.30396	2.16576	1.78494	2.18571	2.74488	2.07897	1.82798	1.50787	2.3173	2.12441	1.56715	2.67019	1.95591	2.6829	2.10608	2.27223	2.42304	1.90144	2.34834	1.88588	1.54252	2.00324	1.9031
ENSMUSG00000044676	ENSMUSG00000044676	Zfp612	8:110079763-110102753	brown	M1	1.9079	2.20264	2.01896	1.29822	2.6758	2.87804	2.39914	1.09498	1.57141	1.28887	1.67975	2.27015	1.58323	2.00101	2.47572	1.57515	1.56756	2.21281	2.49497	1.08339	1.52552	2.51984	2.93758	3.2981	2.05005	3.52091	1.49529	1.88971	1.81916
ENSMUSG00000023018	ENSMUSG00000023018	Smarcd1	15:99702175-99713995	brown	M1	1.93208	1.88833	1.98701	2.2884	1.41629	2.09264	2.03688	2.05524	2.35566	2.12309	1.92363	1.77835	2.12186	1.86776	2.28116	2.06257	2.2365	2.41916	1.58265	3.32523	2.21229	1.9797	1.60764	1.51152	2.12927	1.96157	3.02992	1.5479	2.10247
ENSMUSG00000024427	ENSMUSG00000024427	Spry4	18:38586267-38601268	brown	M1	1.71805	1.53939	1.70205	2.02631	3.69702	1.34012	2.00881	1.67162	1.37708	1.51924	2.20551	3.06467	1.10388	1.33435	1.94175	3.54283	2.181	1.72773	2.96377	0.954364	1.29993	2.77812	2.94975	1.83741	1.52356	3.06754	1.61815	3.55805	1.69563
ENSMUSG00000023953	ENSMUSG00000023953	Polh	17:46172003-46202625	brown	M1	2.72391	1.8659	1.93146	2.37179	2.8702	2.15673	2.28888	2.41751	1.9349	2.14546	1.86417	2.19526	2.11227	2.04047	1.59167	1.71923	1.94298	2.41416	2.03982	1.59062	1.58893	2.39269	1.82427	1.7085	2.14395	1.68048	2.15453	2.18335	2.12165
ENSMUSG00000085929	ENSMUSG00000085929	Gm13421	2:27540425-27543362	brown	M1	3.28517	2.10499	0.967129	2.04273	2.44207	1.92791	1.89766	0.876563	2.16076	1.88028	1.67507	3.18618	2.43289	1.74175	3.38133	3.1501	4.06426	1.32816	2.26454	1.07443	1.37059	2.45196	1.87738	1.51897	1.58873	1.35133	2.05182	3.00876	1.27086
ENSMUSG00000038002	ENSMUSG00000038002	Cramp1l	17:24961227-25015230	brown	M1	2.45388	2.26758	2.3897	1.90267	2.76174	2.43867	1.76776	1.49282	1.54651	1.64339	2.03536	2.1507	1.77479	1.73687	2.12393	1.61975	2.00971	2.37212	2.22881	1.48951	2.10431	2.25022	2.42727	2.70774	2.51725	2.31905	2.04177	2.14256	1.77058
ENSMUSG00000021209	ENSMUSG00000021209	Ppp4r4	12:103532282-103613831	brown	M1	2.21871	2.06116	1.73408	1.4842	2.63458	2.28653	2.43173	1.25257	1.22456	1.99854	2.24528	1.96834	1.93632	1.61365	2.59959	4.23567	2.28444	1.6605	2.35116	1.18597	1.86023	3.50512	2.59846	2.47035	1.79864	1.64346	1.12252	2.31733	2.13153
ENSMUSG00000047022	ENSMUSG00000047022	Mipol1	12:57230411-57497199	brown	M1	2.22215	2.04092	2.48267	3.02572	2.03886	1.86605	1.93419	1.48331	1.69685	7.84061	1.16534	2.35048	1.70865	1.67179	2.68671	1.66168	1.77653	2.11382	2.25352	0.824242	1.772	1.52468	2.01195	2.0547	1.93937	1.55064	1.72994	1.80797	1.64302
ENSMUSG00000051910	ENSMUSG00000051910	Sox6	7:115471343-116038744	brown	M1	2.52962	2.42845	2.18473	2.27576	3.26367	2.29848	2.09124	1.29534	1.66226	1.83087	1.60594	2.54274	1.55598	2.08534	2.0087	2.21419	2.98029	1.96869	1.97002	1.04796	2.04814	2.19679	2.32303	2.26101	1.63715	2.58879	1.87478	2.39087	1.83055
ENSMUSG00000033458	ENSMUSG00000033458	Fan1	7:64346757-64374095	brown	M1	2.46574	2.59397	2.70441	2.66722	2.736	2.40931	2.15642	1.75694	1.80144	1.60371	2.71786	2.28025	1.96989	2.24612	1.87952	1.81444	1.70938	1.85119	2.25787	0.976837	1.72921	2.28339	2.18805	2.36215	2.49581	1.89319	1.48567	2.35018	1.8222
ENSMUSG00000032119	ENSMUSG00000032119	Hinfp	9:44295672-44305671	brown	M1	2.38795	2.24264	1.95843	1.29042	3.03559	2.42637	1.92204	1.41826	1.83697	1.71778	1.22591	2.3531	2.00409	1.57103	1.94	1.62753	2.45901	2.59458	2.05142	1.62855	2.40415	3.11825	2.14421	2.37801	2.73204	1.99889	2.44238	2.72436	1.89759
ENSMUSG00000043671	ENSMUSG00000043671	Dpy19l3	7:35685164-35754454	brown	M1	0.540008	1.26465	1.74905	2.03025	3.95293	2.27127	0.796437	0.667114	1.0069	1.50912	2.59699	1.64878	5.93029	0.859234	2.09701	7.06008	1.89595	2.09565	1.91805	0.432426	1.53033	4.14142	1.35914	1.41108	1.85539	2.96129	1.94156	2.39869	2.4283
ENSMUSG00000026339	ENSMUSG00000026339	Ccdc93	1:121431048-121506460	brown	M1	1.9523	1.91281	2.78437	2.50019	3.11746	2.77977	2.04695	1.0724	2.64396	1.94607	2.19311	2.41148	2.58041	3.06143	2.14543	2.04031	2.00758	2.56562	2.173	1.19877	1.77823	1.75759	1.44077	2.14762	1.87475	1.87936	1.94364	2.09968	2.31162
ENSMUSG00000050234	ENSMUSG00000050234	Gja4	4:127311420-127314039	brown	M1	2.06805	2.67118	3.10652	2.72394	2.11177	1.58455	2.61594	1.31142	1.84468	3.07455	2.14123	2.61343	2.22748	2.08588	3.47856	2.45387	1.79883	1.85925	2.07282	1.5356	0.932932	1.77712	1.3144	1.50505	1.22543	2.92954	2.08956	2.17823	3.13174
ENSMUSG00000045094	ENSMUSG00000045094	Arhgef37	18:61493793-61536536	brown	M1	2.5842	2.7396	1.6686	2.50561	2.16453	2.41046	2.51406	1.74909	1.92333	1.73746	1.54263	3.26682	1.6609	2.22932	2.56774	2.78451	1.22049	1.3654	2.16081	1.39921	1.61209	1.4603	2.78989	2.59697	1.83356	3.44096	2.45059	2.53521	2.02012
ENSMUSG00000039987	ENSMUSG00000039987	Phtf2	5:20758662-20882124	brown	M1	1.98846	2.1935	2.70654	2.50081	2.93024	1.93068	2.20581	1.90865	2.47245	1.72905	2.15066	2.68675	3.60576	2.78819	2.14982	1.70174	3.12361	1.56085	2.31362	0.902012	1.72388	1.46641	1.79186	2.39221	1.58429	1.82336	1.95302	2.26164	2.4325
ENSMUSG00000037982	ENSMUSG00000037982	Gm9725	8:80980733-81038584	brown	M1	2.63132	2.28583	2.58538	3.14642	3.71939	2.64012	2.38106	1.39574	1.55068	1.52622	2.17853	3.21869	2.25261	1.94054	2.1737	1.64076	1.87334	2.30486	2.56296	1.00615	1.76789	2.03536	1.54255	2.1528	2.27198	1.82727	1.51894	2.3272	2.56731
ENSMUSG00000040943	ENSMUSG00000040943	Tet2	3:133463678-133585053	brown	M1	1.9923	2.41356	1.93589	0.973917	3.82412	2.65972	2.5889	1.29043	1.03326	1.21537	2.41634	2.82898	1.39125	1.82697	2.87787	2.54972	2.29589	3.15692	2.36786	1.16576	2.34123	2.5387	2.87087	2.42067	1.83796	1.90769	2.41236	2.15562	2.18219
ENSMUSG00000030806	ENSMUSG00000030806	Stx1b	7:127803899-127849019	brown	M1	2.5559	2.64618	2.2184	1.52255	1.06505	2.20354	2.76303	2.25258	1.98243	2.83681	1.2754	2.18911	1.37896	2.44119	2.00478	3.17817	1.80583	2.431	1.65083	2.95748	3.11496	2.41097	1.64116	1.85963	3.09722	1.36903	2.57021	1.85249	2.34955
ENSMUSG00000041215	ENSMUSG00000041215	Yeats2	16:20141062-20232573	brown	M1	2.49599	2.02881	2.46377	1.91298	2.74877	2.36619	2.10473	1.85923	1.94651	1.95106	2.09241	2.28105	1.83231	2.24623	2.01447	2.0933	2.09941	2.71914	2.20755	1.54978	2.11803	2.78928	2.55595	2.48743	2.42342	2.3318	1.73466	2.35363	2.05561
ENSMUSG00000052921	ENSMUSG00000052921	Arhgef15	11:68943154-68957480	brown	M1	2.36702	3.11581	2.94353	2.34283	2.11808	2.75528	2.06372	1.75392	2.10822	2.51569	1.41774	2.00136	1.39672	1.66379	2.28473	2.6118	3.2392	2.3629	2.05577	1.64126	2.03911	2.4059	2.15865	2.51362	1.95161	2.48211	1.99438	2.16391	1.94302
ENSMUSG00000022263	ENSMUSG00000022263	Trio	15:27730651-28025848	brown	M1	2.63276	2.22523	2.82008	2.50393	3.41915	2.4452	2.22517	1.29302	2.45022	2.04126	1.81452	3.0333	2.01204	1.78195	2.33111	1.92113	2.06242	2.67681	1.98344	0.967318	2.1892	2.07813	2.50757	1.97143	2.44222	2.40616	2.50818	2.1294	1.98356
ENSMUSG00000034584	ENSMUSG00000034584	Exph5	9:53301669-53377514	brown	M1	3.69895	2.58734	2.31342	2.25123	2.94522	2.37609	2.57845	1.49618	1.8269	1.11311	2.02045	2.68471	1.86257	2.0708	1.82136	3.22028	2.20992	1.71848	1.86819	0.906433	2.37024	1.92163	2.42798	2.3195	2.49115	1.97409	2.51887	3.3362	1.99676
ENSMUSG00000032410	ENSMUSG00000032410	Xrn1	9:95855417-96057803	brown	M1	3.16107	2.23196	1.9329	1.71284	2.08728	2.96802	2.61464	1.58998	1.38021	1.46977	2.06291	2.2844	1.81122	2.94451	2.85527	2.74963	1.98384	1.72439	2.03555	0.917744	2.13067	2.22925	2.64238	2.43388	1.66812	2.81933	2.52539	3.04648	3.01297
ENSMUSG00000055980	ENSMUSG00000055980	Irs1	1:82233100-82291416	brown	M1	3.18339	3.03804	2.50277	3.42204	2.34645	1.49455	2.33506	1.16685	2.16713	1.61834	1.96775	2.21912	1.71678	1.81465	2.38312	2.79468	2.79285	1.38764	2.49227	1.23234	1.6028	1.99392	2.58309	4.24833	1.97606	2.4688	1.57672	2.49341	2.60038
ENSMUSG00000029389	ENSMUSG00000029389	Ddx55	5:124552863-124569660	brown	M1	3.05303	2.01851	1.88155	1.68523	2.63901	2.18029	1.98593	1.32011	1.81261	2.00072	2.57764	1.99147	2.00287	2.32992	1.95102	2.24084	2.44066	1.97535	2.97832	1.8884	2.49326	2.7147	1.93485	2.86066	3.5552	2.52687	2.39835	2.69318	1.88965
ENSMUSG00000044452	ENSMUSG00000044452	Zfp507	7:35772342-35838074	brown	M1	2.82521	2.83642	2.90363	2.63422	4.9597	2.45684	2.43229	1.10861	1.4912	1.80949	1.5565	2.5052	2.22741	2.14809	2.19074	2.25882	2.59182	2.41537	2.21137	1.37603	2.06721	2.38189	1.74925	2.58014	1.64628	2.1349	2.22478	2.26009	2.08399
ENSMUSG00000057230	ENSMUSG00000057230	Aak1	6:86849516-86991864	brown	M1	1.40209	3.52124	1.71324	3.7589	6.4956	1.74582	2.24641	0.408904	2.99866	4.33289	0.852494	3.13435	2.92562	1.62801	1.40481	1.4706	1.16738	1.35772	1.74603	0.765369	1.00572	2.50868	4.47394	1.27006	1.33127	2.36175	1.90243	3.10974	3.22103
ENSMUSG00000022521	ENSMUSG00000022521	Crebbp	16:4081327-4213407	brown	M1	2.38152	2.47032	2.16844	2.13515	3.55309	2.33794	2.0423	1.75871	1.6073	1.94195	2.11894	2.82764	1.79037	1.84641	2.34167	2.75459	2.32263	2.47697	2.03973	1.4745	2.23267	2.78057	2.56726	2.60398	2.37783	2.71467	2.55113	2.15143	2.20173
ENSMUSG00000021514	ENSMUSG00000021514	Zfp369	13:65278813-65304221	brown	M1	2.43518	2.80585	2.88247	2.18862	2.28316	3.30932	3.24611	1.48476	2.26637	1.61414	1.57749	2.75556	2.62778	2.35363	2.83949	1.76231	3.33979	1.77077	1.77055	0.645223	2.36846	2.03264	2.4186	3.0316	2.25698	1.64498	1.56761	2.90919	2.44239
ENSMUSG00000041235	ENSMUSG00000041235	Chd7	4:8690405-8867659	brown	M1	2.51536	2.82594	2.09072	2.49293	3.71799	2.82007	2.07807	1.68531	1.4869	1.47467	2.36254	2.71824	2.04007	1.94008	2.75943	2.19243	1.8606	2.42457	2.59139	1.21697	1.82246	2.30728	2.34294	3.09317	2.08896	2.75778	1.51949	2.65642	2.79848
ENSMUSG00000078937	ENSMUSG00000078937	Cpt1b	15:89416404-89430868	brown	M1	3.99194	2.73017	2.53948	1.00344	1.8745	1.2323	1.77568	2.83135	4.16002	3.74506	1.25661	1.56885	6.4767	2.29901	2.5655	0.535014	1.79193	4.52056	2.20462	3.2559	1.64026	0.903685	1.63909	1.43632	1.75267	1.44974	2.0246	2.4312	1.49004
ENSMUSG00000097893	ENSMUSG00000097893	1700034P13Rik	1:9718621-9791922	brown	M1	2.9252	2.67612	2.814	2.28495	4.29194	4.11239	1.89397	1.62025	2.63418	1.22793	2.51991	2.90601	2.37828	2.09615	2.35271	2.13704	2.09807	1.55216	2.19133	1.6416	1.96125	2.0088	1.87134	2.272	2.34051	1.72091	2.11418	2.42569	2.20856
ENSMUSG00000064302	ENSMUSG00000064302	Clasp1	1:118389057-118612678	brown	M1	2.30476	2.38131	2.7006	2.31626	3.20114	2.26258	2.54845	1.63493	1.85744	2.25202	1.90847	2.3121	2.49491	2.67635	2.52487	2.0431	2.67893	2.18659	2.34414	1.69148	2.27389	2.3341	2.11169	2.93015	2.32138	2.27333	2.49145	2.23004	2.03433
ENSMUSG00000090369	ENSMUSG00000090369	4933411K16Rik	19:42045609-42070953	brown	M1	4.32787	3.27896	2.55221	1.09161	1.48154	3.41554	2.83476	1.00423	1.29252	0.880793	3.26589	3.47864	1.08521	2.15825	1.16799	2.89241	2.21736	2.29277	3.26842	0.839896	2.22347	3.5669	2.6464	2.56667	3.1316	2.4491	1.90222	3.63199	0.56531
ENSMUSG00000050310	ENSMUSG00000050310	Rictor	15:6708380-6800398	brown	M1	2.40272	2.57856	2.0184	1.59551	2.6247	2.99824	2.73589	1.64634	1.54442	1.81885	2.39274	2.17146	2.07954	2.05094	3.04938	2.52259	2.44809	1.93831	2.40558	0.978171	2.39829	2.47177	3.34603	2.64265	2.01004	1.92218	2.5989	2.96661	3.23135
ENSMUSG00000035273	ENSMUSG00000035273	Hpse	5:100679483-100719716	brown	M1	2.67265	2.87593	2.98818	2.7875	2.31534	1.75922	2.32071	1.56096	3.0924	2.77936	2.11895	2.26274	2.62054	2.64071	2.89406	2.86811	2.2956	2.24212	2.04001	1.8975	1.86178	1.84735	1.62061	2.17221	1.81938	2.50634	1.83166	2.74305	2.34972
ENSMUSG00000026313	ENSMUSG00000026313	Hdac4	1:91928778-92180341	brown	M1	2.88442	1.98484	2.67012	3.40604	3.28471	1.87085	2.10346	1.8359	2.29604	1.52766	1.81055	2.2467	2.03589	2.61542	2.66326	3.3314	2.57359	2.83454	2.94797	1.49022	1.50523	2.12936	2.51579	1.9537	2.05531	2.79422	2.11014	1.76619	2.57646
ENSMUSG00000032782	ENSMUSG00000032782	Cntrob	11:69299486-69323775	brown	M1	2.54062	1.90466	1.53863	1.97583	1.44506	2.14839	1.98206	3.03408	1.87459	3.42048	2.78119	1.90583	1.05832	2.0033	1.5272	3.01374	1.93982	2.55989	2.55062	2.1209	2.80362	2.69353	2.09668	2.28095	5.27198	2.46838	2.99646	2.26811	1.73153
ENSMUSG00000021366	ENSMUSG00000021366	Hivep1	13:42052020-42185026	brown	M1	2.44317	2.43249	3.44072	2.50228	3.75071	2.22684	2.55222	1.51493	2.01087	1.76323	1.85273	2.54257	2.74227	2.26002	2.32335	2.13007	2.5406	3.21062	2.7047	1.564	2.40451	2.02281	1.76578	1.80803	2.07479	2.39653	2.11557	2.85598	2.10118
ENSMUSG00000007950	ENSMUSG00000007950	Abhd8	8:71456699-71463657	brown	M1	1.99736	2.55412	2.90906	2.10732	1.4668	2.33362	2.61554	2.3246	3.33369	3.49309	2.50363	1.68733	2.44545	2.92488	1.81163	2.90401	2.86324	2.64265	1.8666	3.46731	2.25144	1.56388	2.01555	2.10171	2.39304	2.28878	2.08603	1.77852	1.57234
ENSMUSG00000004127	ENSMUSG00000004127	Trmt10a	3:138089853-138159821	brown	M1	2.19897	2.62464	0.875725	3.85249	3.82575	2.15568	2.38646	2.52733	1.73428	2.26536	1.60599	3.36091	3.02224	2.12099	2.26934	2.57073	3.62129	2.22289	2.93751	1.51054	2.85546	2.08264	1.3456	2.14591	1.71373	1.62926	3.06227	2.3092	1.74724
ENSMUSG00000031583	ENSMUSG00000031583	Wrn	8:33234383-33385527	brown	M1	3.17413	2.1417	2.42276	1.98947	2.20646	2.65886	2.91501	1.97558	1.71828	1.97647	2.6726	2.40394	1.94575	2.56831	2.94628	2.38155	2.17901	1.97498	2.44889	1.37614	2.54455	2.43522	2.79359	2.7042	2.41433	2.25721	2.16107	2.79327	2.53495
ENSMUSG00000057335	ENSMUSG00000057335	Cep170	1:176733652-176814067	brown	M1	1.7331	3.92511	3.07407	2.40099	3.66668	1.84337	2.56629	1.90801	3.35807	1.98347	1.39797	2.35658	1.79926	2.29567	3.54501	1.92812	3.12721	3.37477	2.39455	1.37826	2.62345	2.68942	2.21614	1.64715	1.33378	1.63485	2.65174	1.62917	2.39094
ENSMUSG00000021483	ENSMUSG00000021483	Cdk20	13:64432552-64439720	brown	M1	1.97723	2.42952	2.08573	2.7127	1.3545	2.15862	1.75405	2.74188	2.7577	2.6972	2.13392	2.58415	2.4571	2.05315	2.44908	4.5177	2.819	2.03082	2.00105	3.25412	2.37971	2.5883	2.42942	1.55482	1.89711	2.11551	3.45174	1.87572	1.7565
ENSMUSG00000028397	ENSMUSG00000028397	Kdm4c	4:74242496-74405860	brown	M1	2.38322	2.17453	2.46806	2.24078	2.53777	2.68794	2.50427	1.90906	1.9413	2.20277	2.64865	2.35604	2.3337	2.35721	2.33291	2.39434	2.73281	2.1064	2.4744	1.46236	2.63179	2.85104	2.70389	2.28506	2.34281	2.43584	2.32587	2.90909	2.74953
ENSMUSG00000038116	ENSMUSG00000038116	Phf20	2:156196465-156309952	brown	M1	4.0259	2.17136	4.20946	2.16307	2.96496	2.49535	2.10402	1.89482	3.44267	1.98905	1.56291	2.59704	1.70312	2.70653	5.03061	1.80883	2.02995	1.45073	2.5346	1.47884	1.85987	1.86187	2.37461	2.54119	1.58966	2.29586	2.52815	2.73739	2.08306
ENSMUSG00000020902	ENSMUSG00000020902	Ntn1	11:68209363-68400823	brown	M1	2.79493	2.58181	2.7145	2.76771	2.41668	1.73493	2.94333	1.86064	3.10094	2.83319	2.63149	2.67567	2.46899	2.17766	2.12684	1.9342	1.99304	2.74248	2.67423	1.38878	2.31313	1.84774	2.77154	2.75886	2.46266	2.00643	2.51845	2.65867	2.5154
ENSMUSG00000027695	ENSMUSG00000027695	Pld1	3:27938694-28133362	brown	M1	3.37931	3.00517	2.1831	1.81772	2.68501	3.79358	2.33072	1.8711	3.5844	1.59036	2.34782	2.7943	2.351	2.09853	2.20807	2.66629	2.18203	2.15472	1.98652	1.85122	2.44507	3.31512	2.97387	2.28989	2.21613	1.88233	3.02347	1.86694	1.6985
ENSMUSG00000047907	ENSMUSG00000047907	Tshz2	2:169633012-170071816	brown	M1	3.57258	3.28441	3.12217	2.43636	2.85427	3.22742	1.56366	1.4197	1.51106	2.40824	2.58072	2.43825	2.54456	2.76793	2.5875	3.10289	1.75861	2.39051	2.03676	1.75597	1.77854	2.42181	3.18591	2.38431	2.21974	2.64002	2.34226	2.18526	2.1199
ENSMUSG00000079884	ENSMUSG00000079884	Gm10698	9:33728246-33728850	brown	M1	1.16767	2.74413	2.58022	2.32114	1.98576	1.85281	1.53232	3.66164	2.33149	3.70773	1.50641	2.5027	2.1012	2.60584	2.79969	2.17594	1.69423	3.01981	2.97939	2.33316	3.50185	3.72315	1.79076	2.14676	2.76785	1.48404	2.35786	2.14977	3.29891
ENSMUSG00000039458	ENSMUSG00000039458	Mtmr12	15:12205027-12272240	brown	M1	2.61467	2.48915	3.22511	2.11876	2.21612	2.05581	2.63945	2.07249	3.23884	2.22994	2.14883	2.54825	2.29968	2.52538	3.16644	2.27704	3.24469	2.7335	2.26487	2.13641	1.98956	2.26763	2.35191	2.57394	1.71663	2.5386	2.36159	2.11397	2.69428
ENSMUSG00000086316	ENSMUSG00000086316	2210013O21Rik	X:153723589-153741920	brown	M1	2.0871	1.71505	2.89348	1.74216	1.17879	1.74858	3.55594	2.37318	1.31948	2.37719	2.87457	2.19176	2.32394	3.55297	2.20588	1.82911	2.43418	2.83818	2.89725	3.70651	3.39174	2.96683	2.38349	2.29183	1.76165	3.65975	2.78902	1.72395	2.13253
ENSMUSG00000020262	ENSMUSG00000020262	Adarb1	10:77290725-77418270	brown	M1	2.49158	2.65213	2.80759	3.01455	3.0244	2.75912	3.01349	1.76858	2.28823	2.57982	2.34716	2.4425	1.9637	2.14905	2.47178	3.09255	2.22631	2.27299	2.06351	1.26654	2.14876	2.29481	2.25601	2.68666	2.35716	2.36344	2.1112	2.97476	3.18308
ENSMUSG00000052056	ENSMUSG00000052056	Zfp217	2:170108642-170148103	brown	M1	4.59713	2.71902	2.04	2.6586	3.12843	2.17248	2.22299	1.67853	2.28722	2.13199	2.09796	2.11855	2.00607	3.0183	2.04541	2.18613	2.3785	2.8984	3.32022	1.75826	2.38872	2.47072	2.78078	2.10315	2.13548	2.79853	2.24991	2.49741	2.39855
ENSMUSG00000048109	ENSMUSG00000048109	Rbm15	3:107325420-107333673	brown	M1	2.51706	2.89072	2.08783	2.4207	5.5799	2.86297	2.28076	1.74019	1.64223	1.87108	2.19734	3.15843	2.45261	2.24074	2.36857	2.37692	2.79138	2.06189	2.49827	1.38367	2.50757	2.55618	2.18489	3.07153	2.01109	2.54986	2.0811	2.97054	2.12898
ENSMUSG00000052563	ENSMUSG00000052563	D930048N14Rik	11:51650953-51657681	brown	M1	1.45254	1.48004	2.52905	1.61101	0.62989	2.38618	2.74051	1.96511	2.92305	3.28962	2.25365	3.22289	1.82072	2.16094	1.92328	2.50593	3.43513	2.21093	2.13245	2.75868	2.69159	3.78058	2.09583	3.7546	4.74905	1.19453	3.22141	2.07256	2.56675
ENSMUSG00000019768	ENSMUSG00000019768	Esr1	10:4611592-5005614	brown	M1	4.45197	3.12731	2.39809	2.97574	3.27181	3.5442	2.12591	1.94597	1.81223	1.05516	2.50749	2.85583	2.38996	2.71768	2.1472	3.78089	4.88393	0.906665	1.94637	1.02616	1.52968	2.56037	4.0057	2.48246	1.86443	1.77265	1.30289	2.67112	1.52182
ENSMUSG00000003178	ENSMUSG00000003178	Mical3	6:121007240-121081609	brown	M1	2.74858	3.00747	2.45167	3.59039	3.9601	2.43575	2.55299	1.41214	2.49427	1.79367	1.81835	2.94887	2.3335	2.12054	3.40932	2.23386	2.36983	3.26617	2.23366	1.46296	1.76827	2.33338	2.42481	2.55681	2.34129	2.4797	1.71695	2.42673	3.05743
ENSMUSG00000018752	ENSMUSG00000018752	Tnfsfm13	11:69682137-69696098	brown	M1	2.92651	2.03392	3.23829	2.62372	1.4876	1.72772	2.31808	2.75984	2.18178	3.21773	3.49698	2.07854	2.8982	3.31057	2.34775	2.63968	2.05614	3.17427	2.1291	3.55859	2.12262	2.16629	1.81131	2.4833	1.97314	2.1891	1.48339	3.29508	2.2583
ENSMUSG00000028654	ENSMUSG00000028654	Mycl	4:122995651-123002485	brown	M1	3.3117	4.0741	1.85237	2.94315	5.91679	3.36963	1.92659	2.11298	2.22693	2.16251	2.49898	2.65511	2.60201	3.54449	2.25704	1.28047	2.15496	2.94417	2.08172	1.61412	2.37675	0.744315	1.40287	1.80402	2.20217	1.82675	4.36026	2.15552	1.6465
ENSMUSG00000024077	ENSMUSG00000024077	Strn	17:78649912-78737196	brown	M1	3.05984	2.17797	2.4176	3.44251	3.84964	3.20452	2.92025	1.92454	2.27707	1.62028	1.9615	2.51636	2.82408	2.558	3.13677	2.28226	2.86133	2.28476	2.15338	1.22063	2.43169	2.17643	2.60565	2.85328	1.7242	2.02129	2.22672	2.78631	2.81555
ENSMUSG00000085754	ENSMUSG00000085754	Gm15886	3:103739365-103791563	brown	M1	2.27873	3.30501	2.87713	4.03707	3.87382	3.14843	2.39327	0.474282	1.8358	2.25979	2.07065	3.51301	1.63245	2.91979	3.74295	2.57087	2.6721	2.54709	2.57121	0.490159	1.63826	2.53431	2.50885	3.05703	1.2068	2.26724	2.24146	2.5795	3.09647
ENSMUSG00000041702	ENSMUSG00000041702	Btbd7	12:102784655-102878406	brown	M1	3.28678	2.85273	3.04922	3.13276	2.99401	3.3234	2.60132	1.30935	1.93358	1.57309	2.55724	3.14357	2.42229	2.52272	3.1631	2.14645	2.5332	2.27665	2.25362	0.78109	2.31082	2.19906	3.01462	2.81326	1.71248	2.12244	2.34235	2.76213	3.36828
ENSMUSG00000044306	ENSMUSG00000044306	4930500M09Rik	1:170193419-170216422	brown	M1	2.18005	3.5476	4.37384	4.70892	4.20159	4.21701	1.87312	0.877814	0.603221	2.6946	3.27193	2.7625	2.53352	2.60902	1.65932	2.43245	3.46975	2.48711	4.1718	0.674982	2.35733	2.56373	2.05439	1.91193	1.5342	2.68312	1.82664	1.07078	1.2061
ENSMUSG00000015653	ENSMUSG00000015653	Steap2	5:5664828-5694578	brown	M1	4.14464	3.50227	2.82953	1.94054	3.28145	3.669	1.81266	2.06671	1.52261	2.79436	2.36661	2.48899	1.8121	2.1408	2.34966	1.8434	1.95666	3.51298	1.9154	1.20528	3.78895	2.6784	3.4824	2.25258	2.24707	1.81784	3.56358	1.34002	2.81873
ENSMUSG00000031565	ENSMUSG00000031565	Fgfr1	8:25513653-25575714	brown	M1	3.10988	3.63957	1.66607	2.45053	4.26673	3.08124	1.68019	2.78577	1.49822	1.43572	2.21363	2.63893	3.29581	3.1688	2.41147	1.55668	1.34028	2.57227	2.48009	1.1517	1.436	2.60671	3.04654	2.05759	4.47968	2.88115	2.24254	3.46987	2.87876
ENSMUSG00000061755	ENSMUSG00000061755	Bod1l	5:41787537-41844315	brown	M1	3.05851	2.71483	2.70879	1.99978	3.2502	3.2817	2.9946	2.0493	1.67372	1.79721	3.00086	2.88437	2.38614	2.82542	2.96373	2.72937	2.99639	1.97589	2.63202	1.16052	2.22045	2.77896	2.7645	3.0894	2.17959	1.76346	1.95503	3.19321	2.66528
ENSMUSG00000038970	ENSMUSG00000038970	Lmtk2	5:144100435-144188204	brown	M1	2.59119	2.68944	2.92072	3.21042	3.16677	2.27118	2.62468	1.72095	3.00652	2.08739	2.39973	2.92104	2.58708	2.39556	2.6633	2.44495	2.39873	2.84778	2.63381	1.80639	2.50958	2.76505	2.35023	2.70679	2.42294	2.47798	2.47513	2.42734	2.6023
ENSMUSG00000025813	ENSMUSG00000025813	Homer2	7:81600480-81706925	brown	M1	2.52657	2.26333	3.19115	2.64533	3.76135	1.89015	2.09002	2.35216	1.85437	2.30196	2.42263	3.44079	1.98037	1.92922	2.55565	3.16126	3.06141	2.01157	2.69156	1.20863	2.08868	2.63977	2.85833	3.56658	2.76299	2.27688	1.73419	3.88611	3.23667
ENSMUSG00000046721	ENSMUSG00000046721	Rpl14-ps1	7:45303154-45333780	brown	M1	1.55611	1.45754	4.0119	3.14311	2.30316	3.10939	2.14559	2.97347	2.72324	3.30141	3.16504	2.04979	5.4149	1.62811	1.9442	1.84209	2.2832	2.91534	1.7668	3.39314	2.3632	2.37743	2.6818	2.09172	2.52304	3.08684	1.35101	2.81651	2.08574
ENSMUSG00000019726	ENSMUSG00000019726	Lyst	13:13590408-13777440	brown	M1	2.92446	2.77736	3.63077	2.86203	2.78727	3.38155	3.01135	1.50643	2.13752	2.34063	2.36226	2.80478	2.24088	2.47973	2.89183	2.26061	3.03641	2.52368	2.59008	1.13506	2.5748	2.26527	2.94265	3.20388	2.45346	2.5646	1.63197	2.78899	2.66727
ENSMUSG00000037151	ENSMUSG00000037151	Lrrc20	10:61475244-61582226	brown	M1	1.88321	2.9848	3.37187	2.96998	1.83938	2.95959	2.90193	2.83911	3.64412	2.64032	2.28035	2.47828	2.6394	3.02498	2.10844	1.75812	1.7275	3.30472	2.07454	3.41166	3.12503	1.95573	2.19297	2.01686	2.61579	2.36534	3.17208	1.92741	2.70579
ENSMUSG00000024544	ENSMUSG00000024544	Ldlrad4	18:67933256-68255549	brown	M1	2.2802	3.02929	3.13498	2.86939	4.12489	3.60414	2.73716	2.12533	2.53008	2.62276	2.23504	3.53837	2.82372	2.7407	2.47762	1.59842	1.76008	2.357	2.45351	1.89482	2.21049	2.44604	2.37559	2.39388	2.39044	2.38127	1.82711	3.36475	2.89224
ENSMUSG00000011832	ENSMUSG00000011832	Evi5l	8:4162521-4217459	brown	M1	2.58964	2.2768	1.80141	2.77511	1.80343	2.24676	2.8932	2.83375	3.65491	3.72545	1.81737	2.22996	2.40772	2.08043	1.7119	2.01419	2.78133	2.79228	2.91706	3.89657	2.7009	2.22977	3.00945	2.08363	4.22072	2.3707	2.45794	2.19732	2.88453
ENSMUSG00000031959	ENSMUSG00000031959	Wdr59	8:111448783-111522107	brown	M1	2.82646	2.89364	3.03365	2.49033	2.98427	2.2241	2.89006	2.19093	2.32455	2.46467	2.45904	2.89672	2.12794	2.48708	2.26176	2.59745	2.86256	2.22	2.67187	2.09461	2.55781	3.0969	2.83734	2.73084	2.6069	2.68151	2.52482	2.49979	3.17837
ENSMUSG00000024754	ENSMUSG00000024754	Tmem2	19:21778341-21858327	brown	M1	2.08212	3.96527	3.33725	2.64713	3.81566	2.63134	2.74474	2.65057	2.10636	2.20479	1.87522	3.08334	2.83151	2.95987	3.1919	2.48643	3.47135	2.91481	1.89296	0.968443	2.00076	2.02922	2.56799	2.93381	1.75792	2.30329	2.70396	2.8978	2.73443
ENSMUSG00000074221	ENSMUSG00000074221	Zfp568	7:29983954-30028282	brown	M1	3.85677	2.98459	2.95524	2.37505	6.16996	2.78485	2.18353	1.8623	2.14709	2.50665	1.74948	2.73005	2.57804	2.2972	2.59208	2.55975	2.57533	2.78797	2.12342	1.8663	2.53125	2.45623	2.66667	2.61695	2.09205	2.5289	2.17001	2.4111	2.63703
ENSMUSG00000043993	ENSMUSG00000043993	2900052L18Rik	11:120229801-120231585	brown	M1	1.88082	2.09809	2.67309	2.01024	0.533799	2.9802	3.63388	1.76047	2.81267	2.96145	3.19078	2.43676	2.05155	1.84081	2.49967	1.58815	2.15407	2.56858	3.23682	3.27254	3.88655	5.53156	2.72712	2.743	4.72942	1.45277	2.92534	2.08954	1.82098
ENSMUSG00000063550	ENSMUSG00000063550	Nup98	7:102134203-102210120	brown	M1	3.06672	2.48975	2.31181	2.43678	3.46765	2.83024	3.18965	1.34607	2.1489	1.51846	1.74802	2.5307	2.5221	2.26318	3.64349	2.84995	3.07689	2.44246	2.74245	1.62584	3.0888	2.94631	2.98771	2.78961	2.28088	2.16392	2.97866	3.51535	3.22643
ENSMUSG00000037652	ENSMUSG00000037652	Phc3	3:30899370-30969415	brown	M1	3.13238	2.74488	2.58237	2.05967	2.87505	3.51387	3.52911	2.01723	1.84533	1.45224	2.39552	2.75428	2.24509	2.48895	3.28161	2.83779	2.75167	2.56561	2.87615	0.90892	2.91689	2.8011	3.25853	3.52964	1.91083	2.35022	2.14989	3.34552	3.32857
ENSMUSG00000022801	ENSMUSG00000022801	Lrch3	16:32914099-33127695	brown	M1	2.75644	3.11575	2.83085	2.34477	3.18497	2.35237	2.28749	1.89696	2.02342	1.72569	1.64943	2.85076	2.88583	2.30153	2.49058	2.81591	3.22556	3.17763	2.72795	2.18253	3.06936	3.0552	3.02816	2.44492	2.99071	2.62388	3.04706	3.30846	2.41984
ENSMUSG00000036698	ENSMUSG00000036698	Ago2	15:73090391-73184840	brown	M1	2.47053	2.82816	3.66653	3.34199	3.8036	2.63837	2.91905	1.84379	2.55052	2.1866	2.72091	3.11864	2.75295	2.77973	2.73837	2.21108	3.33511	2.51724	2.66242	1.41517	2.20904	2.38974	2.36235	3.33621	2.42896	2.60912	2.11479	2.59766	2.62616
ENSMUSG00000021767	ENSMUSG00000021767	Kat6b	14:21481433-21672478	brown	M1	2.78989	2.65067	2.10017	2.78485	4.17724	3.63741	2.7431	1.40129	2.42606	1.62709	2.20057	3.12239	2.43811	2.6655	2.82304	2.68094	4.87199	2.62616	2.64459	1.28513	2.5563	3.05722	3.17962	2.48116	1.91697	2.67799	2.5821	2.97931	2.31996
ENSMUSG00000074305	ENSMUSG00000074305	Peak1	9:56201125-56418067	brown	M1	3.13497	2.71213	2.89387	4.64736	3.45177	2.53864	2.94086	1.72721	2.51272	1.98434	2.3757	2.64479	2.72956	2.8959	2.46657	2.53172	2.39981	2.84085	2.99544	1.98599	3.0533	2.44367	2.75583	3.04242	2.25766	2.24825	2.643	3.03207	2.34598
ENSMUSG00000040167	ENSMUSG00000040167	Ikzf5	7:130162450-133124354	brown	M1	3.60154	2.45646	4.94285	1.70054	9.69343	2.75092	2.10403	1.71256	2.74247	1.63832	2.11548	2.6792	2.28898	2.00466	2.26124	1.5347	2.78434	2.91098	2.04475	0.703152	1.87868	2.66014	2.57551	4.06506	3.55831	1.85487	1.92216	2.49579	2.59949
ENSMUSG00000039646	ENSMUSG00000039646	Vasn	16:4626132-4707695	brown	M1	2.70055	2.12718	2.51384	2.76062	2.80524	2.45134	2.01001	2.60557	1.83576	1.92633	1.86405	3.504	2.59645	2.51566	3.66803	2.72361	4.15145	2.47171	2.05571	2.43723	2.663	3.53769	3.62481	3.66804	2.55013	2.99677	3.0323	2.57712	2.36842
ENSMUSG00000037275	ENSMUSG00000037275	Gemin5	11:58120001-58168539	brown	M1	2.61844	2.15133	3.27009	2.64837	3.4308	2.48408	2.89301	1.85132	2.43884	2.54676	2.1819	2.51099	2.6708	3.01763	2.30085	3.17328	2.62954	2.94832	3.17047	2.73063	2.39741	3.09449	2.58317	2.93753	3.3274	2.3157	2.26761	3.7347	2.60253
ENSMUSG00000105802	ENSMUSG00000105802	RP24-210N1.3	5:137337408-137338345	brown	M1	2.51312	3.6553	2.98441	1.05963	2.75013	3.41677	2.65394	1.25795	1.91147	1.81882	3.9963	3.5376	2.05208	3.14198	1.94914	2.08337	2.4715	3.33015	4.3193	1.75475	2.66818	3.75893	3.73112	4.28401	2.72191	3.62973	1.01912	2.45405	2.15519
ENSMUSG00000033964	ENSMUSG00000033964	Zbtb41	1:139422287-139453005	brown	M1	3.38667	3.26816	3.40729	2.80603	4.46557	3.59273	2.84602	2.16785	1.15808	1.29514	2.52358	3.54843	3.2446	2.7016	3.64843	2.07899	3.79087	2.41171	2.64783	0.442314	2.88255	2.58995	1.93372	2.91916	1.73029	1.66191	1.88259	4.36143	3.82125
ENSMUSG00000028344	ENSMUSG00000028344	Invs	4:48279759-48473459	brown	M1	3.65628	2.68378	3.15596	2.7343	3.40599	3.3367	3.1557	2.12131	2.21235	1.84717	2.37183	3.05821	3.09707	3.0427	2.4148	3.33431	3.11718	2.70944	3.01641	2.5206	2.1149	2.61236	2.13419	2.24318	2.98139	2.76178	1.97148	3.12085	2.63717
ENSMUSG00000085287	ENSMUSG00000085287	4833418N02Rik	17:87274885-87282814	brown	M1	3.03094	2.71424	2.689	2.47004	2.71306	3.62053	3.42147	2.11845	2.91186	2.15206	2.95503	3.27986	2.07609	2.29869	3.1069	1.85198	2.69852	2.22724	3.04493	2.49363	2.71066	4.23538	2.63628	2.84788	2.82516	2.72843	1.90183	2.97949	2.87493
ENSMUSG00000026950	ENSMUSG00000026950	Neb	2:52136646-52338798	brown	M1	5.26683	3.40567	2.17172	1.36877	4.2517	3.79719	1.53341	2.19767	1.19679	2.06936	2.35923	3.28448	2.56219	2.0442	2.78632	0.559096	0.999874	2.40061	3.69385	1.0993	1.89905	2.91208	2.98795	4.191	3.45492	5.009	2.16235	5.53293	2.80915
ENSMUSG00000052005	ENSMUSG00000052005	Gm9864	2:107595629-107600539	brown	M1	2.95709	3.57616	3.0328	1.26798	4.12555	2.60746	3.2328	1.33318	1.75442	1.94018	2.94939	5.5561	2.58826	2.85282	2.36635	2.91044	3.86764	3.15055	2.62633	1.26776	2.33888	3.23989	3.47145	3.54053	2.53784	1.79472	2.22101	3.32125	1.5917
ENSMUSG00000047888	ENSMUSG00000047888	Tnrc6b	15:80711318-80941086	brown	M1	3.2845	3.24275	2.99718	2.61006	3.6496	3.30994	3.02665	1.91811	2.29759	2.12297	2.63149	3.25298	2.61617	2.60964	2.98524	3.09598	2.83822	2.80706	2.57194	1.31202	2.64168	3.27737	3.21792	3.22876	2.66375	2.55744	2.07908	2.91615	2.95326
ENSMUSG00000014592	ENSMUSG00000014592	Camta1	4:150914561-151861876	brown	M1	1.97711	4.71995	1.36208	2.2336	0.939475	2.34004	2.29925	3.41365	6.06641	3.53743	2.80705	2.26758	3.58515	3.52384	2.52525	2.51671	1.85386	1.62354	3.45795	3.496	3.46465	2.29472	2.356	2.77477	3.31689	2.7154	2.54357	2.34739	2.70051
ENSMUSG00000085622	ENSMUSG00000085622	3110056K07Rik	12:70974620-71015832	brown	M1	3.05186	3.48268	2.14905	1.89304	3.12465	2.85975	2.58604	1.76092	1.49632	3.71683	2.10999	3.14449	2.86528	2.50018	1.55277	2.5384	3.2977	2.31171	3.46198	1.70554	2.98779	3.53367	4.70005	4.29582	3.83204	2.36578	2.79046	3.04372	1.9664
ENSMUSG00000034832	ENSMUSG00000034832	Tet3	6:83362372-83459084	brown	M1	3.43406	3.03908	3.03263	2.55308	3.34967	3.61065	2.88036	2.01423	2.28033	2.38159	2.11503	3.13638	2.47496	2.50776	2.86848	2.42667	2.47968	2.76481	2.87349	1.31029	2.61709	2.77312	3.76319	3.74869	3.08231	3.9473	2.30819	2.66269	2.83732
ENSMUSG00000078607	ENSMUSG00000078607	1810010H24Rik	11:107028117-107030443	brown	M1	2.02747	2.62575	3.07577	2.26967	2.47643	5.06681	3.13055	4.03235	1.9557	2.73213	3.07198	2.21707	3.27811	3.03336	1.43972	2.32849	1.58261	2.58448	2.68998	4.54426	3.98095	1.22431	2.69045	1.97208	3.53355	4.09385	3.64406	2.4037	2.19833
ENSMUSG00000076613	ENSMUSG00000076613	Ighg2b	12:113302964-113307933	brown	M1	3.80576	3.81834	0.79632	2.33121	0.768179	0.776579	3.88964	4.41	4.6152	6.70887	3.61163	3.54815	3.26963	1.71808	1.75786	1.0593	1.93278	1.85506	1.62152	10.6032	1.55684	1.47679	3.07511	2.07021	2.79359	3.04485	3.52756	0.584139	1.31114
ENSMUSG00000024074	ENSMUSG00000024074	Crim1	17:78200247-78376592	brown	M1	2.91401	3.50707	3.22481	3.2215	3.42636	2.54382	3.77695	3.05325	2.42619	2.70571	2.76418	2.98093	2.94965	2.69327	3.13398	2.38382	2.38185	3.05335	2.5438	1.09106	2.60293	2.46778	2.40386	3.25626	2.46334	2.96484	2.98974	3.30826	3.21634
ENSMUSG00000058325	ENSMUSG00000058325	Dock1	7:134670686-135173639	brown	M1	3.42106	3.0363	3.65288	3.46023	3.7032	3.12385	3.23733	1.76828	2.82811	1.97031	2.68743	3.15473	2.60509	2.94487	2.54113	2.948	2.95466	2.82982	3.06447	1.79787	2.67585	2.75468	2.72719	2.72734	3.11321	2.56346	2.9303	2.92757	3.1111
ENSMUSG00000048106	ENSMUSG00000048106	4632415L05Rik	3:19894885-19898984	brown	M1	2.53896	3.33088	3.8771	2.62444	3.44971	4.00292	2.57983	1.95307	1.28519	2.15846	4.26484	3.09616	2.25955	3.54966	2.63527	2.7001	3.11847	3.91916	3.40626	1.65965	2.65589	3.72378	2.33652	2.70039	3.05891	2.69192	2.56927	3.09081	2.19069
ENSMUSG00000042046	ENSMUSG00000042046	Dstyk	1:132417554-132477064	brown	M1	3.37588	3.01975	3.33894	3.26273	3.38236	4.41189	3.10522	2.0331	2.69118	1.96935	3.07813	2.94354	2.32118	2.29752	4.20516	3.03051	2.50563	2.82683	3.40573	1.77208	2.70902	2.73549	2.96514	3.42964	2.17571	2.64043	2.91486	2.32262	3.00673
ENSMUSG00000020659	ENSMUSG00000020659	Cbll1	12:31484828-31499616	brown	M1	3.80797	3.20723	3.92496	4.65977	4.6331	2.98026	2.25984	2.27614	2.40093	1.91367	3.40253	3.17958	2.28545	3.05712	2.98001	1.8825	3.02928	2.99246	3.38226	1.74056	2.86428	2.82732	2.10052	3.62486	2.21911	1.86725	2.40861	2.98545	3.09096
ENSMUSG00000042744	ENSMUSG00000042744	Gm15800	5:121220218-121368577	brown	M1	3.07873	3.00764	3.25946	3.21486	4.60433	3.84051	2.79394	1.70723	1.90625	2.16578	3.10971	3.82141	1.73296	2.21226	2.58283	3.27437	3.15121	2.87455	3.0338	1.72608	2.26436	2.75269	3.72827	3.56729	2.3042	2.98225	1.96604	4.49768	3.05488
ENSMUSG00000029167	ENSMUSG00000029167	Ppargc1a	5:51454249-51567726	brown	M1	2.97689	4.23424	7.17622	2.57243	2.43946	3.05164	2.70528	2.23956	2.47158	2.06414	1.79817	5.31187	3.97739	2.62728	3.39318	1.84994	2.94305	2.38947	2.19341	1.03295	2.72734	2.42896	3.89856	3.2285	2.192	3.46291	2.91562	2.04103	1.91014
ENSMUSG00000044447	ENSMUSG00000044447	Dock5	14:67751927-67933572	brown	M1	3.14362	2.9676	3.01772	3.10765	4.5529	3.0516	2.91704	2.08493	2.25925	2.42446	2.48629	3.50431	2.59106	2.75953	3.42833	2.85525	2.90188	2.9763	3.21069	1.81705	2.51994	2.91862	3.16714	3.07753	2.86947	3.47358	2.3297	3.29111	3.13415
ENSMUSG00000084159	ENSMUSG00000084159	Gm12696	4:97521427-97522332	brown	M1	3.10384	2.89719	2.71489	3.56669	5.13	1.89189	1.9229	2.49702	3.08139	1.67339	3.42363	3.36472	2.63783	2.79979	2.92583	3.88516	4.7313	3.80257	2.74315	1.96518	2.08321	2.84399	2.55896	2.63673	3.78153	2.12063	2.85776	2.52578	2.90178
ENSMUSG00000048264	ENSMUSG00000048264	Dip2c	13:9276527-9668928	brown	M1	3.10015	3.06093	2.8853	3.32687	4.7428	3.41801	3.12418	2.52827	2.42702	2.46712	3.09797	3.53175	2.3534	2.59436	3.17633	2.92191	2.88554	2.89011	2.91478	1.49621	2.76211	3.00283	3.25015	3.12041	2.12237	2.49302	2.65619	3.38991	3.43798
ENSMUSG00000046519	ENSMUSG00000046519	Golph3l	3:95588933-95619247	brown	M1	2.94415	2.94241	3.71293	2.93618	3.24031	2.58792	3.07278	3.03155	3.13275	2.59441	2.64722	2.76944	3.113	2.99062	2.87614	2.92758	4.16956	2.84666	2.26584	2.30961	2.66687	3.48043	2.84772	2.85678	1.84503	3.3113	2.53736	4.45265	2.78722
ENSMUSG00000021375	ENSMUSG00000021375	Kif13a	13:46749086-46929718	brown	M1	3.49621	3.11412	3.45014	3.65224	3.30831	3.68403	2.93985	2.10294	3.14519	2.0881	3.1195	3.25822	2.53663	2.96606	2.87655	3.07607	3.18878	3.15735	3.4157	2.24388	2.76042	2.9252	2.91163	2.94432	2.89187	3.28345	2.20329	3.12534	2.55072
ENSMUSG00000031986	ENSMUSG00000031986	Sprtn	8:124897885-124903813	brown	M1	3.03987	3.37232	4.45039	3.16018	5.41638	3.63155	2.85775	1.90804	2.64037	2.47309	2.80027	3.44352	2.47307	2.39294	3.74613	2.14311	2.39012	2.99491	3.30108	1.7346	2.64682	2.95046	3.28061	2.80835	2.46516	3.38852	2.61473	3.14498	3.36208
ENSMUSG00000017405	ENSMUSG00000017405	Nek8	11:78166105-78176675	brown	M1	2.76493	3.74014	2.438	1.99152	2.06533	2.72108	3.94131	4.39731	2.58698	2.73903	2.63068	2.33926	2.53281	3.31975	2.08911	2.273	3.06847	3.48993	3.24469	4.12407	3.17392	2.94629	2.49284	2.74251	4.98826	2.85042	4.10961	3.07264	2.82421
ENSMUSG00000014547	ENSMUSG00000014547	Wdfy2	14:62836907-62956886	brown	M1	3.27944	3.12517	4.32222	3.83173	5.17419	3.32924	3.86392	1.49101	2.7524	1.80627	2.18575	3.87686	3.2688	2.63911	2.86796	3.44783	4.29759	3.46443	2.73077	1.28725	2.85991	2.88181	2.72044	2.81186	1.98877	2.52847	2.64532	3.27792	3.01291
ENSMUSG00000064127	ENSMUSG00000064127	Med14	X:12675368-12762073	brown	M1	3.02553	2.96962	2.69537	3.21185	3.42035	4.03128	3.48274	2.40356	2.58605	2.59731	2.42536	3.39593	3.76212	3.27701	3.23555	2.94481	3.61315	2.61506	2.89295	1.69995	2.93295	3.25924	3.43894	3.19502	2.38392	2.01066	3.1634	3.58907	3.64689
ENSMUSG00000019194	ENSMUSG00000019194	Scn1b	7:31116523-31126945	brown	M1	1.99806	2.49702	4.18067	3.0655	1.794	2.64176	3.24715	3.74296	3.86925	3.2092	3.22639	2.3871	2.84014	2.57648	3.04152	2.9512	3.47795	3.70083	2.38836	4.80721	2.4653	1.90685	2.92938	3.11299	3.51621	3.73325	3.64889	2.85713	2.19677
ENSMUSG00000035173	ENSMUSG00000035173	Ccdc186	19:56787480-56822190	brown	M1	3.94003	2.93742	3.09127	3.43059	3.09902	4.1766	3.29091	2.62815	2.35962	2.38331	2.15362	3.51958	3.29444	2.99233	2.98892	4.06175	5.03259	2.25915	2.41652	1.24627	2.57585	3.37813	2.50023	2.65797	2.90103	2.15479	2.79003	4.38609	3.36693
ENSMUSG00000038729	ENSMUSG00000038729	Akap2	4:57434246-57896984	brown	M1	2.80645	2.51492	3.90299	4.3137	3.356	2.76228	3.63771	1.88431	2.22789	3.14018	1.95673	3.52862	4.28725	4.01355	3.20512	2.31512	4.56634	2.93883	2.31044	0.931332	2.83493	2.36975	2.91859	2.66852	1.98445	2.75703	4.5631	3.8966	3.49134
ENSMUSG00000022788	ENSMUSG00000022788	Fgd4	16:16416916-16600549	brown	M1	4.22753	4.47715	3.44363	2.64382	2.55142	4.46568	4.23624	2.78312	2.51228	2.03403	2.59021	4.05216	3.47086	2.99675	3.30143	2.5668	3.64708	2.51638	2.39585	0.869472	3.11001	2.7964	2.65494	3.20135	2.16955	2.05303	2.79401	4.13997	3.65683
ENSMUSG00000097221	ENSMUSG00000097221	1810049J17Rik	15:12321437-12351265	brown	M1	4.24197	4.50481	2.17991	6.04391	5.15855	3.20308	2.48233	1.98398	3.23141	2.0755	3.23026	3.48241	2.52489	3.5024	3.14595	1.92838	4.8871	3.8641	3.17927	1.48735	2.96663	3.06165	1.67045	2.58441	1.76368	2.37142	2.98877	2.02857	2.66097
ENSMUSG00000040732	ENSMUSG00000040732	Erg	16:95359168-95586593	brown	M1	2.67364	3.29914	3.65739	3.6031	3.21068	3.57668	3.50906	3.10501	3.04486	2.71383	1.81687	3.23369	4.09882	3.6074	3.33872	3.73764	2.9019	4.05987	2.11502	1.81002	2.76925	2.59032	3.16703	2.83653	2.14885	2.44654	3.051	3.43579	3.11583
ENSMUSG00000020647	ENSMUSG00000020647	Ncoa1	12:4247362-4477182	brown	M1	3.16174	2.98884	3.71154	3.57537	3.66843	2.94632	3.53896	2.42371	2.85601	2.59451	2.80494	3.36137	2.68623	2.57392	3.37847	3.23221	3.21094	3.32393	3.0841	1.76622	3.20062	3.3717	3.18908	2.88883	2.72033	2.90383	3.16057	3.29291	3.75646
ENSMUSG00000036875	ENSMUSG00000036875	Dna2	10:62947025-62974185	brown	M1	3.45943	3.71862	3.59751	2.91656	3.39152	2.95261	2.94285	2.7017	2.44933	2.74175	2.94301	2.81633	2.20866	2.84492	2.93767	3.32255	2.23709	3.53592	2.72185	2.0525	4.23163	3.53557	3.89597	3.47815	2.93534	2.6273	3.06191	3.29682	3.88554
ENSMUSG00000036792	ENSMUSG00000036792	Mbd5	2:48814108-49325405	brown	M1	2.68903	2.53015	3.64706	5.10902	3.34076	4.46101	4.14927	2.96984	3.30038	1.9047	1.66805	2.64889	3.02733	2.41509	2.6948	2.4875	4.82816	3.11272	3.49289	1.39171	2.66731	2.7465	4.09836	3.54742	1.78398	3.27235	2.60091	2.76512	4.26919
ENSMUSG00000094410	ENSMUSG00000094410	Gm38394	1:133619861-133661380	brown	M1	4.20016	4.17923	2.70145	2.3691	3.50544	4.69389	4.89517	1.74886	1.44545	0.768729	3.20312	3.15711	2.84257	2.50518	4.05423	2.83676	3.29962	2.35745	2.80785	0.256311	2.05206	3.5506	4.19594	5.36223	2.29735	1.89217	2.71241	5.06316	5.14887
ENSMUSG00000040524	ENSMUSG00000040524	Zfp609	9:65692390-65827564	brown	M1	3.21835	3.07454	3.27048	3.54467	5.40161	3.37171	2.4061	2.51265	2.30614	2.11186	2.44301	3.69009	3.72346	2.7866	3.62371	2.69054	3.02258	3.05029	3.39636	2.46233	2.39125	3.56968	3.03676	3.25548	2.99917	2.56839	2.62197	3.76943	3.788
ENSMUSG00000035623	ENSMUSG00000035623	Rsf1	7:97579895-97718879	brown	M1	3.1655	2.96415	2.70685	2.68951	3.72413	3.05729	3.14352	2.75184	2.11468	2.44884	3.149	3.41336	2.75558	2.92771	3.83503	3.25065	3.67178	2.9224	3.135	2.15386	3.40479	3.42197	3.14146	3.09525	3.2897	3.1562	3.04431	3.32337	4.28075
ENSMUSG00000021254	ENSMUSG00000021254	Gpatch2l	12:86241889-86306006	brown	M1	3.45891	4.51051	3.83117	3.50271	3.82922	3.28707	3.29802	2.23624	4.07135	2.99654	2.40172	3.47133	3.92473	2.8168	3.64028	2.54065	2.98475	3.89249	2.85344	2.63895	2.88397	2.65133	2.43327	2.74601	2.44585	2.49409	2.65933	2.5841	3.19178
ENSMUSG00000022864	ENSMUSG00000022864	D16Ertd472e	16:78544011-78576657	brown	M1	3.2374	2.85858	2.87486	2.77067	4.69508	3.7302	3.37929	1.80335	2.92292	2.02792	2.60465	2.63167	3.56587	2.34904	4.97938	2.08743	2.81626	4.06395	3.01154	2.11248	3.54389	2.78418	3.06537	4.27507	3.27186	4.04858	2.17022	3.48624	3.39654
ENSMUSG00000034525	ENSMUSG00000034525	Ice1	13:70588688-70637634	brown	M1	3.74026	3.65922	3.10633	3.05364	3.77123	3.52067	3.19429	2.33502	2.75585	2.7039	2.83053	3.44724	3.21265	2.9098	3.55901	3.28395	3.27273	3.01698	3.06588	2.241	2.6273	3.47409	3.37704	3.56011	2.85106	2.95245	2.83817	3.2539	3.05116
ENSMUSG00000039706	ENSMUSG00000039706	Ldb2	5:44472131-44799680	brown	M1	4.50254	3.33599	5.18353	5.21465	3.17772	5.90262	3.83141	2.45992	2.2566	3.50784	0.889857	2.7638	3.08073	2.79587	3.0063	3.1134	4.50288	3.64681	1.7922	1.48349	3.46712	1.69973	2.25681	3.04342	1.67595	1.89778	4.35478	2.09621	3.75946
ENSMUSG00000031652	ENSMUSG00000031652	N4bp1	8:86841138-86885258	brown	M1	3.06104	3.10499	3.57497	3.14506	3.83041	3.29944	2.79781	2.43169	3.05008	3.06291	3.06914	3.06013	3.17943	3.32522	3.22765	2.93029	3.38385	3.21487	2.86988	2.74359	2.98104	3.3347	3.01647	3.25019	3.08773	3.54526	2.92552	3.2513	3.25084
ENSMUSG00000022911	ENSMUSG00000022911	Arl13b	16:62793684-62847040	brown	M1	4.79136	2.61152	2.83858	2.62651	1.96779	3.63118	2.50199	1.9887	2.47942	2.47698	4.60558	2.7293	2.31117	3.65487	3.94313	5.4203	3.46916	1.4533	2.91504	1.46822	2.00071	3.37286	3.91499	3.06542	2.31148	6.78252	2.93591	3.46221	3.57903
ENSMUSG00000022142	ENSMUSG00000022142	Nup155	15:8109312-8159857	brown	M1	3.22439	2.84534	2.78453	2.6321	4.55571	3.15955	3.52989	2.8504	2.08748	2.80502	2.91278	3.38392	2.43799	2.81558	3.1004	3.25136	3.44462	2.71347	3.36874	1.7942	3.72625	4.1134	3.295	4.02123	3.01748	2.50972	3.52298	3.26005	4.32954
ENSMUSG00000087515	ENSMUSG00000087515	Gm13554	2:26055534-26123220	brown	M1	3.25036	3.96366	5.47584	3.63235	3.87136	3.72559	2.58652	1.37785	5.54554	1.53296	1.49176	4.15562	3.88116	1.97571	3.46031	3.34368	4.08391	4.21116	3.17144	2.05385	3.7707	2.14471	3.19205	2.27442	2.93293	1.64113	3.67719	3.13941	2.47133
ENSMUSG00000033991	ENSMUSG00000033991	Ttc37	13:76098733-76187983	brown	M1	3.2051	2.98903	3.1419	2.72766	3.9415	3.27336	3.72638	2.69657	2.50545	2.39031	3.26807	3.40301	3.37793	3.74137	4.24766	3.61583	4.50439	2.35786	3.16983	1.60743	3.06747	3.37885	2.98817	3.34907	2.58513	2.54831	3.2803	3.80828	3.65318
ENSMUSG00000045038	ENSMUSG00000045038	Prkce	17:86167784-86657919	brown	M1	3.04207	3.22485	4.21819	3.68251	4.16243	3.28703	3.3694	3.07552	3.96017	2.63812	3.80298	3.5417	2.6676	2.90373	2.81315	2.88672	3.58442	3.50904	3.19396	1.64226	3.50523	3.0415	2.824	3.38753	2.61063	2.85067	3.10516	3.05584	3.55317
ENSMUSG00000057133	ENSMUSG00000057133	Chd6	2:160946977-161109075	brown	M1	3.10698	3.82139	3.11601	2.42793	3.70495	3.95794	2.54432	1.36251	1.78549	1.73101	3.33235	3.65892	3.03188	4.03331	4.27188	3.90382	3.24768	2.30955	3.55223	2.18315	3.17808	3.26019	4.62863	2.51508	3.22431	4.17867	3.41339	4.17559	3.98658
ENSMUSG00000033855	ENSMUSG00000033855	Ston1	17:88597683-88662586	brown	M1	4.07101	3.97779	2.96818	3.67024	4.8488	4.35818	4.76489	1.68344	3.14651	2.75539	2.19545	3.45662	3.04047	3.23725	3.97848	2.61604	3.39028	3.92968	2.91959	1.19839	2.66243	2.32467	2.99391	2.63709	3.11183	2.60253	2.49294	5.05368	4.16841
ENSMUSG00000026648	ENSMUSG00000026648	Dclre1c	2:3424130-3475031	brown	M1	2.85903	2.86096	4.47691	2.53839	4.54151	3.2787	3.69853	2.00125	2.05466	2.8783	2.12202	3.00482	3.67429	2.7057	3.69721	2.0065	2.31336	3.39489	3.63101	1.81133	3.26709	6.00251	3.69064	3.54974	3.40642	2.1973	2.83127	4.36854	5.42431
ENSMUSG00000037343	ENSMUSG00000037343	Taf2	15:55015128-55072152	brown	M1	3.39709	3.27513	2.81096	2.74412	5.28166	3.15789	3.01919	2.69962	2.98773	3.20681	3.12002	3.35374	3.4068	3.23145	3.77533	3.5641	3.70813	3.03295	3.30157	1.79872	3.44671	3.11242	3.42546	3.66853	2.90851	2.66865	3.3526	3.47999	3.36884
ENSMUSG00000001089	ENSMUSG00000001089	Luzp1	4:136469760-136602723	brown	M1	3.19166	3.9983	4.30535	3.03389	4.19255	3.22283	3.89644	2.8065	3.6124	2.99791	2.6533	2.89875	3.20942	3.44502	3.61457	3.55972	3.58036	3.19458	2.76094	2.27602	3.11376	2.71221	2.91995	3.39654	2.81014	2.4405	3.65876	3.43747	3.42519
ENSMUSG00000025571	ENSMUSG00000025571	Tnrc6c	11:117654288-117763439	brown	M1	4.08657	3.97285	4.61537	3.44242	3.61346	3.57266	2.85844	2.58978	2.80914	2.35162	2.64646	3.72374	3.02545	2.9096	3.39422	3.1951	3.41495	3.31827	3.15522	2.18583	2.85704	3.29445	3.52963	4.18328	3.48931	4.00565	2.61005	3.04296	2.51367
ENSMUSG00000053819	ENSMUSG00000053819	Camk2d	3:126596301-126846326	brown	M1	3.34038	4.01232	5.17102	2.44871	2.58573	3.06896	5.24813	2.42392	2.49058	2.03814	3.05291	5.07331	3.59924	2.48497	5.21009	3.19319	2.29852	3.49312	2.90777	1.58698	3.24814	3.35962	2.8269	2.64812	2.82839	3.41983	2.8986	3.26326	4.64651
ENSMUSG00000069895	ENSMUSG00000069895	Atxn1l	8:109726450-109737739	brown	M1	3.86504	3.46714	3.39603	3.81962	3.23941	3.90667	3.11684	2.72707	3.05459	3.10831	2.80851	3.42479	3.35049	3.21474	3.81019	3.18053	3.0871	3.06196	3.388	2.38076	3.43375	3.18188	3.51371	3.38261	3.04156	2.79538	3.20888	3.55143	3.59284
ENSMUSG00000031529	ENSMUSG00000031529	Tnks	8:34829178-34966209	brown	M1	3.77522	3.62594	3.50573	3.53021	4.20416	3.68619	3.91555	2.2618	2.12746	1.88139	2.78287	4.05401	2.93936	3.23138	4.02401	3.05699	3.3315	3.33351	3.44598	1.07988	3.25998	3.3239	3.56441	3.45771	3.11059	3.18405	2.75741	4.264	4.47378
ENSMUSG00000020170	ENSMUSG00000020170	Frs2	10:117070128-117148474	brown	M1	3.71716	3.41132	3.25306	3.44243	4.67912	3.66775	3.4039	2.63188	2.87607	2.73872	2.79883	3.61663	2.8458	2.93967	4.22269	2.96406	3.16591	3.24769	2.82308	1.86402	3.07504	3.53156	3.90701	3.70136	2.7948	2.99067	3.15489	3.90587	4.41339
ENSMUSG00000035954	ENSMUSG00000035954	Dock4	12:40446052-40846486	brown	M1	3.72043	2.89659	3.26044	3.10765	3.38162	4.06705	4.09082	2.47969	1.85651	2.39714	3.10026	3.9551	2.63266	2.62152	4.41422	4.55251	3.64036	2.71517	3.44762	1.34013	3.0634	4.57532	4.48929	4.16773	2.41427	2.55506	2.27472	4.68424	4.37029
ENSMUSG00000032462	ENSMUSG00000032462	Pik3cb	9:99036653-99140621	brown	M1	3.16351	2.85133	4.36009	3.69233	3.928	2.84988	3.68642	2.44153	3.0447	3.31169	2.84289	3.11712	3.19563	3.54511	4.04487	3.05376	3.33725	3.19395	3.33528	2.35136	3.53039	2.59874	3.02871	3.47352	3.04841	3.81085	3.99681	3.71455	3.87753
ENSMUSG00000037461	ENSMUSG00000037461	Ints7	1:191575635-191623688	brown	M1	3.33208	2.76392	2.67312	4.35061	5.84507	5.36452	3.20317	2.83378	2.68361	1.99217	4.78555	3.52976	4.0678	3.90344	2.67851	3.11309	2.22986	3.43731	3.29907	2.41294	2.52749	3.45836	2.51568	3.48249	3.3876	3.23005	3.04986	3.26418	3.03217
ENSMUSG00000029249	ENSMUSG00000029249	Rest	5:77265490-77286432	brown	M1	3.84039	3.35225	4.03092	3.41606	4.17684	3.94981	3.48621	3.14501	3.40368	2.87437	3.21221	3.48894	3.31777	3.00872	3.35364	3.26533	3.07703	3.73273	3.20756	1.72011	3.45631	2.9502	3.62003	3.84517	3.58093	3.56408	3.11788	3.27513	3.11202
ENSMUSG00000047539	ENSMUSG00000047539	Fbxo28	1:182313101-182341629	brown	M1	2.83292	3.50609	3.63749	5.22511	6.29243	3.72134	2.88825	2.40031	2.07307	2.70213	2.48099	3.34438	4.90391	2.88272	3.20186	3.61887	3.5998	2.98241	2.6789	2.91143	4.60034	3.6621	3.32205	3.12919	2.6384	3.49556	2.81101	2.97203	3.28037
ENSMUSG00000033009	ENSMUSG00000033009	Ogfod1	8:94037197-94067921	brown	M1	2.66235	2.39181	3.21107	3.5171	4.79628	4.12095	3.5336	3.20215	3.18708	4.06058	2.83251	3.47506	3.18767	3.40871	3.32981	2.78	4.40352	3.20014	4.09269	2.61827	3.02442	3.88617	3.19317	3.8368	3.32213	3.39291	3.17875	3.50032	2.90705
ENSMUSG00000039652	ENSMUSG00000039652	Cpeb3	19:37021290-37222139	brown	M1	3.10258	2.68035	3.61273	3.77129	4.49616	2.90674	4.22113	2.81701	3.68571	3.967	3.29786	3.40378	2.10375	3.59587	3.62383	2.83344	4.05629	3.15386	2.69315	1.59617	4.12993	3.86525	3.2497	3.99162	2.77998	4.22716	3.23332	4.14203	3.40991
ENSMUSG00000055866	ENSMUSG00000055866	Per2	1:91415981-91459324	brown	M1	1.53966	1.3524	2.79194	2.06709	10.4744	3.82493	9.74735	5.34355	1.56438	2.00819	2.234	3.81947	4.01207	6.09565	1.15475	0.589441	3.95457	2.14339	4.33763	1.31782	1.14307	3.22695	2.41306	6.94824	3.16617	4.74771	3.02907	2.97383	0.910571
ENSMUSG00000026803	ENSMUSG00000026803	Ttf1	2:29060261-29087656	brown	M1	4.50262	4.4727	3.07368	3.10715	4.52405	3.0224	2.57104	2.88724	3.30652	2.34232	3.23605	3.63639	3.4469	3.92308	2.69945	3.60979	3.5903	2.97223	3.79543	2.80183	2.9972	3.81338	5.5328	3.56523	3.51811	2.98296	2.89684	4.05603	2.89507
ENSMUSG00000021918	ENSMUSG00000021918	Nek4	14:30951485-30987439	brown	M1	4.50297	3.43558	4.09629	3.16064	3.94781	3.74171	2.9931	3.31826	3.68156	3.06743	3.76284	3.92695	3.93789	2.98646	3.88313	3.37808	4.19493	3.58814	3.26134	2.26623	3.15668	3.42829	3.49506	3.61231	3.09117	2.44895	3.01665	3.40774	3.60028
ENSMUSG00000037926	ENSMUSG00000037926	Ssh2	11:77216286-77460220	brown	M1	3.89739	3.86177	3.82285	3.76823	4.49621	3.93176	3.83225	2.72416	3.5515	3.47351	3.25714	3.63902	2.77321	3.15287	3.63586	4.3241	3.38608	3.21112	3.01947	2.14099	2.87973	3.38794	4.06163	3.828	2.68416	3.31247	2.30442	4.1598	4.06166
ENSMUSG00000085175	ENSMUSG00000085175	Gm11423	11:82779600-82781042	brown	M1	4.76048	4.05032	2.37355	2.26133	3.60703	4.06519	2.78319	4.92798	2.36924	3.75005	4.14982	2.5329	3.03322	2.60282	3.47919	3.46737	2.29166	3.94617	2.99229	4.54386	2.71467	3.77909	3.71818	2.57458	2.59261	5.51146	4.30072	4.13846	3.38001
ENSMUSG00000025958	ENSMUSG00000025958	Creb1	1:64532644-64604548	brown	M1	5.1644	4.43182	3.73803	3.83345	7.20257	3.01291	2.9434	2.76792	2.96874	2.10962	2.76542	4.93367	3.94099	3.31841	3.54604	2.8373	4.69013	3.48775	3.13749	0.998121	2.57536	3.33328	2.74462	3.67543	2.18658	3.19887	2.75064	3.40029	5.10565
ENSMUSG00000032998	ENSMUSG00000032998	Foxj3	4:119530307-119629119	brown	M1	4.08291	3.53312	3.47046	3.20056	4.32311	4.47805	3.05585	2.74689	3.06551	2.93755	3.5246	3.63116	3.00227	3.35149	4.33832	3.11223	2.9157	3.5204	3.40912	2.97103	3.55737	3.76445	4.04165	3.67416	3.65782	3.08663	3.23474	3.65821	3.91146
ENSMUSG00000041258	ENSMUSG00000041258	Zfp236	18:82593592-82694176	brown	M1	3.25229	4.82442	4.42775	3.20742	5.50399	4.46214	3.17834	2.93321	2.95044	2.63815	2.91932	4.48427	2.62458	2.9601	4.04067	3.81407	4.54845	3.84729	3.13086	1.80157	3.08659	3.38596	3.08275	4.13173	2.25465	3.47733	3.08541	3.85143	4.037
ENSMUSG00000040761	ENSMUSG00000040761	Spen	4:141444653-141538597	brown	M1	4.59393	3.38787	3.66661	4.2169	4.92402	5.02764	3.51357	2.49583	3.56746	2.4496	2.6027	4.04982	3.04376	3.4065	3.65873	3.6823	3.53029	3.19833	3.07168	2.4652	2.61333	3.33212	3.88677	4.10829	3.2231	3.63867	3.62618	3.96025	3.26037
ENSMUSG00000027806	ENSMUSG00000027806	Tsc22d2	3:58414714-58466783	brown	M1	3.2227	2.84372	3.60069	3.79141	7.29275	3.60357	3.4526	3.2095	2.54553	2.85538	3.48028	3.51369	3.16341	3.03129	4.17197	3.09858	2.85419	3.51509	3.74172	1.66702	4.39786	2.90856	4.06181	4.55674	2.75667	3.61327	3.79077	3.58728	3.9072
ENSMUSG00000107329	ENSMUSG00000107329	AC132393.1	1:119520089-119528983	brown	M1	2.4743	2.47775	1.94544	3.05662	3.69102	4.06791	3.74366	5.1349	2.77119	3.2726	2.32831	2.78382	3.26429	3.58	3.59865	2.79806	3.07168	4.49665	4.71377	4.05498	3.96975	3.51369	3.19084	3.66809	4.48485	4.49604	4.19436	4.29537	3.78298
ENSMUSG00000031540	ENSMUSG00000031540	Kat6a	8:22859534-22943259	brown	M1	3.77486	4.75151	3.97557	5.28088	5.73305	3.99601	3.94453	2.30006	2.70424	2.50669	2.8754	4.33427	3.17668	3.89573	3.22204	3.61078	3.70433	3.16738	3.63858	1.62582	2.92436	3.40539	3.72879	4.64204	3.03936	3.11856	2.77143	3.86081	3.35449
ENSMUSG00000034154	ENSMUSG00000034154	Ino80	2:119373041-119477687	brown	M1	3.42989	3.72507	3.69964	3.58259	3.98906	3.77926	3.72881	2.75131	3.32787	3.62273	3.23896	3.91014	3.28859	3.26782	4.13212	3.379	4.00817	3.31152	3.76475	2.66278	3.1082	4.65405	3.75666	3.74702	3.83837	3.44784	2.95903	3.77674	3.6283
ENSMUSG00000029376	ENSMUSG00000029376	Mthfd2l	5:90931116-91021368	brown	M1	2.01439	3.07065	3.70362	3.83698	3.10993	2.71273	2.76348	5.48945	5.24401	3.68037	4.90039	3.39683	5.34518	2.29756	2.10354	1.75511	2.47331	3.6338	3.01525	4.00869	3.95133	3.74397	2.77281	3.35823	4.26725	3.62824	4.34203	4.48851	4.52716
ENSMUSG00000026113	ENSMUSG00000026113	Inpp4a	1:37299864-37410736	brown	M1	3.40704	3.17595	2.6709	5.51098	5.04444	4.62597	3.49438	2.34704	3.26529	2.24405	3.32693	4.27914	2.5594	3.0782	3.7521	6.54164	3.14387	3.23483	3.20902	2.03552	3.81562	3.19615	3.98617	3.26086	3.76417	4.04763	3.75946	3.64363	3.9041
ENSMUSG00000043384	ENSMUSG00000043384	Gprasp1	X:135742732-135803474	brown	M1	4.61468	4.1924	4.02519	3.80704	3.34965	2.91322	3.88993	2.27725	2.91751	2.46614	3.27746	3.48232	4.42331	3.55201	4.80334	3.98177	3.92143	3.91765	3.0729	2.09192	3.49229	3.88753	3.89819	3.99984	3.31427	3.14703	4.2273	3.09307	4.43775
ENSMUSG00000025880	ENSMUSG00000025880	Smad7	18:75367528-75395935	brown	M1	3.81274	3.54875	3.12017	3.46959	5.88693	3.04211	1.90688	2.42143	4.06618	4.0256	2.485	2.74531	3.27958	3.9305	4.47114	4.39187	4.10378	3.56294	1.83857	2.24494	2.86367	5.41907	3.764	4.28787	3.03467	4.19617	5.22644	4.95234	2.50787
ENSMUSG00000040433	ENSMUSG00000040433	Zbtb38	9:96682769-96752831	brown	M1	4.19878	4.04892	3.87962	4.24928	4.19714	4.51046	3.8455	3.35654	2.69888	3.23298	3.01989	4.00072	4.22197	3.60113	4.24908	3.33205	3.31673	3.53339	3.28357	1.54832	3.74981	3.27969	4.14356	3.98014	3.4827	2.67072	2.4594	4.32869	4.29319
ENSMUSG00000027035	ENSMUSG00000027035	Cers6	2:68861440-69114282	brown	M1	4.0323	1.77327	5.06033	2.76035	4.78716	3.09572	5.32477	3.77099	3.42354	3.60922	3.95783	4.00167	3.28503	5.21972	2.87975	4.02331	4.91049	3.05256	3.96074	2.17014	2.69845	3.26961	4.08337	5.86809	2.12076	4.06501	2.72209	3.3596	1.45347
ENSMUSG00000019820	ENSMUSG00000019820	Utrn	10:12382187-12861735	brown	M1	4.05683	3.63635	3.89069	3.61281	4.84353	4.14404	4.13038	2.26661	2.31871	2.56081	2.8743	4.07025	3.13379	3.23615	4.38121	4.66063	3.65877	3.44784	3.77548	1.55032	3.60665	3.98913	3.78858	4.03543	2.95768	3.09874	3.904	4.05775	5.18165
ENSMUSG00000045441	ENSMUSG00000045441	Gprin3	6:59352460-59426290	brown	M1	4.60411	4.62984	3.68125	3.7174	11.5022	5.10258	4.55977	2.25739	2.01478	1.76737	2.4068	4.86037	3.21637	3.07678	3.17259	2.99517	4.46421	3.67508	2.50032	0.527739	3.34606	3.38705	3.06545	2.32467	2.16931	2.48412	2.9452	5.89005	4.63624
ENSMUSG00000090112	ENSMUSG00000090112	Shprh	10:11149426-11217595	brown	M1	5.03577	4.02216	3.89475	4.20974	5.70879	4.14694	4.99852	2.89813	3.39308	2.44674	2.80234	4.20971	3.10068	3.42705	4.22482	2.77873	3.43137	3.03609	3.75855	1.10409	3.18097	3.81268	3.82957	3.70134	3.10519	3.35398	3.05661	3.80815	4.77319
ENSMUSG00000003382	ENSMUSG00000003382	Etv3	3:87525406-87540156	brown	M1	3.87397	3.48695	4.07422	3.76888	4.23386	3.54736	3.28169	3.25036	3.50024	2.91936	3.80968	4.11925	3.46955	3.41623	3.57079	3.25275	3.72097	3.78825	3.19964	2.13722	3.84411	3.87392	3.73396	4.39727	3.81333	3.84643	3.14299	4.39974	3.99967
ENSMUSG00000062376	ENSMUSG00000062376	2010012O05Rik	19:46689905-46703382	brown	M1	3.30937	3.33889	4.53681	4.80819	2.11631	4.39502	3.89714	3.9387	4.27593	3.96497	3.6836	3.00336	4.67134	3.80662	3.1235	3.82422	4.13864	3.35855	3.46295	4.28105	4.5202	2.86804	2.52779	2.76283	3.7319	3.16978	3.86803	2.8912	3.27575
ENSMUSG00000102307	ENSMUSG00000102307	Gm38194	1:195321282-195323493	brown	M1	4.27353	5.17949	3.23891	1.74045	4.15582	4.49662	4.59998	1.62338	2.1641	2.89083	3.61675	5.56027	4.23952	3.91805	2.32409	5.01424	5.5989	2.73449	3.8171	2.39221	3.97371	4.59661	4.35971	5.01772	3.03698	1.52878	3.63665	3.88689	2.11278
ENSMUSG00000045671	ENSMUSG00000045671	Spred2	11:19924374-20024026	brown	M1	3.88951	3.28702	4.24793	4.43105	4.64108	4.22044	3.75081	3.52457	2.8698	2.77322	3.21489	3.71301	4.11833	4.18251	3.57816	3.38547	3.32582	4.16571	3.35837	2.58164	3.68175	3.00317	3.68616	3.91514	2.75736	4.16202	4.03759	3.83948	3.39558
ENSMUSG00000042390	ENSMUSG00000042390	Gatad2b	3:90292300-90363407	brown	M1	4.69891	4.27071	4.44872	3.91358	6.49044	4.37839	4.37198	3.09783	2.91154	2.80838	3.22354	4.1582	2.88093	3.63572	3.56639	3.27417	3.42754	3.91836	2.90242	2.44367	3.31084	3.79224	3.58369	3.7197	3.20537	3.60578	3.32352	3.54763	3.29211
ENSMUSG00000006386	ENSMUSG00000006386	Tek	4:94739288-94874976	brown	M1	4.16791	4.45441	4.14833	4.41836	3.97548	5.31019	4.32987	2.55709	3.47136	4.22987	3.3057	3.62984	2.94791	3.46369	4.44627	4.16665	4.95934	3.31416	3.08185	1.76398	3.2059	2.8618	3.15945	3.56863	2.75453	2.77256	3.44817	4.40206	3.98137
ENSMUSG00000025266	ENSMUSG00000025266	Gnl3l	X:150983140-151017322	brown	M1	3.8648	4.08902	3.92685	3.64302	4.66376	3.80846	4.05767	2.85636	4.41363	3.37011	4.43971	3.98166	3.48016	3.78723	3.30815	3.35448	4.48598	3.15768	3.39012	2.167	3.89757	3.99175	3.07291	4.35942	2.97085	3.02793	3.46285	3.24006	4.12399
ENSMUSG00000005893	ENSMUSG00000005893	Nr2c2	6:92091389-92184033	brown	M1	4.71621	5.10971	5.16641	4.93977	4.28575	4.18719	4.71343	1.75449	3.16661	3.33108	2.58298	4.8314	3.30269	3.92968	4.19191	3.15425	4.33355	2.80861	2.63351	1.18402	3.54478	3.84949	3.39566	3.156	2.45284	2.92132	3.1874	4.54099	5.10558
ENSMUSG00000030966	ENSMUSG00000030966	Trim21	7:102557921-102565469	brown	M1	3.65165	2.89118	3.51469	3.65013	4.40387	3.4409	4.06235	3.91887	3.24866	3.10122	4.19254	3.78017	4.59022	3.78542	4.69144	4.11744	3.02944	3.22558	3.54693	2.70386	3.22785	3.68448	3.55053	3.85148	4.34227	4.70879	2.60374	4.15262	3.06854
ENSMUSG00000078719	ENSMUSG00000078719	Msmp	4:43531518-43587487	brown	M1	4.98011	3.59285	4.50176	4.73577	4.91672	4.30244	2.61567	2.57188	3.43946	4.36485	1.68296	3.59779	3.08634	5.756	4.64658	3.71614	4.00224	2.91445	2.76727	2.42569	2.15781	4.74978	3.60298	3.16621	3.31473	3.21561	3.09359	5.18443	3.73509
ENSMUSG00000033237	ENSMUSG00000033237	Arid2	15:96287517-96404992	brown	M1	4.04735	4.79024	3.62259	2.96447	4.2733	4.38755	3.84365	3.19358	2.91684	2.94415	2.96822	4.14351	3.55439	4.33124	4.76097	3.35664	4.59496	3.93049	3.27138	1.98087	3.53396	3.56845	3.75564	3.92889	2.99622	3.24153	4.33396	3.8068	3.9989
ENSMUSG00000032624	ENSMUSG00000032624	Eml4	17:83350930-83480361	brown	M1	3.59854	3.69228	3.93687	3.56624	4.29674	3.83075	3.94631	3.3068	3.34997	3.66427	2.83004	3.66627	3.82504	3.45899	4.14312	3.35695	3.99263	3.98666	3.45438	2.83797	3.78762	4.10485	3.31664	3.73948	3.73343	3.31322	4.15091	4.05099	4.52254
ENSMUSG00000034453	ENSMUSG00000034453	Polr3b	10:84619331-84727177	brown	M1	3.66896	3.40135	3.58212	3.9881	4.42002	3.38952	4.06258	3.16554	3.43394	2.63155	4.83676	4.56691	3.82106	4.21869	3.55566	4.43366	4.12367	3.35998	4.03951	2.99278	3.45213	4.1525	3.66768	3.83783	3.08101	3.05458	3.55187	3.77243	3.83578
ENSMUSG00000035696	ENSMUSG00000035696	Rnf38	4:44126209-44233789	brown	M1	3.51691	3.15763	6.82683	2.93096	3.65188	4.06831	3.39822	2.65519	2.352	3.64629	3.47481	3.90577	3.98792	2.92	4.03245	3.08722	4.36786	4.92157	3.73098	2.38797	4.46392	4.45305	4.39961	3.28539	3.68162	3.49022	3.51203	4.12882	3.97952
ENSMUSG00000092405	ENSMUSG00000092405	Gm20402	3:52268335-52353221	brown	M1	3.64042	2.42144	4.2639	5.05569	7.46268	3.44394	2.84548	3.37189	4.12067	1.47272	2.63435	6.70143	4.99863	5.77858	4.91976	2.27543	2.98579	3.78512	4.45476	1.01492	2.32636	3.27111	4.05242	6.23906	1.25766	3.5329	1.65176	3.44802	5.02763
ENSMUSG00000031563	ENSMUSG00000031563	Wwc2	8:47826082-47990543	brown	M1	3.76156	4.1407	4.31398	4.05145	4.37679	4.42103	3.60535	3.10911	4.11899	3.39303	3.57273	4.16756	3.69728	3.33435	4.23501	3.07077	2.76202	4.02109	3.66368	2.24745	3.12411	3.5365	4.22585	3.31238	3.50724	3.59402	4.02271	4.22611	4.91957
ENSMUSG00000020173	ENSMUSG00000020173	Cobl	11:12236607-12464960	brown	M1	4.65002	3.26793	4.09895	4.165	4.92624	3.88835	3.51941	2.79558	2.71945	3.03756	3.09848	4.90095	5.94573	3.20387	3.58189	5.04209	3.50386	2.74624	3.00512	2.77301	3.00827	3.81849	3.75255	3.52222	4.369	2.72304	4.79858	4.13036	3.73209
ENSMUSG00000021738	ENSMUSG00000021738	Atxn7	14:14012490-14107296	brown	M1	3.52902	3.74072	3.5388	2.79604	4.45923	4.23582	3.96534	3.33225	2.84903	3.01103	3.6893	4.04674	2.72488	3.57912	4.31046	3.93367	4.43822	3.62425	3.82288	1.37647	3.62861	4.42172	4.61859	5.58493	3.69563	4.19832	2.9192	4.15753	4.62704
ENSMUSG00000037646	ENSMUSG00000037646	Vps13b	15:35371545-35938246	brown	M1	4.17332	3.42911	4.09525	3.56075	4.69535	5.2807	5.17388	2.70944	2.69236	2.52076	3.701	4.11052	3.67388	4.01305	4.29573	3.92025	3.85606	3.07863	4.03487	2.2338	3.94844	3.21338	3.97124	4.08547	3.02147	2.42279	3.30762	4.71414	4.99984
ENSMUSG00000033658	ENSMUSG00000033658	Ddx19b	8:111003187-111031751	brown	M1	3.52612	3.69732	4.75826	3.79905	5.70563	3.34441	3.63417	3.07672	3.28458	3.53374	3.64261	3.74374	3.77597	3.34982	3.85331	3.79322	3.36717	3.85188	3.92178	2.66126	3.59687	5.03278	3.53996	4.31497	4.1648	2.50996	2.97154	4.45646	4.47775
ENSMUSG00000021140	ENSMUSG00000021140	Pcnx	12:81860029-82000924	brown	M1	4.16083	3.93249	4.69514	4.67728	5.14364	3.9983	3.60045	2.89714	3.39441	3.29012	4.13428	4.29999	3.38579	3.65475	3.69366	3.29012	3.61352	3.71704	3.79514	3.15033	3.40339	3.46588	3.50049	3.67433	3.53387	3.80536	3.0114	4.54189	4.19715
ENSMUSG00000029415	ENSMUSG00000029415	Sdad1	5:92284009-92310479	brown	M1	3.68307	3.25725	5.19663	3.54808	7.91042	4.21684	4.02677	2.36333	3.00845	2.66647	3.37073	4.74799	3.88894	3.43253	4.70515	3.13822	4.91376	3.35364	3.88609	2.52776	3.02611	4.75766	3.46864	4.42054	3.68874	2.72445	4.63743	2.97127	3.58913
ENSMUSG00000086868	ENSMUSG00000086868	Gm15883	7:27119908-27133660	brown	M1	3.94696	4.83666	3.15721	3.00854	4.78617	5.81697	3.6893	1.89483	2.96472	2.27131	5.09325	5.52223	2.9594	2.79603	3.77901	3.22888	3.56433	4.05813	4.19631	2.28864	3.43827	4.04532	4.71199	4.26383	4.97475	5.08973	2.58689	4.80297	3.95292
ENSMUSG00000054027	ENSMUSG00000054027	Nt5dc3	10:86779004-86838389	brown	M1	3.12008	3.70419	4.2515	4.43587	6.41296	3.97568	3.42459	2.89734	3.12201	3.43401	3.79327	4.76323	4.25511	4.13808	4.74957	3.70421	3.72806	3.4809	4.1979	3.01028	3.09238	3.16671	3.90746	4.77034	3.61635	5.03766	2.96548	3.70301	3.44239
ENSMUSG00000019978	ENSMUSG00000019978	Epb4.1l2	10:25359797-25523519	brown	M1	4.48133	4.16692	4.44439	4.28346	4.07815	4.03618	4.28524	2.81476	3.80182	3.20381	2.88379	4.11815	4.08622	4.33174	3.82412	4.83389	4.3642	4.32547	3.20714	2.77089	3.5015	3.08075	3.8703	4.12408	3.71049	3.49785	5.31475	3.91999	3.29401
ENSMUSG00000093861	ENSMUSG00000093861	Igkv1-110	6:68270484-68271267	brown	M1	2.50421	3.43498	1.7566	1.19612	1.44751	0.256725	5.0862	5.86002	4.13455	5.61297	4.0335	5.15771	6.35581	0.877648	1.44818	0.717145	2.33805	8.23315	14.82	18.6534	5.12412	2.22559	2.69949	0.888899	0	1.78653	3.75239	1.47178	1.37757
ENSMUSG00000041341	ENSMUSG00000041341	Atg2b	12:105613538-105685241	brown	M1	3.68307	3.88787	3.97961	4.22536	5.23234	3.73431	3.57712	2.99656	3.84115	3.51595	3.89826	4.52107	3.25626	3.45929	3.8981	3.95281	3.53457	4.06161	3.83422	2.68782	3.77683	4.76147	4.53872	4.36538	3.94013	3.67405	4.14377	4.04442	4.27958
ENSMUSG00000057551	ENSMUSG00000057551	Zfp317	9:19641223-19648048	brown	M1	4.37464	4.15329	3.95117	3.4326	6.10318	4.11432	4.33597	2.86479	4.33141	3.52055	3.95915	3.60235	3.71456	4.04385	3.66646	4.26588	4.77968	4.00651	3.67839	2.8645	3.32431	4.7932	4.23296	4.38869	2.72548	3.17739	3.19701	4.38935	3.49375
ENSMUSG00000031256	ENSMUSG00000031256	Cstf2	X:134059186-134221956	brown	M1	3.32973	4.27624	4.22049	4.1136	4.33341	3.21909	3.94082	3.21047	5.03458	3.3724	3.34888	3.60488	4.55906	4.49986	4.01647	3.67958	5.66463	3.71095	5.40052	2.13591	3.77225	4.44731	3.71958	3.98004	4.65121	2.20943	4.26005	3.10646	3.89075
ENSMUSG00000033671	ENSMUSG00000033671	Cep350	1:155818493-155973255	brown	M1	5.70034	4.8897	3.67504	3.26352	5.89023	4.32897	4.97044	3.89284	2.60443	2.47522	3.79958	4.1355	3.61227	3.68151	7.20816	3.49872	4.30435	3.83163	4.26357	1.85105	3.28215	3.80735	3.47166	4.59026	2.65733	3.44596	2.91262	3.43756	4.42019
ENSMUSG00000091623	ENSMUSG00000091623	Gm17092	5:99955934-99978938	brown	M1	6.18126	3.96837	3.70834	3.35459	4.05177	3.42239	2.42212	3.72187	3.81122	3.94256	2.56461	4.5551	5.58586	6.21295	4.87906	3.27093	2.76919	4.66141	5.01646	2.01999	3.00411	4.69681	4.71288	4.2656	3.97933	3.82085	3.43007	2.36715	3.9537
ENSMUSG00000038957	ENSMUSG00000038957	Edc3	9:57708539-57765860	brown	M1	3.67389	2.52075	5.10701	3.7757	4.60195	5.16588	3.59641	3.37356	3.31543	3.88109	3.16716	4.46344	4.20293	3.77644	4.78032	3.95812	3.06538	3.75279	4.0709	3.61466	3.61445	3.74681	4.77439	4.11716	4.46987	4.70575	3.18747	4.26317	4.24644
ENSMUSG00000032320	ENSMUSG00000032320	Rcn2	9:56041844-56061882	brown	M1	3.51	4.95055	3.59124	4.7235	4.74841	5.15634	3.74026	4.49262	3.83514	4.0989	4.11908	3.62713	3.86557	4.47957	3.99224	3.2447	3.63972	4.05359	3.63806	2.53091	4.14376	3.29174	3.94389	4.60142	4.31896	4.41441	4.71651	3.05194	3.05379
ENSMUSG00000045095	ENSMUSG00000045095	Magi1	6:93675454-94283322	brown	M1	3.62995	4.26147	4.35167	4.50569	4.47677	3.91619	3.93356	3.31419	3.37885	3.1454	3.76245	4.51166	3.98991	3.43554	4.50193	4.36003	3.85706	4.43096	3.99523	2.98715	3.88675	4.87984	4.31576	3.50782	3.94388	3.8461	4.2647	3.75434	4.6196
ENSMUSG00000040720	ENSMUSG00000040720	1110037F02Rik	4:11485957-11550684	brown	M1	4.32041	3.88621	4.11286	3.78493	4.07643	4.34817	4.52604	3.18167	3.21237	3.24352	3.84475	4.50867	3.69238	4.10886	4.74761	4.37264	4.34132	3.68338	4.27871	2.8148	4.0579	4.44506	4.34809	4.4342	4.05792	3.34145	3.87228	4.39884	4.24939
ENSMUSG00000029263	ENSMUSG00000029263	Pigg	5:108311369-108349355	brown	M1	4.71135	3.83809	4.03879	4.12826	5.68612	3.8181	4.47794	4.60117	4.28439	3.60286	5.12308	4.32806	4.0494	4.11229	3.29081	4.12446	4.15765	4.11462	4.31082	2.36378	3.25005	3.70023	3.5319	4.54355	3.63586	3.2252	3.01944	4.64116	3.87859
ENSMUSG00000032009	ENSMUSG00000032009	Sesn3	9:14276300-14326138	brown	M1	5.59127	5.06971	4.66336	5.33341	4.38775	5.51544	5.43993	1.37163	3.06429	1.74019	3.76258	5.12969	4.38982	3.74236	3.51801	5.82596	4.21572	4.01082	3.43999	1.04648	4.21099	2.9123	3.39177	2.38739	3.52259	4.34193	5.33753	4.19549	5.05734
ENSMUSG00000024238	ENSMUSG00000024238	Zeb1	18:5491502-5775467	brown	M1	4.30219	3.55837	5.08837	3.71172	5.23538	5.1043	4.22194	2.70667	4.03263	3.2876	4.52982	4.70232	3.88443	3.99167	4.46472	4.11008	4.69018	4.0296	3.72254	1.69381	3.54463	3.52875	4.79517	3.77531	3.14167	4.20192	3.84221	4.69366	4.11391
ENSMUSG00000037210	ENSMUSG00000037210	Fam193a	5:34369932-34486456	brown	M1	3.90204	5.05224	4.83351	3.67374	6.32725	4.26822	5.68041	2.24184	3.41543	3.62344	2.86414	3.93863	2.9442	3.15068	3.84216	3.32481	5.54637	4.38705	4.74572	3.34446	3.67063	4.55889	4.74015	4.16545	3.51407	3.85597	3.63617	3.54745	3.95768
ENSMUSG00000034940	ENSMUSG00000034940	Synrg	11:83964427-84044578	brown	M1	4.2909	4.20845	5.15722	4.96232	6.05241	4.39482	3.77611	2.78918	3.40097	3.14196	3.88888	4.52556	4.45022	3.62096	3.63745	3.99141	4.53379	3.54473	4.45101	2.9417	3.38416	4.74327	3.64031	3.81608	3.93181	4.06398	3.09093	4.74214	4.09415
ENSMUSG00000085642	ENSMUSG00000085642	3110053B16Rik	12:20874124-20921262	brown	M1	5.93408	4.68629	2.79313	3.60279	5.65949	4.97894	2.62906	3.7419	3.41505	5.02774	3.40713	3.99502	5.87643	4.3152	5.99197	2.6511	3.08032	3.33463	4.70702	2.02301	3.80061	4.63475	2.77957	3.90918	4.61052	4.27968	2.49517	2.84145	6.2889
ENSMUSG00000005897	ENSMUSG00000005897	Nr2c1	10:94148022-94197211	brown	M1	4.58508	4.56956	4.11899	4.10805	4.55149	4.37722	4.07208	3.47529	3.88931	2.93644	3.59467	4.58878	3.40921	3.9801	4.13426	3.88651	3.89014	3.70423	4.05968	3.05848	5.95698	4.25244	3.90876	3.43195	4.35541	3.22787	4.73669	3.84131	4.7914
ENSMUSG00000006705	ENSMUSG00000006705	Pknox1	17:31564748-31607684	brown	M1	4.72865	5.00368	4.56021	4.84118	6.44329	3.78113	3.85999	2.75401	3.98901	3.57116	4.17433	4.61889	3.8064	3.83535	3.40011	4.29455	4.03634	3.19006	4.29576	2.93132	3.32155	4.54625	4.56493	3.92973	3.72602	3.57391	4.35419	3.94082	3.74013
ENSMUSG00000049672	ENSMUSG00000049672	Zbtb14	17:69383049-69390750	brown	M1	3.72423	3.68717	4.3846	4.7302	4.34317	3.9829	3.55013	3.74115	4.43204	4.55906	3.98265	3.65582	4.14138	3.90514	4.04836	2.77621	4.76075	4.15577	3.74343	2.60598	3.41192	5.13274	6.19433	4.51423	4.67478	3.58476	3.30177	4.63043	3.48175
ENSMUSG00000038806	ENSMUSG00000038806	Sde2	1:180851126-180868113	brown	M1	3.70115	4.11443	3.80357	4.30316	9.08292	4.74045	3.40618	3.05133	3.7962	3.14478	3.92552	4.17791	4.96278	3.85867	3.89169	3.42262	4.00962	4.20213	3.74995	2.3027	2.96941	4.06748	3.95206	4.0086	3.99755	4.68157	4.18027	4.13654	4.27862
ENSMUSG00000022466	ENSMUSG00000022466	Rpap3	15:97675104-97705822	brown	M1	4.71788	4.03242	4.86818	4.41738	3.8179	4.78339	3.71645	3.53911	3.96774	2.63122	3.96802	3.89108	3.5705	3.92657	4.16187	4.93489	3.58162	4.21952	4.01255	3.55017	3.70296	5.50261	4.2087	3.62801	4.21728	3.88686	4.28717	3.90667	4.28873
ENSMUSG00000037896	ENSMUSG00000037896	Rcor1	12:111039350-111115901	brown	M1	5.59174	4.72877	4.03787	5.03206	5.95663	4.66604	3.66763	3.38259	3.80117	3.288	4.08852	4.24485	3.27077	3.46787	4.37134	4.18551	4.27987	4.33915	3.45365	2.2774	3.65625	4.08005	4.39849	3.91786	3.63072	3.6128	3.71219	4.19113	4.66792
ENSMUSG00000055296	ENSMUSG00000055296	Tmem245	4:56866922-56947437	brown	M1	4.54352	4.10724	4.72781	3.90675	5.65237	5.2001	5.33282	3.03915	2.65377	2.76662	4.22798	4.6333	3.62157	4.11859	5.4506	3.29525	3.75743	3.37666	4.35407	1.72709	3.90406	3.89357	4.93317	5.13904	3.18014	3.12668	2.89148	5.20735	5.23832
ENSMUSG00000021557	ENSMUSG00000021557	Agtpbp1	13:59449536-59585227	brown	M1	4.12258	4.60487	11.205	5.68975	4.83348	3.11291	3.85271	3.0685	2.23891	4.2957	3.69281	4.41905	2.21565	4.79101	4.10375	4.70499	5.27638	2.89653	4.28669	2.44231	3.69986	3.41351	3.68449	3.04518	5.28398	2.16048	2.51265	3.56198	5.15856
ENSMUSG00000035933	ENSMUSG00000035933	Cog5	12:31654868-31950535	brown	M1	5.41574	4.63538	5.22353	4.53571	4.49304	5.40418	5.0235	3.32751	4.24392	3.55938	3.24756	4.89481	3.77644	4.39917	4.28177	4.47581	4.29089	3.23223	4.26139	2.06954	3.13716	4.3296	4.16452	4.12573	3.42432	2.65602	3.2859	5.06556	3.51014
ENSMUSG00000071226	ENSMUSG00000071226	Cecr2	6:120666368-120771190	brown	M1	5.53007	4.68347	4.42574	5.33913	3.63601	6.58788	4.23282	2.12172	2.67183	4.12946	3.63445	4.51872	2.3159	3.79631	4.31249	4.65697	4.09692	2.88975	4.45479	2.25842	4.03659	5.44569	6.12687	3.26647	3.22443	5.35339	4.08213	3.96986	3.98384
ENSMUSG00000006218	ENSMUSG00000006218	Fam131c	4:141368219-141384175	brown	M1	3.06699	4.83344	4.10452	4.36452	1.8171	4.27501	6.04473	6.46806	7.83331	4.7826	2.94704	2.71735	3.68737	3.96611	1.9425	0.958197	3.62682	4.67059	3.07564	16.0189	9.01237	1.77567	2.02674	2.42998	3.31934	2.42762	3.66751	2.22662	1.93621
ENSMUSG00000032217	ENSMUSG00000032217	Rnf111	9:70425428-70503725	brown	M1	4.43838	3.9957	3.71087	3.70419	5.19213	4.60024	4.43242	3.66793	3.40216	4.07339	3.61124	4.35453	4.18611	3.43745	4.94633	4.15376	4.36708	3.42394	3.62207	2.3473	4.34203	4.47928	4.8592	4.71149	3.41934	4.38514	4.75355	4.58379	5.19352
ENSMUSG00000021959	ENSMUSG00000021959	Lats2	14:57581001-57758388	brown	M1	5.03095	5.40189	4.88663	5.31421	5.84184	4.77213	3.90704	3.89321	4.6499	4.8766	3.03267	3.9949	3.73512	4.27605	4.25437	4.35245	4.38692	3.95878	3.79311	2.307	3.23076	3.45998	3.8928	4.93007	4.13347	3.19616	3.12715	3.90222	3.95502
ENSMUSG00000026482	ENSMUSG00000026482	Rgl1	1:152516759-152766351	brown	M1	4.70167	4.63451	4.14691	5.57901	3.84283	4.47331	4.9688	3.42158	5.02868	3.86239	2.85745	4.43261	3.77204	3.77435	5.25272	5.83222	5.49274	3.73487	2.6284	3.29788	3.46043	3.65259	3.81534	2.90466	2.64214	4.53971	4.44268	5.01912	4.34699
ENSMUSG00000014074	ENSMUSG00000014074	Rnf168	16:32277458-32301434	brown	M1	5.38237	3.45599	5.92555	5.01507	7.34478	5.14361	3.73292	3.89162	3.59496	3.62211	3.31824	4.61898	5.07764	3.55679	3.99704	3.69348	3.931	3.71641	3.6476	2.28698	3.83957	4.53991	3.46214	4.27337	3.57873	3.0905	3.82793	4.90118	4.28354
ENSMUSG00000044340	ENSMUSG00000044340	Phlpp1	1:106171751-106394250	brown	M1	4.18916	4.58006	4.41679	4.88748	6.1271	4.98273	4.54681	4.44089	4.21429	3.58824	3.45541	4.32237	4.22118	4.01171	3.91728	3.95758	4.17759	3.88849	4.07318	2.27609	3.00681	4.10916	4.27191	4.18555	3.9853	4.88496	4.72449	4.19406	3.65037
ENSMUSG00000032705	ENSMUSG00000032705	Exd2	12:80463094-80498135	brown	M1	5.13215	4.26172	4.11951	4.16937	4.24056	4.15206	4.10399	4.00242	4.09103	4.54646	3.47286	4.11503	4.00614	4.62579	4.09009	4.38891	4.67238	3.99653	3.98326	3.94166	3.97086	4.6544	4.49734	4.86501	3.72732	4.13625	3.47336	4.14882	4.05572
ENSMUSG00000003847	ENSMUSG00000003847	Nfat5	8:107293469-107379517	brown	M1	7.20354	4.26376	7.12054	2.00565	5.30448	4.85172	4.41899	1.72538	3.88556	2.42453	3.78753	4.37883	4.77842	2.32059	4.61814	3.95221	5.00661	5.18162	3.79374	1.37308	4.05921	5.5128	4.27361	4.23648	5.47699	1.99964	3.79583	5.53249	5.47177
ENSMUSG00000026028	ENSMUSG00000026028	Trak2	1:58900448-58973430	brown	M1	3.16139	2.94415	6.235	5.39029	6.56246	4.81726	5.16692	4.03337	3.09455	4.25777	2.85278	3.39065	5.69284	5.59032	3.15393	5.24156	4.69646	4.23432	3.79079	2.62062	3.63738	4.56591	4.66565	4.37426	3.4535	4.21229	3.74031	3.22759	4.01373
ENSMUSG00000021188	ENSMUSG00000021188	Trip11	12:101834042-101915335	brown	M1	4.36783	4.91272	3.82938	3.25816	6.48982	5.73535	5.45152	3.5812	2.94268	3.05261	4.19191	4.64218	4.26656	4.6623	4.99251	3.73887	5.15425	3.71059	3.93881	2.12479	3.76654	4.46835	4.08159	5.09904	3.2512	3.09572	4.25407	5.14222	5.10056
ENSMUSG00000066571	ENSMUSG00000066571	4931406P16Rik	7:34234376-34313551	brown	M1	4.2061	5.07979	3.67582	4.4769	5.03314	6.16673	6.74997	2.51015	4.2408	4.97304	2.73985	4.26713	3.71848	4.9481	5.66226	4.08041	4.35576	3.99931	4.53961	2.27993	3.18859	3.57039	3.23232	4.86518	3.1396	4.05163	3.72816	4.74667	5.44425
ENSMUSG00000041540	ENSMUSG00000041540	Sox5	6:143828424-144781977	brown	M1	6.08358	3.4824	5.78981	2.92708	8.91962	6.60135	3.07209	5.74332	7.77067	3.31868	3.02799	5.49365	3.77064	3.25913	2.88736	3.34714	2.10501	6.50716	4.80327	1.24996	3.7506	2.13056	4.1653	2.21483	3.35291	3.74952	4.79329	4.31659	5.55819
ENSMUSG00000074918	ENSMUSG00000074918	Inafm2	2:118745757-118748810	brown	M1	3.28788	4.02829	5.30429	4.85839	4.48608	3.36836	3.72415	3.75945	4.88132	5.76764	3.49661	3.91145	5.06739	3.61907	5.23105	3.31701	2.96713	4.8789	4.32388	5.42018	4.55877	3.67684	3.56832	4.66122	4.91778	3.64699	4.64496	4.17375	4.74103
ENSMUSG00000032405	ENSMUSG00000032405	Pias1	9:62880076-62980879	brown	M1	4.6359	3.97728	4.03354	4.28017	5.00723	4.07902	3.86838	3.76888	3.85585	4.03567	4.52845	5.05931	3.67914	3.7516	5.4914	4.1319	3.77418	4.32037	4.52959	2.56771	4.13947	4.30827	4.90535	4.54435	4.61595	5.00729	4.03637	4.43976	4.91846
ENSMUSG00000033444	ENSMUSG00000033444	Specc1l	10:75212072-75312399	brown	M1	4.90416	5.05877	4.24606	4.55504	5.27703	4.38893	4.08333	3.61214	4.09724	3.42449	3.52173	4.64033	4.49136	4.24683	4.39172	4.22394	4.52209	4.11342	3.66711	4.58297	4.25951	4.46043	4.19648	3.89275	3.90168	4.36582	4.44823	4.35321	4.45055
ENSMUSG00000041852	ENSMUSG00000041852	Tcf20	15:82808628-82912134	brown	M1	4.84579	4.36279	4.4926	4.35461	4.80787	4.49387	4.18942	3.33402	4.20987	4.07836	4.02867	4.79605	3.99659	4.60386	4.6069	4.91649	4.55638	4.19951	3.8855	3.70953	4.23995	4.13479	4.58327	4.17824	3.7216	3.84316	4.1268	4.41032	4.98675
ENSMUSG00000044950	ENSMUSG00000044950	Pwwp2a	11:43681997-43721491	brown	M1	5.51256	4.65658	4.8849	2.20106	5.11705	5.0965	4.2647	3.49165	3.23313	3.56832	4.23543	3.82178	5.39043	3.82567	3.48531	3.55137	4.27587	5.2429	5.30934	1.98036	4.254	4.73374	5.60792	5.27341	5.56076	3.28414	4.2731	3.62718	4.94382
ENSMUSG00000038384	ENSMUSG00000038384	Setd1b	5:123047372-123250131	brown	M1	5.38133	5.62126	4.50334	4.64736	5.77577	5.43348	3.74527	3.12236	4.20249	3.83207	3.89685	4.32795	3.58006	3.77739	3.35392	3.55144	4.34363	4.36197	4.41058	2.77561	3.16036	6.55336	6.05592	5.03053	3.86951	4.31188	3.24133	4.65951	3.67216
ENSMUSG00000005871	ENSMUSG00000005871	Apc	18:34207774-34322189	brown	M1	4.48333	4.30784	4.63858	4.57273	4.89826	5.91134	6.08953	3.28997	2.67358	2.44879	4.10152	5.14078	3.80476	3.59756	6.20209	4.96568	7.00223	4.79977	4.01371	1.53204	4.11237	4.81804	4.46634	4.63778	2.95147	2.64775	3.25119	4.68571	5.33743
ENSMUSG00000025086	ENSMUSG00000025086	Trub1	19:57452905-57491005	brown	M1	4.26442	4.03948	4.36952	3.43071	5.21107	4.7536	4.11741	4.13424	3.21817	4.38534	4.13244	4.57835	3.7436	4.08954	4.10917	4.08332	4.53359	4.29619	5.33494	3.856	4.10533	5.52173	4.55776	5.3843	5.16554	4.15272	4.07016	3.83042	3.91638
ENSMUSG00000018381	ENSMUSG00000018381	Abi3	11:95700105-95845734	brown	M1	2.89046	4.32738	7.11001	5.25942	1.98095	2.83303	5.58426	3.61631	8.85362	6.50651	2.99193	3.89987	6.81149	3.85564	4.23417	1.88595	3.61777	5.27695	2.65879	7.9922	6.3662	2.69858	2.51757	2.58591	4.09694	3.76707	4.04827	3.91487	3.25914
ENSMUSG00000053477	ENSMUSG00000053477	Tcf4	18:69343355-69689079	brown	M1	4.34682	3.92075	4.59134	4.54656	3.81776	5.33892	4.86096	2.75031	3.53891	2.31283	4.71978	5.26018	4.24424	6.47998	4.00838	4.48428	4.6618	6.04325	4.31508	1.23428	3.85511	5.16375	5.6974	3.30816	3.34689	4.65711	4.57089	4.36964	5.01305
ENSMUSG00000095079	ENSMUSG00000095079	Igha	12:113254829-113260236	brown	M1	1.85062	3.10604	3.23719	2.31494	1.34957	2.29964	3.61318	4.37281	5.2044	12.465	6.63597	2.71221	3.73781	1.02295	3.58044	2.75054	7.2571	3.007	5.00633	18.6584	5.21169	3.9815	4.5184	1.67454	3.81424	4.64575	2.55516	1.69914	3.19965
ENSMUSG00000043801	ENSMUSG00000043801	Oaz1-ps	17:17345455-17346140	brown	M1	4.48357	3.31778	6.09111	5.31211	3.46142	5.44983	3.93252	5.42141	4.96932	4.44017	4.57284	3.46299	2.41882	3.90047	4.4943	5.44435	4.3578	3.33829	5.71503	5.37849	4.45134	3.88042	4.65451	3.00565	3.15974	4.73409	3.76268	3.85825	4.25408
ENSMUSG00000033623	ENSMUSG00000033623	Pcgf3	5:108461231-108506976	brown	M1	4.72842	4.69592	5.01819	4.60645	5.25545	4.64037	4.10695	3.68872	5.02985	4.36474	4.30213	4.69164	3.3239	4.67831	4.24874	4.23938	4.21682	3.87075	3.94388	3.27738	3.70398	4.43245	4.73973	4.87871	4.65303	3.90503	3.96097	4.94767	4.36731
ENSMUSG00000102644	ENSMUSG00000102644	Thap6	5:91948903-91972066	brown	M1	4.58455	4.4482	5.96095	4.36062	3.83396	5.08583	4.05445	2.60027	4.55841	3.94548	4.38273	4.33586	4.6275	5.30654	4.67418	4.34813	3.65689	4.25988	4.80405	3.34033	4.9346	4.80482	4.02445	4.5812	4.06267	3.46693	4.30207	5.11442	4.45131
ENSMUSG00000037166	ENSMUSG00000037166	Ppp1r14a	7:29289319-29293390	brown	M1	5.56764	5.78101	3.03359	4.71453	3.26784	5.91179	3.06207	5.07106	5.35532	4.49931	5.45483	4.38626	3.6353	4.49792	3.45238	5.43473	2.75625	6.57314	2.83388	6.07834	4.33162	3.5186	3.18162	3.71666	3.06649	3.6337	7.00787	2.12183	5.05486
ENSMUSG00000020640	ENSMUSG00000020640	Itsn2	12:4593007-4738383	brown	M1	5.2177	5.11054	4.78366	3.8133	4.82603	4.94673	5.75946	2.87958	3.14677	3.82979	3.15865	4.51174	4.28104	4.4666	4.94003	4.52631	5.53996	4.27961	4.38871	2.16913	4.79335	4.55189	4.52516	4.77	3.61648	3.42081	4.58811	5.66692	5.06408
ENSMUSG00000033943	ENSMUSG00000033943	Mga	2:119897227-119969581	brown	M1	4.94236	5.51781	5.84126	4.14289	6.92471	4.67669	6.03973	3.17355	3.16978	2.57632	2.72455	5.65409	5.13122	4.57947	5.25657	3.67633	5.85835	3.28044	4.86359	1.22344	3.07307	4.66729	4.54985	4.97922	2.72335	4.18243	4.16998	5.1784	5.12303
ENSMUSG00000022100	ENSMUSG00000022100	Xpo7	14:70654245-70778495	brown	M1	4.8336	4.3532	4.37028	4.83214	5.03475	4.49146	4.34091	3.91542	4.38445	4.29721	4.25744	4.75885	4.41119	4.27448	4.63977	4.73748	5.48416	3.82006	3.97785	3.44461	4.21744	4.9678	4.35588	4.30359	4.16775	3.62592	4.27213	4.75846	5.12619
ENSMUSG00000029313	ENSMUSG00000029313	Aff1	5:103692373-103855322	brown	M1	4.56862	3.90571	4.94918	5.40806	6.89263	4.29781	4.27473	3.20325	3.53693	3.44707	3.90289	4.67074	4.28262	3.79367	4.97492	5.13038	4.19563	5.25341	4.91343	2.42652	4.8507	4.16031	4.37988	4.53279	4.27922	4.39193	4.01534	5.17619	5.05716
ENSMUSG00000053333	ENSMUSG00000053333	Dis3l2	1:86703807-87057596	brown	M1	5.39146	4.83011	3.88585	4.67808	6.29897	5.77403	4.28199	3.38771	5.61789	3.98118	3.37712	3.03231	4.50652	4.06056	3.35688	4.8008	4.33256	4.92634	4.99289	2.93076	3.30584	6.54775	5.47206	4.183	3.9904	4.68679	4.54906	4.01369	3.78168
ENSMUSG00000078517	ENSMUSG00000078517	Emc1	4:139352586-139489588	brown	M1	5.19917	4.09256	4.556	5.73174	5.84474	4.53659	5.2987	2.81461	3.44556	3.74849	4.22557	4.97335	3.58827	3.72362	3.83198	4.41802	4.55899	5.44387	4.55209	1.07684	1.59494	6.14567	6.20155	5.34107	6.83174	5.48281	3.78651	4.90205	3.21283
ENSMUSG00000035284	ENSMUSG00000035284	Vps13c	9:67840395-67995634	brown	M1	5.56194	3.90976	5.79374	5.29284	4.76929	5.72181	5.83533	2.52187	2.55532	2.50533	4.53321	5.46386	4.29096	4.37835	5.50613	5.41801	4.69382	4.38646	4.64183	1.64606	4.45292	4.78755	4.85165	4.30355	3.43861	3.27011	3.4724	5.91954	5.70528
ENSMUSG00000070056	ENSMUSG00000070056	Mfhas1	8:35582571-35679449	brown	M1	3.62163	3.45237	4.88644	5.15125	6.23177	3.07136	3.63132	3.79459	4.28578	4.01538	3.87463	4.75592	4.62012	4.52556	4.16489	6.34294	4.17745	5.32163	4.77646	3.76218	3.89758	5.10128	3.97601	5.51743	4.29212	3.69082	4.04312	5.08078	5.94083
ENSMUSG00000015748	ENSMUSG00000015748	Prpf3	3:95830123-95855885	brown	M1	4.11679	3.5531	4.27243	3.70582	5.52988	3.75628	3.85368	3.10141	3.50972	5.69878	4.15143	3.93102	4.29679	3.59088	4.2527	4.96689	5.0914	4.17507	6.05334	4.14852	4.30906	5.95106	6.18318	5.69545	5.76674	3.16585	4.77607	4.7293	4.21427
ENSMUSG00000028053	ENSMUSG00000028053	Ash1l	3:88920802-89079375	brown	M1	5.07409	4.86422	4.91219	4.2089	5.0189	4.99981	5.00053	3.68971	3.26066	3.42237	4.24413	5.0825	4.54737	4.59202	5.22596	4.35203	4.91178	4.29371	5.17749	2.23438	4.41416	5.09266	4.86876	5.1278	3.80822	3.606	3.8517	5.50148	5.45722
ENSMUSG00000048118	ENSMUSG00000048118	Arid4a	12:71015989-71098592	brown	M1	5.48899	4.36885	3.98987	3.6994	6.64231	5.11246	4.86321	3.22834	3.22236	3.2397	4.40735	5.4998	4.78413	4.62279	5.57206	4.30567	5.09862	3.93463	4.15676	2.11915	4.46238	4.26075	5.22469	5.50045	4.73622	4.4496	3.85568	5.17568	5.02917
ENSMUSG00000001768	ENSMUSG00000001768	Rin2	2:145784733-145887616	brown	M1	5.14838	6.09845	4.02207	6.89711	4.93388	6.23787	4.74268	3.88396	4.20521	3.842	4.06189	5.78301	3.21508	3.87978	4.82897	4.8904	4.04878	3.63642	4.83922	3.17525	4.49559	3.12849	5.45233	3.44568	4.23055	3.42214	5.96329	4.4362	4.28445
ENSMUSG00000019907	ENSMUSG00000019907	Ppp1r12a	10:108162399-108277575	brown	M1	5.27134	5.36059	4.81576	4.19476	5.63941	5.05436	5.12408	3.16138	3.13008	3.40576	4.31515	5.25106	4.35552	3.79315	5.7542	4.40397	5.83762	4.96678	4.40247	1.39382	4.1612	5.04333	5.47404	4.48192	4.61113	4.09757	3.76819	5.1532	5.49774
ENSMUSG00000042548	ENSMUSG00000042548	Asxl1	2:153341156-153404007	brown	M1	4.60842	4.85341	4.82574	4.93655	5.60518	4.04149	4.17875	3.12014	3.60924	3.69011	4.28773	4.19543	5.02607	3.38938	6.17159	4.59666	4.38673	5.32887	5.19324	4.1944	3.81145	5.36696	5.01536	4.76324	4.70265	4.97194	4.51848	3.87661	4.68203
ENSMUSG00000029534	ENSMUSG00000029534	St7	6:17692932-17943025	brown	M1	3.30305	5.34988	4.23875	4.65413	4.94698	3.91493	3.42106	5.08982	5.44626	4.71666	4.14871	4.13788	2.61708	4.5467	5.07858	3.95482	4.91761	4.48306	4.32826	5.74378	5.61108	4.44287	5.32125	3.91997	5.32144	3.58051	5.14312	4.09783	5.96668
ENSMUSG00000020357	ENSMUSG00000020357	Flt4	11:49609262-49652739	brown	M1	4.87637	5.64426	4.66878	5.80036	5.04675	5.44102	6.47355	4.38845	5.14444	3.94335	3.40546	4.31886	4.00182	5.1675	3.61453	4.47822	4.52242	5.8556	4.40509	2.91427	4.29988	4.02406	3.66963	4.77958	3.99745	4.78881	5.47218	3.67465	3.87364
ENSMUSG00000026563	ENSMUSG00000026563	Tada1	1:166377877-166409863	brown	M1	4.65643	3.1916	4.45691	4.57337	7.97136	5.78945	3.82957	4.1858	2.86053	2.37321	4.05611	6.13267	3.73997	4.53015	5.55519	3.00814	3.34789	5.8177	5.21021	3.87579	4.75648	5.56654	4.51541	3.46094	4.95305	5.22299	4.45954	4.64289	6.36623
ENSMUSG00000006288	ENSMUSG00000006288	Ttc5	14:50765414-50785518	brown	M1	4.80135	4.51926	4.46565	4.19212	3.05557	5.81317	4.17978	4.66374	4.44485	4.29304	5.3456	4.69339	4.62822	4.20082	4.70995	4.78583	4.03902	5.57567	4.3477	5.57176	4.66747	4.96124	4.28186	3.92918	5.75912	4.56195	5.12772	3.79917	4.23184
ENSMUSG00000021846	ENSMUSG00000021846	Peli2	14:48120868-48260883	brown	M1	5.2484	5.51818	5.79976	5.5486	5.25869	6.00601	4.75327	4.17766	4.66466	4.21844	4.80322	4.67402	4.18722	4.16464	5.02262	4.27308	3.56717	4.33568	4.71982	3.06606	4.30228	4.00669	4.75143	4.54342	4.12936	4.7624	3.49852	5.08337	4.62596
ENSMUSG00000018160	ENSMUSG00000018160	Med1	11:98152153-98193293	brown	M1	4.25332	5.06046	3.68902	5.09862	6.0738	5.43498	4.53285	4.41137	4.5458	3.58385	3.40309	5.01788	3.90242	4.5861	5.72227	5.6974	4.75159	3.98198	6.33113	3.76245	4.22014	5.69951	4.37385	5.05426	5.08837	3.55655	3.54962	4.48834	4.41865
ENSMUSG00000034543	ENSMUSG00000034543	Morc2a	11:3639784-3690477	brown	M1	3.81252	4.00626	4.47158	4.46424	6.55016	5.06483	4.28781	2.95173	3.68243	4.11606	3.4655	4.51217	4.81596	4.31578	5.2354	4.74862	5.04157	5.19142	5.09126	4.59711	4.21389	6.28951	4.79496	6.23959	4.42904	4.3827	5.33595	4.49438	3.85753
ENSMUSG00000048186	ENSMUSG00000048186	Bend7	2:4717830-4802142	brown	M1	4.95335	4.86464	4.47618	5.46545	5.22429	4.53759	4.3104	3.06672	4.3927	5.69297	3.24798	4.4086	4.42927	4.32959	5.78252	4.21471	3.47697	5.5851	4.69059	3.86595	4.61801	4.68121	5.30755	4.43879	4.9035	4.2453	4.41037	5.24233	6.69238
ENSMUSG00000072294	ENSMUSG00000072294	Klf12	14:99874485-100149764	brown	M1	7.9165	5.63933	5.97032	6.49119	6.75414	7.96762	5.75251	1.22796	3.18253	2.50401	4.30959	6.76631	3.87513	4.66977	5.57501	5.72204	5.27273	4.14179	3.98365	1.00547	3.98519	4.21766	4.32175	2.9976	3.39827	2.91185	3.273	6.36864	6.14808
ENSMUSG00000097799	ENSMUSG00000097799	Gm26899	2:120506819-120563843	brown	M1	5.38404	5.52213	4.87851	5.27855	6.35039	5.49506	5.05694	4.08668	4.16655	3.51406	4.29419	5.1172	4.07271	4.12665	5.61768	3.96095	7.1831	3.878	4.47377	2.72991	3.72941	4.91429	4.25364	5.28438	3.30309	3.30011	3.99217	6.00919	6.47856
ENSMUSG00000037643	ENSMUSG00000037643	Prkci	3:30995746-31052959	brown	M1	4.729	4.1851	5.90275	5.2826	7.88788	5.16929	4.45215	3.76423	4.15239	4.29875	3.48049	4.65295	4.52957	5.13561	5.89011	3.73301	5.93817	4.54544	3.85418	2.70758	4.9561	4.31096	4.57038	4.59858	4.75815	3.44329	5.62362	4.57595	5.35715
ENSMUSG00000030243	ENSMUSG00000030243	Recql	6:142345653-142387087	brown	M1	4.49154	2.86973	5.41929	6.37365	7.53964	5.03045	3.42758	2.7209	2.43765	3.09829	9.71999	4.58533	9.23699	5.74741	3.60567	5.75699	5.62029	6.52601	2.93832	3.24449	7.2406	3.52911	5.0628	3.71052	4.57415	2.81948	3.22148	3.08722	3.28669
ENSMUSG00000056673	ENSMUSG00000056673	Kdm5d	Y:897787-956786	brown	M1	5.38498	4.87857	4.80657	3.33029	5.15487	6.14095	6.13166	3.97036	3.76893	4.46594	4.75016	5.7241	4.67939	4.10996	5.9245	5.12702	5.11119	3.79242	4.62449	2.33567	4.60637	5.71285	5.51354	5.1009	4.22072	3.30292	4.43786	5.04074	4.95233
ENSMUSG00000062604	ENSMUSG00000062604	Srpk2	5:23434440-23684617	brown	M1	8.21015	7.34362	5.65899	3.49708	4.43325	5.51241	5.03348	3.75437	3.14416	3.19878	6.94273	5.28578	5.23982	3.95713	4.55151	5.01452	3.70844	5.6606	4.85817	2.42809	4.55346	5.25774	4.80098	4.52105	3.85663	3.41406	4.1844	4.33528	4.81211
ENSMUSG00000055371	ENSMUSG00000055371	Stam2	2:52691663-52742281	brown	M1	5.70183	4.36803	5.9933	5.27835	5.5636	4.41357	4.63159	4.26476	6.05225	4.0468	5.82316	5.02707	4.00842	4.08881	6.0446	3.96393	5.10543	4.65653	5.21667	2.90721	5.24801	4.63148	4.1623	5.04842	3.6186	4.36764	5.74199	4.04889	3.70786
ENSMUSG00000054843	ENSMUSG00000054843	Atrnl1	19:57611033-58133338	brown	M1	5.398	5.405	4.34457	4.77205	5.65268	5.87116	4.94368	4.1762	3.53935	3.98766	4.47571	5.04187	4.63126	4.37688	5.93121	5.2931	4.13157	3.98889	4.40244	2.80824	4.52249	4.96234	5.59978	5.00485	4.44814	5.1022	4.32432	6.26761	6.06996
ENSMUSG00000061536	ENSMUSG00000061536	Sec22c	9:121680046-121705490	brown	M1	7.60992	6.75076	5.70153	7.1962	4.21123	5.8694	6.25147	5.11773	2.5923	1.56268	6.21634	5.21032	5.50281	8.11348	4.11876	2.45595	3.23307	9.11567	3.71354	2.06914	1.63024	3.92434	4.45864	5.57191	5.87989	1.55641	1.72661	7.36185	5.31222
ENSMUSG00000049323	ENSMUSG00000049323	Smcr8	11:60777523-60811718	brown	M1	4.39959	4.43248	5.60166	5.71367	7.71358	4.39359	4.83889	3.80476	4.50879	3.91243	4.50322	5.47587	5.24946	4.70295	5.31802	5.2845	4.76523	4.81488	5.08556	3.57256	4.68716	4.69529	4.27855	4.89467	4.61975	4.28904	4.39035	5.23788	5.29102
ENSMUSG00000029992	ENSMUSG00000029992	Gfpt1	6:87042845-87092197	brown	M1	4.92172	3.74754	6.30531	4.66638	6.26793	3.43324	4.74478	3.88879	4.55625	2.84313	3.46471	5.99529	6.78947	4.89616	4.19986	3.78628	10.2964	4.22146	4.44631	2.78697	5.62955	4.97935	4.37566	5.28123	3.32273	4.99936	6.68169	4.87468	4.90695
ENSMUSG00000038174	ENSMUSG00000038174	Fam126b	1:58505147-58586323	brown	M1	6.732	6.25397	5.47364	3.32446	9.1795	6.68854	5.31004	3.87529	3.5308	2.48418	3.48334	5.07251	5.47814	8.01133	6.39048	1.8105	5.72316	4.63797	5.42038	1.05774	4.35177	4.00641	3.02739	7.60329	3.17592	2.06588	1.62683	8.80957	6.73352
ENSMUSG00000038664	ENSMUSG00000038664	Herc1	9:66350449-66514593	brown	M1	5.05265	4.87539	5.34043	5.4515	6.05622	5.21002	6.16853	2.85849	4.56249	3.54564	3.87879	6.2769	5.00403	4.67503	6.04568	4.99185	4.96697	4.69409	4.11852	2.75669	4.95718	5.39239	5.07628	5.29775	3.94366	3.80755	4.5788	5.57492	6.37005
ENSMUSG00000041530	ENSMUSG00000041530	Ago1	4:126435011-126468583	brown	M1	5.52361	5.29438	5.38557	5.67837	6.01588	5.13883	4.51526	3.17667	5.10978	4.27145	4.54987	5.08544	4.42764	4.46333	4.77321	5.51288	4.83155	5.19789	4.36597	2.95523	4.82688	5.27764	5.61507	4.5297	4.94419	4.92431	5.59108	4.94165	5.46088
ENSMUSG00000038056	ENSMUSG00000038056	Kmt2c	5:25271797-25498783	brown	M1	4.66859	5.40192	5.21122	4.44651	6.00126	5.77515	4.70377	3.88275	3.58076	4.31175	4.95585	5.58184	3.67574	4.26834	5.69064	5.97575	5.04842	4.76195	5.46578	2.09782	4.41738	5.65183	5.80304	6.23176	4.79173	4.74677	3.74679	6.34334	5.49385
ENSMUSG00000022772	ENSMUSG00000022772	Senp5	16:31962505-32003287	brown	M1	6.28843	5.99073	5.31879	4.91396	7.14542	5.33445	5.7333	3.52921	3.71277	5.23836	5.58812	5.56884	4.25076	4.81048	6.53005	4.31961	5.47815	3.74016	4.27269	1.94831	4.47698	4.9993	5.34537	4.81004	4.44313	2.70136	3.367	6.5797	6.72365
ENSMUSG00000075415	ENSMUSG00000075415	Fnbp1	2:31026205-31142008	brown	M1	5.74643	5.44649	5.21046	5.3402	5.43286	4.8561	5.87281	3.30913	3.91223	3.70656	4.9738	5.30302	4.11831	5.2501	5.75531	4.45166	5.19494	6.47165	5.09162	4.0222	4.33541	5.83588	5.08104	3.87288	4.14278	6.09297	4.66184	6.27599	3.96062
ENSMUSG00000030655	ENSMUSG00000030655	Smg1	7:118131307-118243637	brown	M1	5.20837	5.20882	5.05606	4.23809	6.14034	7.0331	6.74761	3.77906	2.39982	3.21649	4.97022	5.58287	5.02967	5.63258	5.73448	4.77455	5.83402	3.77343	5.32855	1.78896	5.01791	4.23216	5.33345	7.17391	3.54072	3.19618	4.53708	6.53795	6.77924
ENSMUSG00000104664	ENSMUSG00000104664	RP23-227D7.8	5:87369802-87370483	brown	M1	6.19403	7.25805	6.1559	1.51653	9.90573	5.05919	7.07933	3.64997	2.9278	1.30808	7.04964	7.06925	4.6987	2.71403	6.98935	3.95891	3.82384	4.39159	5.89372	0.0936816	4.95084	5.22652	6.2509	4.13545	5.58496	3.58644	2.68279	6.12168	8.05358
ENSMUSG00000073792	ENSMUSG00000073792	Alg6	4:99715663-99763460	brown	M1	4.37881	7.16797	8.30051	6.87375	11.1443	4.37738	5.91912	4.36116	3.87547	4.70769	4.05299	4.87084	7.09734	6.3039	5.54739	3.48058	5.11167	3.7321	4.63016	1.28787	3.85115	4.7082	4.36602	3.27153	3.46324	4.80282	3.46815	4.79676	5.56486
ENSMUSG00000002107	ENSMUSG00000002107	Celf2	2:6539693-7509563	brown	M1	4.40643	4.09931	4.73626	5.2846	6.79508	5.75857	6.94036	5.20981	5.2821	4.92255	5.49916	6.08176	5.26036	6.30057	6.98627	2.38029	3.32379	5.07527	4.46306	1.70292	4.23636	6.6124	3.83902	6.30286	6.45461	4.38912	3.31741	4.9249	5.14436
ENSMUSG00000102252	ENSMUSG00000102252	Snrpn	7:59937370-60140219	brown	M1	5.03247	4.68831	5.95494	4.35051	4.01366	5.40093	4.40821	6.02539	5.56593	4.32647	5.40301	3.61319	5.54425	5.63672	4.87423	4.81677	5.41745	4.19509	5.15251	6.43302	6.53766	5.46775	4.14799	3.84853	4.4767	4.24114	7.99348	4.91352	3.86711
ENSMUSG00000022401	ENSMUSG00000022401	Xpnpep3	15:81400137-81456807	brown	M1	5.29012	5.04196	4.81167	5.06908	9.05655	5.88446	6.09051	3.93915	4.06179	3.87933	4.86108	5.92477	4.55824	5.59404	5.47449	4.81665	6.23729	3.82134	5.47899	3.1464	3.60768	5.33842	4.89673	6.55658	4.31366	4.846	3.5434	5.06698	5.14278
ENSMUSG00000055024	ENSMUSG00000055024	Ep300	15:81585350-81652072	brown	M1	6.01983	5.39331	5.81803	5.26333	6.8611	6.27329	5.15486	3.1517	4.73463	4.16637	3.96802	5.60649	4.63055	4.35287	5.41127	4.76782	5.70373	4.82962	5.19945	2.56812	4.75609	5.41538	5.36857	5.85653	4.54296	5.39924	4.67249	5.8251	5.04138
ENSMUSG00000038766	ENSMUSG00000038766	Gabpb2	3:95181765-95236409	brown	M1	6.01333	5.34438	5.13815	4.21984	5.47811	6.53023	5.36061	3.26313	3.92149	3.98039	4.97052	5.67521	4.65979	5.08768	5.59062	5.95237	5.44088	4.9927	5.31079	2.88747	5.30496	5.9198	5.63395	5.79236	4.65985	4.4266	5.21026	5.9433	5.50316
ENSMUSG00000032403	ENSMUSG00000032403	2300009A05Rik	9:63394446-63602493	brown	M1	2.47997	6.38931	4.73456	5.25739	4.87539	5.20631	4.59988	9.82207	6.77433	7.26386	3.80049	6.11789	3.85383	4.65569	4.80223	4.60647	5.2245	5.94764	5.46737	6.4024	3.69312	3.57531	5.50341	5.50356	3.54308	3.64128	3.34851	6.43519	4.69718
ENSMUSG00000028886	ENSMUSG00000028886	Eya3	4:132638986-132724765	brown	M1	4.99013	5.76735	5.46803	6.1146	7.54706	5.40099	6.20161	4.42724	4.93339	4.80799	4.87964	5.59818	5.183	5.20091	4.72429	4.33889	5.67554	5.36117	4.85508	4.00026	3.97165	5.10222	5.35921	4.81553	4.3688	5.61679	4.35397	4.85372	4.3208
ENSMUSG00000027678	ENSMUSG00000027678	Ncoa3	2:165992635-166155663	brown	M1	4.92509	5.94554	5.11398	5.58539	10.9275	5.29404	5.11055	3.63479	3.86974	3.30401	3.52586	5.71456	4.65373	4.12298	4.54561	5.08946	6.24705	6.49932	5.05154	2.94171	5.58627	6.26216	4.68473	5.32934	5.10613	5.9876	4.48744	5.05794	3.82708
ENSMUSG00000038172	ENSMUSG00000038172	Ttc39b	4:83220299-83324255	brown	M1	7.923	6.822	6.23178	4.78135	6.87961	5.52883	5.22569	4.43339	2.6507	4.72259	5.10091	5.9149	5.01316	4.97786	7.17387	6.19435	4.78128	3.53213	4.73319	2.17417	4.0591	4.45959	5.55272	6.32585	4.41061	5.08729	2.77502	5.84038	5.20154
ENSMUSG00000039115	ENSMUSG00000039115	Itga9	9:118606689-119043998	brown	M1	4.03655	7.10181	10.3869	5.92852	5.89096	4.56075	6.38117	2.6577	6.83602	4.49837	3.86163	4.23492	8.83939	4.83501	5.02901	3.99577	6.00733	4.36483	5.11049	2.59784	4.61428	3.46796	5.33664	4.09826	5.40948	4.18628	5.13477	5.37576	4.2488
ENSMUSG00000030102	ENSMUSG00000030102	Itpr1	6:108213117-108551109	brown	M1	5.4518	5.90914	4.99568	5.09797	7.50493	5.85735	5.70354	3.74499	4.05894	3.40238	4.74975	5.81733	4.52287	4.83583	4.8396	5.68212	6.30889	4.50403	5.47505	2.4785	5.41614	6.14802	5.97126	6.54194	4.3203	4.63457	5.24444	5.18933	4.75295
ENSMUSG00000003119	ENSMUSG00000003119	Cdk12	11:98203058-98278504	brown	M1	5.55802	4.96929	5.13567	5.59719	6.69648	6.15385	4.95042	3.33712	4.56362	4.24424	5.02673	5.09279	4.73794	5.246	6.23964	4.068	6.07031	4.48203	5.52981	4.27698	5.20696	5.07647	5.9671	6.09376	5.35609	4.51349	5.30301	4.98898	4.98047
ENSMUSG00000014498	ENSMUSG00000014498	Ankrd52	10:128377114-128411492	brown	M1	4.93463	5.52678	5.7486	6.43241	6.54489	5.44792	5.17477	3.09584	4.68854	4.38608	3.94961	5.56582	4.84392	4.38143	5.23783	5.06645	5.02985	5.9102	4.8383	3.88645	5.39443	5.95383	5.53919	5.72666	4.41889	5.85564	4.47741	5.8569	6.08528
ENSMUSG00000001767	ENSMUSG00000001767	Crnkl1	2:145917478-146215039	brown	M1	5.89454	4.07678	5.21759	5.57984	6.98963	4.31745	5.16825	4.56787	4.71679	4.14081	5.2878	6.21843	7.40023	5.35573	5.53703	4.54709	7.24792	4.09363	4.91235	2.87628	6.78282	4.93753	3.44171	4.6564	4.87818	4.38026	6.01207	4.5402	6.65233
ENSMUSG00000041415	ENSMUSG00000041415	Dicer1	12:104687741-104751952	brown	M1	5.36169	4.93399	5.43424	5.68607	5.61479	5.71254	5.93321	3.66662	4.97392	4.59721	5.36584	5.30217	4.89371	4.65971	6.2325	5.55554	5.21574	5.24388	5.45661	3.28193	4.66202	5.23962	5.21106	5.83241	5.80296	4.94089	4.0561	6.0272	5.82836
ENSMUSG00000010554	ENSMUSG00000010554	Mettl16	11:74770829-74828525	brown	M1	4.74544	4.40164	4.74632	5.80269	7.16343	4.49353	3.91611	4.45746	4.25603	3.32678	5.14169	5.50397	8.21424	4.96348	4.33844	4.99307	6.15199	4.53761	6.60819	5.59829	5.24033	4.60376	5.757	6.00446	3.88947	5.19202	5.37654	5.92635	5.41666
ENSMUSG00000045100	ENSMUSG00000045100	Slc25a26	6:94500313-94700158	brown	M1	5.22	5.46541	5.16574	5.38224	4.2689	4.13448	5.0597	6.03152	6.23738	7.10377	6.23076	5.25296	5.69321	4.9062	4.2951	5.05608	4.47848	5.28434	5.06603	6.82777	5.09165	5.47226	4.59352	4.84029	6.31703	5.41932	4.40553	3.94746	3.79475
ENSMUSG00000015597	ENSMUSG00000015597	Zfp318	17:46383730-46420920	brown	M1	5.53831	5.98948	5.938	5.11808	7.40244	5.89622	5.48535	3.4369	5.4244	6.70192	3.78031	6.10339	3.58332	4.79355	6.06727	5.48525	5.2497	6.26834	5.54188	2.96765	4.47419	4.95661	6.2144	6.09128	4.10479	4.08459	3.68382	5.50863	5.73556
ENSMUSG00000046573	ENSMUSG00000046573	Lyrm4	13:35978796-36117357	brown	M1	4.6178	5.21902	5.03098	5.67956	5.23004	5.5796	3.73641	6.7111	5.48436	7.17887	5.50194	4.41085	4.528	5.82151	5.11513	4.509	4.02142	5.01401	5.56821	7.47323	5.35454	5.52921	4.55704	5.20738	5.16434	4.40326	5.04465	5.39799	4.53715
ENSMUSG00000037486	ENSMUSG00000037486	Asxl2	12:3365131-3506852	brown	M1	6.13212	5.24743	6.1774	6.01689	6.86788	6.1045	6.75498	3.15696	4.54652	3.52585	4.78394	6.697	5.39105	5.09207	5.99574	4.18474	5.8431	4.79352	6.21572	1.94064	4.46621	5.02283	5.18074	5.69753	5.15514	4.14768	4.52825	6.05833	6.06978
ENSMUSG00000038024	ENSMUSG00000038024	Dennd4c	4:86748554-86850603	brown	M1	5.82872	5.84125	5.49816	5.37455	6.52849	6.13169	6.72051	4.55845	4.20097	3.72292	5.48752	6.23519	5.66487	5.80547	6.5599	4.97245	5.95706	4.23845	4.91608	2.55499	5.039	4.77253	4.83886	5.38794	3.59935	3.72967	4.71293	6.65576	6.3331
ENSMUSG00000046201	ENSMUSG00000046201	Scaf8	17:3114971-3198855	brown	M1	5.46648	5.55943	5.14761	4.96412	7.44597	5.57021	5.17766	5.04892	4.49619	4.47187	4.56224	5.26642	5.56826	5.419	5.86916	4.59743	4.67081	4.9318	5.37716	4.52591	5.16417	5.8403	5.13055	5.59619	4.6784	4.79422	4.94278	6.16611	5.68355
ENSMUSG00000097185	ENSMUSG00000097185	Gm26596	10:112925429-112931155	brown	M1	5.64799	5.95695	6.16612	6.60504	6.48703	5.36177	5.26481	3.22333	5.87584	5.51377	5.06315	6.87889	5.22988	5.34176	5.03642	5.34339	5.16521	3.8688	5.43148	2.94944	3.84687	5.8051	5.00647	5.13972	5.12537	6.03429	4.39593	5.35113	5.26801
ENSMUSG00000039046	ENSMUSG00000039046	Usp6nl	2:6322666-6446390	brown	M1	7.58542	7.39659	5.62602	4.82261	8.38695	6.62967	4.83329	4.14015	4.77751	3.93133	5.46099	6.53807	5.68221	4.60537	7.4597	5.20114	4.92901	4.59186	4.66082	3.3795	4.63553	4.27644	4.91039	3.95273	3.55444	3.54769	4.76677	4.72092	7.49035
ENSMUSG00000040274	ENSMUSG00000040274	Cdk6	5:3341484-3531008	brown	M1	5.11307	4.15561	8.99038	4.29273	7.20385	7.4067	6.54781	3.96157	4.9662	5.72826	5.42598	5.5961	5.2813	6.31808	5.88159	3.00929	3.74272	7.43781	4.49926	3.72208	4.71737	4.43428	5.5804	6.29814	4.28599	5.47437	3.48898	4.85634	4.2121
ENSMUSG00000030172	ENSMUSG00000030172	Erc1	6:119570795-119848167	brown	M1	4.99259	6.40082	6.1234	5.80403	6.51954	5.09633	6.01543	3.61923	5.02961	3.99986	4.48745	5.81508	4.38019	4.83417	5.44077	6.59092	6.19442	4.4086	5.53688	4.07936	4.43327	6.20432	4.86418	5.35325	4.71238	6.18948	4.16253	6.10119	5.75556
ENSMUSG00000037885	ENSMUSG00000037885	Stk35	2:129800516-129832287	brown	M1	5.18941	4.9111	5.62055	5.79207	8.46544	5.94907	5.22672	3.8699	5.08501	4.12462	5.4318	5.82863	5.57083	5.51251	4.61424	4.16342	5.20966	5.23171	6.28808	4.16677	4.08112	5.76164	5.57037	6.43724	5.00492	6.53176	3.30894	5.82465	4.5689
ENSMUSG00000052539	ENSMUSG00000052539	Magi3	3:103914119-104220374	brown	M1	5.76137	5.8467	5.86269	5.42434	6.15631	6.17092	5.35388	4.89403	3.80065	4.87155	5.25415	5.57997	5.5942	5.24906	6.01486	7.0587	6.60928	3.62943	5.24647	2.47094	4.73884	5.81009	5.81191	5.25002	4.37721	3.31996	4.77643	6.34604	6.50772
ENSMUSG00000016758	ENSMUSG00000016758	Bik	15:83526861-83544635	brown	M1	4.98194	5.94692	3.62825	5.52962	3.34052	5.5235	4.35365	7.61833	6.18747	5.51946	5.86666	5.83973	5.98703	5.54079	3.58733	6.26026	3.84876	5.23243	3.99623	9.28202	3.73395	4.93333	4.56511	4.02473	6.16504	5.91444	4.91454	5.886	5.69611
ENSMUSG00000005580	ENSMUSG00000005580	Adcy9	16:4287528-4420498	brown	M1	6.46715	5.31672	6.92629	6.83747	5.90427	6.96223	5.10578	3.14873	4.30486	3.95855	4.49766	7.21655	3.89331	5.92466	5.05162	6.11458	4.2004	5.47598	5.72548	4.09427	4.87418	5.21568	6.36944	5.60622	4.63036	7.06764	3.77406	6.31398	4.1594
ENSMUSG00000041977	ENSMUSG00000041977	Arhgef11	3:87617558-87824306	brown	M1	5.60024	5.38994	5.34459	6.82681	6.46252	5.40487	5.54355	3.65226	5.78298	4.69153	4.39482	6.10621	4.50302	4.76406	5.7961	5.55037	5.92714	5.75841	5.51938	4.36688	5.28141	5.03138	5.60197	4.90402	4.6346	5.73833	5.2129	5.59144	5.89035
ENSMUSG00000040253	ENSMUSG00000040253	Gbp7	3:142530341-142550149	brown	M1	4.24305	4.22173	6.82107	3.81542	6.05794	4.48037	7.74716	5.73569	3.36448	2.55863	4.28567	4.3201	7.86897	7.22634	9.62503	6.91398	6.0289	5.10796	4.72124	1.35266	4.29907	4.99539	5.33383	6.84671	4.25781	10.8464	2.5075	6.38722	3.57584
ENSMUSG00000068284	ENSMUSG00000068284	Gm608	16:44173245-44227465	brown	M1	5.41701	6.35026	5.98851	5.96104	6.93679	5.85386	6.08959	3.53744	4.63976	4.71814	5.86094	6.57065	4.83334	4.82207	6.421	5.06156	6.37878	4.4772	5.4723	3.05138	4.88006	5.43371	5.43484	6.63951	4.3765	4.58043	4.41417	6.06785	6.02436
ENSMUSG00000024298	ENSMUSG00000024298	Zfp871	17:32771235-32788287	brown	M1	6.49079	6.20956	5.61527	4.72038	5.1032	9.4251	8.43526	2.65607	1.71199	2.32407	6.23903	6.86264	4.5148	4.88109	7.37197	6.00478	5.5144	3.56697	5.38385	0.403222	4.90917	5.99414	7.01345	7.47888	3.63499	2.89787	3.112	9.65452	9.29269
ENSMUSG00000022195	ENSMUSG00000022195	6030458C11Rik	15:12808176-12824657	brown	M1	6.40846	5.50652	5.88913	5.73411	6.16742	6.07878	5.82039	4.82183	5.22421	5.9791	5.35344	5.18307	5.20987	5.56383	5.52415	4.34604	6.02219	6.25464	6.43167	4.01537	5.84648	5.81828	5.52109	2.6968	4.29469	5.25907	5.48068	5.47561	5.50906
ENSMUSG00000040430	ENSMUSG00000040430	Pitpnc1	11:107207891-107470699	brown	M1	5.23193	3.89669	8.42419	7.05769	7.18126	4.84223	6.68512	4.37911	3.19082	4.07771	8.02501	5.82184	6.27868	6.09081	5.30063	5.92315	5.25938	4.41011	6.36799	3.02843	5.99986	3.52187	7.15083	5.0362	3.98894	5.00459	3.40523	7.02732	4.84263
ENSMUSG00000021374	ENSMUSG00000021374	Nup153	13:46679904-46727940	brown	M1	4.92972	5.67055	4.86038	4.93982	6.60735	6.16401	6.44483	4.02312	3.22775	3.8261	4.58888	5.62161	5.37949	5.21279	5.59934	5.2891	6.29125	4.79328	6.58423	3.21912	5.64616	6.48832	5.47124	7.64707	5.94147	6.08762	4.92125	6.64004	5.75545
ENSMUSG00000006527	ENSMUSG00000006527	Sfmbt1	14:30714848-30822713	brown	M1	6.79298	6.376	6.38026	6.9937	8.02119	6.27571	5.39094	3.92792	4.48779	4.37416	4.3587	6.34766	5.26685	5.60663	5.70106	6.13681	5.54035	5.11622	5.02415	2.54827	4.73517	5.70767	6.00871	5.42382	4.24886	5.65384	4.40927	6.0516	6.13184
ENSMUSG00000040270	ENSMUSG00000040270	Bach2	4:32238803-32586108	brown	M1	3.00813	3.05505	6.19818	9.61289	12.1873	4.76894	3.63163	2.45929	4.90378	2.92373	4.5718	5.01764	5.01066	4.15385	1.5585	8.79441	14.0637	3.71275	3.44803	0.723364	3.59965	9.05687	4.14531	13.3256	3.94549	2.89821	4.43704	4.49942	9.61108
ENSMUSG00000003778	ENSMUSG00000003778	Brd8	18:34598614-34624601	brown	M1	7.78447	6.03474	6.36632	4.27257	4.94314	6.3728	5.47337	4.57304	5.40975	4.17747	5.24991	5.15246	4.56103	7.1317	7.15122	6.31343	5.21221	5.74782	5.2357	4.04752	4.81118	6.10982	4.98027	5.65228	5.9126	5.00859	5.57712	5.56986	4.7756
ENSMUSG00000025078	ENSMUSG00000025078	Nhlrc2	19:56548260-56598846	brown	M1	5.2967	4.4835	7.51344	6.74013	7.85734	6.20138	5.91511	6.66779	4.66411	4.35538	5.59779	6.57921	6.73119	8.34185	4.36481	3.12273	6.07215	4.50689	5.05883	3.63743	4.31421	4.51431	5.12373	7.5343	4.55097	6.39736	3.54802	5.27561	5.10507
ENSMUSG00000060012	ENSMUSG00000060012	Kif13b	14:64652530-64806296	brown	M1	6.17175	5.85914	5.53498	6.72841	6.87727	5.97756	6.71395	2.7056	5.14708	3.2822	4.58832	7.31811	4.49258	4.49462	5.72526	6.57282	6.36564	5.38648	6.13892	2.81865	4.94482	6.35061	6.7728	6.01485	4.7511	7.13793	3.88546	5.55165	6.29519
ENSMUSG00000017978	ENSMUSG00000017978	Cadps2	6:23262772-23839421	brown	M1	7.82676	7.0518	4.69132	4.65551	7.98992	6.68918	4.2933	4.5397	4.49632	5.22128	5.29092	5.33149	4.01654	5.29261	6.89631	5.63165	4.93535	5.3103	5.50404	3.67729	4.88735	6.45689	6.49662	5.06486	5.43075	4.44344	6.10708	6.00479	6.39632
ENSMUSG00000037110	ENSMUSG00000037110	Ralgapa2	2:146239878-146512026	brown	M1	7.33958	6.4171	6.37489	5.82105	13.0037	6.47565	5.11757	3.85895	5.20077	4.19968	4.68148	8.77975	5.79827	5.31812	5.3876	4.75134	5.21217	4.14233	5.52775	2.55889	4.20481	4.64506	5.49354	5.58954	4.20416	5.42052	4.10567	6.50653	5.75246
ENSMUSG00000042680	ENSMUSG00000042680	Garem	18:21127200-21300138	brown	M1	4.86818	5.77267	6.46139	6.71647	6.25793	5.64967	5.6798	3.57867	5.14554	3.74724	4.6344	6.48618	5.5674	5.35592	5.48355	6.25868	5.21785	5.62221	5.73381	3.77769	6.14792	6.79741	6.05123	6.59005	4.26722	6.47279	5.63094	6.17923	6.56316
ENSMUSG00000022704	ENSMUSG00000022704	Qtrtd1	16:43861406-43964314	brown	M1	10.3669	4.00375	3.75242	3.24378	10.7414	5.78377	5.24622	4.48991	3.49781	3.41137	6.03568	5.91576	6.35591	5.31245	5.31464	7.18939	4.43745	4.86365	5.1819	2.13122	4.58632	6.96448	4.88181	7.72459	10.6704	6.39162	2.86919	5.31528	6.12465
ENSMUSG00000025169	ENSMUSG00000025169	Ogfod3	11:121177590-121229322	brown	M1	5.72273	5.90224	5.89823	6.87712	4.3036	6.02859	4.77467	7.2515	5.85827	6.23625	4.5343	5.35622	6.02628	5.9107	5.92558	4.55613	5.33772	5.84797	5.15034	7.69809	5.33841	5.09852	5.64469	4.86901	5.70971	6.9907	4.41856	4.19915	5.36879
ENSMUSG00000039473	ENSMUSG00000039473	Ubn1	16:5050067-5086285	brown	M1	5.71719	6.03746	5.85567	6.59433	8.04518	5.34015	5.57198	3.96231	5.54588	5.44148	5.16346	6.39094	5.86823	5.12603	5.35977	5.924	5.62898	5.75673	5.5267	5.2205	5.41396	5.77522	5.63873	6.07031	5.61177	4.90816	5.14566	5.7053	5.87074
ENSMUSG00000034278	ENSMUSG00000034278	Dnajc17	2:119172499-119217049	brown	M1	5.28084	3.10532	4.68755	3.96888	4.09851	4.90777	5.70507	6.77956	8.54909	5.03472	10.9131	6.72547	6.6714	6.66314	6.00001	6.27918	4.99876	4.73454	4.84639	7.02226	4.94715	7.52789	3.09359	3.11325	8.35406	5.0752	6.76309	4.35018	4.8949
ENSMUSG00000069678	ENSMUSG00000069678	Pcgf1	6:83077868-83080855	brown	M1	6.86602	4.29527	5.08873	5.5657	4.18013	5.91047	4.88092	8.88703	6.03408	6.14972	5.14664	5.14259	4.35584	5.45117	4.90115	7.34484	6.11856	8.42057	6.11626	5.88193	7.38746	5.59139	4.90754	4.17425	6.76453	4.63801	5.68353	5.4276	4.03004
ENSMUSG00000029505	ENSMUSG00000029505	Ep400	5:110664372-110770717	brown	M1	6.0203	6.40907	5.78109	5.636	6.33579	4.97138	5.41941	2.5412	5.3738	4.93971	4.65217	6.25329	4.11979	3.97761	5.88703	7.41162	6.82265	5.47625	5.96337	4.18953	5.17216	7.43386	7.38949	7.88664	4.95538	6.76911	5.42219	5.61462	7.42275
ENSMUSG00000015697	ENSMUSG00000015697	Setdb1	3:95253673-95357572	brown	M1	7.15657	5.59288	5.10844	5.78305	6.91595	6.09464	6.26295	3.40125	5.17158	5.70848	5.51694	5.5147	4.55331	4.52451	6.387	5.85184	5.01699	5.99053	5.75531	4.70215	5.7879	6.53532	7.01875	6.0979	6.05011	6.13703	5.40545	6.5711	5.76025
ENSMUSG00000038369	ENSMUSG00000038369	Ncoa6	2:155390655-155473894	brown	M1	4.76594	4.772	6.3715	5.04439	7.55133	6.74959	5.95754	3.70855	4.08547	3.64852	4.42116	6.24366	7.77878	5.5643	5.16995	6.07025	4.97449	6.02227	6.01514	4.05667	6.21052	8.53283	6.87482	5.69911	5.78149	5.99775	5.48375	5.4753	7.39141
ENSMUSG00000041840	ENSMUSG00000041840	Haus1	18:77757566-77767780	brown	M1	7.59786	5.76787	4.90615	4.86644	3.62152	6.31441	4.80746	8.75671	7.05223	6.70193	5.10212	4.24246	5.27142	5.94114	6.42291	5.18479	5.00784	4.74463	6.65604	7.12959	5.80948	5.70864	4.67787	5.35092	6.7907	4.90052	6.10004	6.1566	5.17402
ENSMUSG00000089989	ENSMUSG00000089989	Flt3l	7:45125557-45136432	brown	M1	5.11242	6.03653	6.47958	3.94015	3.85463	6.35106	4.66663	6.581	4.84564	6.98825	7.1546	5.20097	7.40798	5.09604	5.67548	4.64443	5.75389	5.57266	5.1926	8.62066	6.2403	5.81175	5.34074	6.73872	6.03531	8.97416	4.88547	4.53473	3.63944
ENSMUSG00000097048	ENSMUSG00000097048	1600020E01Rik	6:86524491-86564442	brown	M1	6.09615	7.49617	5.77181	4.18892	5.9337	5.52331	5.56333	5.06841	8.0657	7.9285	5.05447	5.41412	4.51292	7.92658	5.01435	4.96385	6.32279	4.64016	4.69402	10.4541	5.57502	5.82386	6.26318	6.38639	7.63777	3.15656	3.64948	4.7294	4.33982
ENSMUSG00000032411	ENSMUSG00000032411	Tfdp2	9:96196274-96323646	brown	M1	5.88823	6.96352	5.71172	6.50952	8.60601	8.44759	5.04793	4.39073	4.16589	4.94559	5.35736	5.59137	4.54688	6.21336	7.44678	6.08872	3.94404	4.22169	6.66425	5.10724	5.8279	6.26772	6.34936	5.37258	6.47379	5.6651	4.20624	6.48378	7.47208
ENSMUSG00000024472	ENSMUSG00000024472	Dcp2	18:44380501-44424969	brown	M1	5.34337	5.00214	8.7472	5.83734	5.1831	7.22245	5.97603	2.65252	4.96239	6.82934	6.00782	7.98037	8.98703	5.41745	7.79143	4.95303	5.61072	7.03351	6.07242	3.31726	6.05257	6.1142	5.34309	4.28302	4.47117	7.77154	4.9137	4.74641	5.36799
ENSMUSG00000037112	ENSMUSG00000037112	Sik2	9:50845300-51009073	brown	M1	6.24539	5.35874	7.74162	7.49904	6.57361	6.51778	7.24676	2.56145	7.59228	4.66074	3.34152	6.73357	7.42947	6.2303	6.10107	4.87804	4.8353	6.74345	7.35641	3.35834	5.87373	6.01643	4.54833	5.22625	6.31772	5.66528	5.82258	6.28399	5.28442
ENSMUSG00000021488	ENSMUSG00000021488	Nsd1	13:55209781-55318325	brown	M1	6.86954	6.97271	5.82668	5.60627	6.54617	7.0484	5.86725	3.67104	4.72876	5.17088	6.31541	6.30754	5.4665	5.79644	6.4373	5.96488	6.14237	5.00664	6.16178	4.18775	5.56242	5.79291	6.17438	6.7977	6.04095	5.33777	5.04147	6.58243	6.79731
ENSMUSG00000026469	ENSMUSG00000026469	Xpr1	1:155275700-155417415	brown	M1	6.17772	5.08888	6.54084	6.42061	6.86108	6.73553	6.77774	4.11355	5.0791	4.8644	5.82525	6.19094	7.17168	6.87959	6.64769	5.83229	6.00036	5.17633	6.17094	3.29898	6.02794	5.44632	5.8168	5.4615	4.64184	4.94068	4.97768	7.43406	7.79204
ENSMUSG00000023852	ENSMUSG00000023852	Chd1	17:15704966-15772610	brown	M1	7.05972	5.55704	6.23053	5.42187	9.30884	5.81924	7.19804	4.2818	4.08654	4.456	5.04355	7.85881	6.48512	6.26412	6.21004	6.58073	6.94393	5.54466	6.08482	2.60988	5.23189	5.94446	6.87697	6.81813	5.48936	5.21776	4.58323	5.89717	5.60786
ENSMUSG00000029502	ENSMUSG00000029502	Golga3	5:110176700-110226470	brown	M1	7.43302	6.53916	6.73368	6.70806	9.24648	6.42134	5.67486	4.36697	6.47234	3.84343	4.46409	6.86638	6.3569	6.54376	6.33668	5.11238	7.75807	5.00121	5.72916	3.35942	4.866	6.3212	5.1691	6.53962	5.04626	5.65855	5.32341	6.18032	4.84236
ENSMUSG00000002059	ENSMUSG00000002059	Rab34	11:78188429-78192193	brown	M1	6.50337	5.63435	6.95419	6.52269	3.86447	4.79502	5.31036	9.29533	6.85057	5.94755	5.91476	5.31775	5.64467	7.72539	4.83837	2.45222	5.75643	7.80975	4.75274	10.5103	4.71325	4.99007	5.35002	4.63998	6.27819	5.90072	6.71049	5.06607	5.0693
ENSMUSG00000015305	ENSMUSG00000015305	Sash1	10:8722218-8886880	brown	M1	5.9516	5.61557	5.8966	7.44076	9.06499	5.83938	6.39769	4.37401	3.89609	4.00585	5.60142	7.74208	5.74356	5.22072	6.93081	6.56814	5.13245	5.78654	6.24175	3.88297	6.36237	5.94152	6.13512	4.92991	5.93331	5.4953	6.15187	7.213	7.37626
ENSMUSG00000038582	ENSMUSG00000038582	Pptc7	5:122284364-122354233	brown	M1	7.42186	6.33033	6.84739	6.96947	11.2588	9.89634	5.19407	4.58506	4.75734	3.78225	3.229	8.32325	5.64209	7.77902	10.6135	3.82196	4.49314	5.28827	5.15224	3.00286	3.59065	4.25763	4.53811	7.39399	5.32409	7.31686	3.63968	6.22821	6.80486
ENSMUSG00000036450	ENSMUSG00000036450	Hif1an	19:44562849-44576274	brown	M1	6.95234	6.33914	6.67738	6.47432	8.04667	6.33976	5.34385	5.02548	5.96019	6.05887	5.45698	6.86575	6.27817	5.65268	5.9887	6.55649	5.86724	5.68579	5.14839	5.39858	5.63496	6.52952	5.63525	5.41415	5.21325	5.16944	5.71547	6.48298	6.55164
ENSMUSG00000040928	ENSMUSG00000040928	S100pbp	4:129148004-129189727	brown	M1	7.15934	5.71155	6.87436	5.57468	6.05769	8.2934	5.40412	3.81596	6.16216	4.66854	5.76564	5.32969	5.61652	5.04239	7.78818	5.72538	6.41296	5.34266	5.87641	2.53818	5.65772	6.69943	9.255	7.58726	4.81223	4.63648	6.86447	6.3722	7.8439
ENSMUSG00000054280	ENSMUSG00000054280	Prr14l	5:32736300-32854256	brown	M1	2.63281	16.4255	2.34997	2.37513	25.9965	2.46999	2.50999	1.34534	2.01051	1.5281	2.73808	2.47207	21.027	2.16534	9.72836	2.56145	2.18805	1.99588	9.05905	1.52797	2.07143	7.34367	12.1662	2.80957	16.5096	2.40209	12.4724	2.7409	2.4509
ENSMUSG00000090942	ENSMUSG00000090942	F830016B08Rik	18:60293379-60303016	brown	M1	5.22542	8.71853	5.27294	2.92549	4.56612	11.6934	10.7683	2.26309	1.91084	2.83524	5.23815	5.46919	4.977	4.42317	11.4238	8.10587	5.67634	3.04385	6.22453	0.474898	5.16222	5.70467	9.14255	10.2595	2.4711	3.91012	1.67807	14.3962	12.4914
ENSMUSG00000021972	ENSMUSG00000021972	Hmbox1	14:64811599-64949871	brown	M1	7.03072	5.8803	7.26482	6.18702	5.87663	6.51767	6.12703	4.3751	5.40486	4.88644	5.02814	7.05504	6.36274	6.43029	6.80045	7.32441	6.92686	6.08061	5.66186	4.51224	5.73269	6.51612	6.56146	6.6636	5.24813	6.69217	5.80863	6.81886	6.45756
ENSMUSG00000026349	ENSMUSG00000026349	Ccnt2	1:127774163-127808061	brown	M1	5.81581	6.68979	5.71803	3.61612	7.36939	8.97281	8.21534	4.53469	3.05922	5.24903	6.79746	7.29332	6.55426	6.0583	6.64054	6.33467	5.78666	5.2643	7.19899	2.83696	5.88075	7.58446	8.10219	9.00001	4.61806	5.2502	6.21247	6.08701	6.19717
ENSMUSG00000024122	ENSMUSG00000024122	Pdpk1	17:24073679-24150924	brown	M1	7.26539	7.22643	6.77294	6.54724	8.57948	6.58899	5.92334	6.4545	5.74387	5.43385	6.16859	6.81831	6.54562	6.19938	7.40725	5.87438	7.03265	5.37303	6.0476	3.17601	5.91537	5.53676	5.50909	6.41943	4.71184	4.46481	5.59275	6.62628	7.9379
ENSMUSG00000042328	ENSMUSG00000042328	Hps4	5:112343082-112378414	brown	M1	5.11023	5.65142	6.68875	4.94195	4.66066	5.77062	5.32241	8.36827	5.46107	6.1415	7.40095	7.33146	4.82521	5.11526	6.45295	7.56414	3.7527	5.74716	5.08007	7.22895	6.74947	8.12477	6.39602	5.44207	7.27115	9.06058	6.24395	7.15394	5.05419
ENSMUSG00000022246	ENSMUSG00000022246	Rai14	15:10568978-10714631	brown	M1	5.64333	5.96316	5.45881	5.13701	9.37122	5.88995	4.73993	5.70178	5.15988	5.29809	5.92296	7.14868	5.3094	5.17865	7.8923	7.89937	7.50654	6.09106	6.54576	4.78838	5.65027	9.64459	6.37574	4.49861	5.14378	5.36441	5.83625	6.63944	8.52863
ENSMUSG00000030180	ENSMUSG00000030180	Kdm5a	6:120324322-120444574	brown	M1	8.07388	7.48346	5.27616	4.15739	7.09621	9.15941	7.63078	3.75843	3.30914	5.75395	7.15329	7.50031	6.60298	7.12426	7.42206	5.1283	6.11835	5.86885	6.14379	2.78472	5.16475	7.75866	6.2316	6.8389	5.93437	6.01301	5.48308	7.56401	6.68476
ENSMUSG00000022781	ENSMUSG00000022781	Pak2	16:32016289-32079342	brown	M1	6.34977	5.41615	6.71942	6.79355	7.21415	6.10367	6.29713	6.44104	5.62879	4.72394	6.61507	6.33131	6.85064	6.36808	7.17444	6.05038	6.79451	5.73833	6.0155	4.24521	6.17059	5.99179	5.9146	7.54156	6.4274	6.24199	5.84526	7.03157	6.36625
ENSMUSG00000028565	ENSMUSG00000028565	Nfia	4:97568132-98118874	brown	M1	8.11501	5.14045	7.77482	7.68399	10.7206	9.82003	5.85279	5.19529	5.99527	6.93104	5.63229	7.72521	8.37397	4.73415	4.85743	4.70067	5.93532	5.40335	5.92785	3.54995	5.59069	4.02459	7.5596	5.96234	6.37019	8.77329	4.16553	4.96432	4.19337
ENSMUSG00000024639	ENSMUSG00000024639	Gnaq	19:16132830-16387463	brown	M1	6.51698	6.93617	8.23036	6.99919	7.00125	7.42004	6.48894	5.14534	3.97094	5.21083	6.27827	6.83839	7.62453	6.23817	7.448	4.68421	7.28113	6.38037	6.96423	4.8456	6.45852	6.14566	5.28633	6.65037	6.18668	7.07755	4.87221	5.15342	5.51166
ENSMUSG00000015747	ENSMUSG00000015747	Vps45	3:95999831-96058466	brown	M1	7.52355	7.50996	3.29401	5.35655	3.02124	10.5981	10.5398	3.67835	3.42619	8.34524	9.73238	6.391	3.55266	3.43067	3.21664	6.33439	9.89028	10.2466	10.014	13.3982	8.69051	3.99163	3.12593	4.3628	7.35668	2.55846	4.56151	4.91891	3.24105
ENSMUSG00000022386	ENSMUSG00000022386	Trmu	15:85879311-85897394	brown	M1	5.88954	6.68711	7.18588	4.60327	4.8034	7.44005	6.09435	6.68371	6.34161	7.16381	7.46373	6.52421	7.24311	6.05559	5.59246	4.95115	6.81014	6.8194	5.82864	8.80503	6.0492	6.35738	6.18185	6.62637	6.86425	6.07727	6.34092	4.18917	4.92366
ENSMUSG00000066175	ENSMUSG00000066175	2510046G10Rik	7:126648542-126676432	brown	M1	9.41524	3.4535	12.3016	3.83119	2.91201	6.43704	4.46618	12.5286	5.38442	4.37912	10.6152	9.22122	3.48581	3.73407	5.19262	5.98764	7.34048	8.73626	3.11915	8.3426	5.57497	7.39383	4.66061	5.58989	6.71374	4.61026	8.4435	2.8621	6.31083
ENSMUSG00000020790	ENSMUSG00000020790	Ankfy1	11:72690005-72772146	brown	M1	6.28343	5.8822	6.35659	6.98647	8.07331	6.15015	7.35932	6.10177	4.83734	4.67752	6.57557	6.77605	6.50397	5.864	6.73702	6.77108	7.54001	6.20207	6.81316	4.57104	5.74463	5.72117	6.15103	7.06813	5.5131	6.24979	5.82622	7.44022	6.82585
ENSMUSG00000035666	ENSMUSG00000035666	Gtf3c4	2:28822298-28840360	brown	M1	8.91321	7.94655	7.40316	7.10766	10.2621	7.90389	6.6904	4.999	5.73732	5.14398	5.17271	8.42535	6.5473	6.39678	6.45647	4.8446	5.89003	5.24086	6.69975	4.0128	5.58163	5.74534	5.92789	5.63213	5.74713	4.97679	5.39435	5.91419	6.93436
ENSMUSG00000027304	ENSMUSG00000027304	Rtf1	2:119675067-119735407	brown	M1	6.03664	5.53761	6.68553	6.63601	8.34989	6.23991	5.87845	6.127	6.62676	6.02104	6.38616	7.34624	5.54095	5.84817	7.03079	5.24008	5.83509	6.1415	6.19366	4.58075	5.32815	6.83064	6.44744	6.72494	6.69922	6.80494	5.4139	6.16428	9.00536
ENSMUSG00000037410	ENSMUSG00000037410	Tbc1d2b	9:90163068-90270804	brown	M1	6.63603	5.54995	5.74006	7.14945	5.78221	6.01608	5.88858	5.26212	6.60264	6.87262	4.92696	6.89335	4.65395	4.96354	6.5485	5.92005	8.31688	6.04856	6.18083	5.008	5.25752	6.39245	7.62083	8.31777	6.73184	7.94677	6.05774	6.60944	7.84917
ENSMUSG00000036339	ENSMUSG00000036339	Tmem260	14:48446127-48515135	brown	M1	7.36103	6.39295	6.22797	7.54373	7.68883	6.60447	6.30318	5.86996	6.84552	5.95302	6.52389	6.6674	6.83397	6.7497	6.29743	6.75196	6.48407	5.27879	6.88176	5.28811	5.87372	5.5187	5.23732	6.73804	5.77671	5.97795	4.98615	6.75334	7.08148
ENSMUSG00000042719	ENSMUSG00000042719	Naa25	5:121397935-121545905	brown	M1	6.61621	6.68955	6.49143	7.85193	8.41486	6.84998	6.72591	4.64566	6.08803	5.8741	7.79903	7.88083	6.08867	6.74707	9.09404	5.3093	6.21481	5.4728	5.90257	4.35435	5.58331	5.80163	5.8798	7.12698	4.66737	4.52069	5.31496	6.44273	8.39158
ENSMUSG00000028952	ENSMUSG00000028952	Zbtb48	4:152019773-152027671	brown	M1	11.6821	6.90945	4.46149	4.97147	6.04737	9.63625	7.03567	5.85737	5.11574	6.06469	7.2316	6.60927	5.28561	6.40273	5.83802	6.26561	4.71392	6.93484	7.03726	3.2798	2.4654	6.82909	8.31034	5.50101	9.23497	7.28482	4.29746	8.10373	5.54422
ENSMUSG00000029191	ENSMUSG00000029191	Rfc1	5:65261852-65335639	brown	M1	7.1498	6.03721	6.33265	6.35312	6.62422	6.36299	6.37189	5.76003	6.07839	5.19261	6.92188	7.33819	6.54321	6.71643	6.71464	6.11778	6.06027	6.53749	6.21517	4.81974	6.76137	6.54036	6.66831	6.37672	6.97497	6.20145	5.58996	7.30344	7.35422
ENSMUSG00000022856	ENSMUSG00000022856	Tmem41a	16:21934326-21947552	brown	M1	4.72904	5.9226	7.64649	6.63524	5.71808	5.60488	6.04403	7.25125	7.8288	6.97669	6.47922	4.94262	6.91536	6.47175	5.68091	6.2249	6.45837	7.18611	7.87039	8.80377	6.91788	5.01563	5.71142	6.21526	7.39042	6.60971	5.98322	5.56789	5.6602
ENSMUSG00000038371	ENSMUSG00000038371	Sbf2	7:110308012-110614922	brown	M1	6.79777	5.96678	9.57716	6.86285	7.93369	8.45479	7.25446	5.35641	4.33587	4.72141	4.24954	6.53889	5.0889	6.42954	9.64407	7.05512	7.51647	6.18198	7.18432	3.84848	5.93743	7.13234	5.87759	6.06831	5.60894	6.32244	5.8578	7.43285	5.69472
ENSMUSG00000027263	ENSMUSG00000027263	Tubgcp4	2:121158272-121271407	brown	M1	5.87124	5.50875	6.03263	7.84878	10.4813	5.58912	7.5115	3.61531	5.73372	7.48813	9.13187	7.25754	4.85183	5.93122	6.06586	6.16339	8.24328	6.30312	6.20536	3.92183	7.11717	6.43822	5.6085	6.05105	4.84103	5.33389	7.02152	7.47242	7.51353
ENSMUSG00000052085	ENSMUSG00000052085	Dock8	19:24999528-25202432	brown	M1	7.72992	6.50176	6.90065	7.97253	8.07076	7.11991	7.18661	4.19393	5.87872	6.21896	6.6663	8.42467	5.22547	5.10486	5.88906	8.17138	4.88292	6.54706	6.14614	4.47701	5.80355	5.85887	7.70935	5.10311	6.5388	6.50461	6.52324	7.97608	5.85086
ENSMUSG00000032560	ENSMUSG00000032560	Dnajc13	9:104002543-104263617	brown	M1	6.29251	5.87875	6.95391	6.4431	5.53886	7.05849	6.9059	4.55758	5.12018	5.84411	6.21326	6.41196	6.81474	6.91516	8.07129	5.685	7.21081	6.55757	6.83588	4.01033	6.91133	7.59273	6.29423	6.71841	6.32176	7.14363	6.50503	7.8233	7.03131
ENSMUSG00000058690	ENSMUSG00000058690	Ccser2	14:36874935-36968777	brown	M1	6.91306	8.49623	7.56829	6.44226	7.24499	7.94905	8.91642	4.14035	6.08257	4.80724	5.32118	7.6281	7.26759	7.31005	6.89778	6.15407	8.95118	6.15595	5.46953	3.07143	6.26237	5.63314	4.95764	5.73252	5.823	5.38832	6.04984	8.14499	7.44844
ENSMUSG00000052707	ENSMUSG00000052707	Tnrc6a	7:123123884-123195288	brown	M1	8.21915	7.20498	6.27907	4.68959	7.6037	8.63494	6.63996	4.27279	4.71085	4.92742	5.91523	7.3935	5.46506	5.58112	7.16934	7.35545	5.7675	6.3739	6.00093	3.93401	6.51299	7.18256	8.31404	7.10826	7.03747	7.50793	6.41365	7.89378	6.43005
ENSMUSG00000037857	ENSMUSG00000037857	Nufip2	11:77686154-77741921	brown	M1	7.67185	6.59333	6.5512	5.78282	9.24803	9.74739	8.78968	5.1096	2.94957	4.18501	4.66821	6.69653	7.27387	7.38698	7.8272	5.71206	8.6398	4.22418	7.48067	2.09058	7.06456	6.26462	8.64128	9.012	4.06724	3.57187	6.68662	8.73654	7.07683
ENSMUSG00000051359	ENSMUSG00000051359	Ncald	15:37366174-37792570	brown	M1	8.12153	5.86764	7.74264	7.49247	7.40171	4.69824	6.13463	5.20243	5.7086	6.50233	8.23223	6.97501	7.8941	6.57758	8.0479	6.42391	6.26276	6.27657	6.7147	4.3309	5.23579	7.06035	6.78259	8.2622	5.09584	9.13858	3.80792	6.5892	7.30237
ENSMUSG00000030516	ENSMUSG00000030516	Tjp1	7:65296164-65371239	brown	M1	7.39919	6.74656	6.62144	6.03153	6.78753	7.87118	7.79827	5.6848	5.17774	4.81147	6.57362	6.77409	6.58529	6.37434	7.48023	8.917	7.84693	5.84294	6.39852	3.4913	8.09066	6.46243	8.55607	7.74546	6.57388	5.89257	7.64842	6.78347	6.53657
ENSMUSG00000025085	ENSMUSG00000025085	Ablim1	19:57032732-57314919	brown	M1	9.15362	7.79756	8.95077	6.522	9.32336	7.99702	6.97719	7.05084	6.44569	3.90026	6.27119	8.56524	6.5037	6.23035	5.10375	8.72901	7.42359	5.26753	7.36884	4.44444	6.62002	4.76776	7.97143	5.09291	6.83449	6.55821	8.38851	4.7985	4.72673
ENSMUSG00000043279	ENSMUSG00000043279	Trim56	5:137105643-137116209	brown	M1	8.85074	7.55701	9.75917	7.5793	9.52776	8.00841	7.75731	4.6181	4.39411	3.52189	6.01371	8.92507	6.87856	6.9308	7.61253	7.448	7.2157	5.35447	7.49251	3.09398	5.12573	5.87429	7.24861	7.03401	5.67149	6.39286	4.25782	8.58873	7.48427
ENSMUSG00000021779	ENSMUSG00000021779	Thrb	14:17660959-18038088	brown	M1	7.18278	5.23757	6.5999	6.64139	8.1657	7.00944	6.58738	7.15846	5.47056	5.35456	5.87247	7.37328	6.43741	7.1853	6.43714	7.05903	9.95052	6.03774	7.17043	3.18318	7.30239	8.38309	7.45641	9.52344	5.44258	5.87971	6.11373	6.84335	7.69226
ENSMUSG00000026584	ENSMUSG00000026584	Scyl3	1:163929099-163994796	brown	M1	6.67045	7.55709	6.44322	6.41453	9.31021	9.00978	7.08852	4.18008	6.19867	6.11477	5.27176	5.6743	6.45411	5.51449	6.64479	6.08824	6.99088	6.34789	7.20696	6.2696	6.60416	7.48493	7.21055	9.22103	7.53831	5.34875	6.28212	8.06771	8.45647
ENSMUSG00000030138	ENSMUSG00000030138	Bms1	6:118383382-118419417	brown	M1	6.8658	6.20511	6.56912	6.18111	7.60175	6.13545	7.16111	5.75993	5.25508	6.36691	7.28337	7.31713	5.63805	6.84306	7.55898	7.35292	7.89095	6.86592	7.01582	4.87013	6.56475	8.0303	6.96711	8.07822	6.75911	6.37327	7.56898	7.18338	7.47469
ENSMUSG00000038658	ENSMUSG00000038658	Ric1	19:29486354-29606829	brown	M1	9.3502	8.89353	6.93957	7.17036	9.12718	8.3288	7.12865	6.04442	5.22194	6.15485	7.13913	7.7012	6.72972	7.23745	7.53258	6.25611	5.94774	6.10789	5.98929	3.62895	5.41511	6.05066	6.95517	8.16911	6.17197	6.25425	5.45136	7.8623	7.33746
ENSMUSG00000078671	ENSMUSG00000078671	Chd2	7:73426637-73558395	brown	M1	8.13124	6.74793	6.75124	5.25687	7.77003	6.51577	6.61751	6.80234	4.30172	4.98946	6.21503	7.82862	6.18159	6.51187	7.27818	9.74648	7.39834	7.01781	6.35073	5.57873	6.6731	7.52709	7.0397	6.79074	7.30098	8.14753	6.94032	7.34201	7.29442
ENSMUSG00000037795	ENSMUSG00000037795	N4bp2	5:65760990-65830108	brown	M1	10.7399	10.2274	6.46407	6.50405	7.62448	9.59241	7.38574	5.76564	5.5844	6.08852	7.31438	9.02856	7.11259	7.82039	7.40193	7.60197	8.36431	5.25313	6.66425	2.30669	4.71107	6.37076	5.64518	7.7517	4.69889	5.11075	3.39239	8.93164	8.4526
ENSMUSG00000104475	ENSMUSG00000104475	D630036G22Rik	1:33908224-34308661	brown	M1	7.97795	9.29415	7.72565	7.40855	11.5704	7.60548	11.0904	3.88708	4.68381	4.32411	5.08679	6.66122	6.4664	7.36732	8.77572	8.16057	9.05522	5.74893	7.66165	1.82613	3.72378	5.76777	6.8467	8.87725	3.89997	4.85139	2.67354	9.91619	11.0175
ENSMUSG00000022914	ENSMUSG00000022914	Brwd1	16:95992091-96082526	brown	M1	6.31448	7.30135	5.08864	8.07191	9.9107	7.46426	6.60398	5.65492	5.22229	5.62707	7.44603	7.80897	6.11914	6.27238	7.98817	6.63645	6.03139	6.38249	7.29682	4.46502	7.24301	7.0632	7.88249	8.28921	7.02189	7.32448	5.14567	8.29864	8.12587
ENSMUSG00000022897	ENSMUSG00000022897	Dyrk1a	16:94570009-94695517	brown	M1	7.11691	6.99018	7.46224	8.53172	12.3096	6.97034	8.56538	5.81153	8.07974	6.14845	5.70684	7.60815	5.07585	7.30161	7.72736	5.67526	6.98491	6.66097	6.30341	5.71803	6.59208	6.27553	7.34285	6.21007	5.89705	5.92923	6.3591	6.38575	7.54917
ENSMUSG00000031561	ENSMUSG00000031561	Tenm3	8:48227681-48869901	brown	M1	6.78309	3.88955	12.3506	13.0821	7.3172	5.23111	7.11602	4.40457	5.8286	4.91881	6.471	10.0218	6.92764	10.1185	6.27506	5.23131	6.23282	9.032	7.41522	3.67381	8.47071	5.84676	7.05899	6.52716	7.68444	5.29707	4.65952	7.82855	6.99594
ENSMUSG00000061436	ENSMUSG00000061436	Hipk2	6:38694389-39084585	brown	M1	7.32704	6.82382	9.67809	11.7239	11.9435	8.66419	8.08892	3.64867	5.60964	4.67944	6.06827	8.82842	7.57537	6.99138	8.75212	5.10423	8.98392	5.5988	5.67709	2.46421	5.15141	7.89643	6.23674	6.49146	4.53534	4.41989	4.74047	9.06215	10.2342
ENSMUSG00000006134	ENSMUSG00000006134	Crkl	16:17451986-17486255	brown	M1	8.24021	8.39919	6.94041	7.86149	10.2192	6.93509	5.84448	5.71798	5.43276	6.16451	6.52047	7.60793	7.32108	6.57251	7.01085	7.78865	9.0086	5.65239	6.97118	5.06243	7.13172	6.96282	6.75638	7.54544	6.72174	4.93732	8.24057	6.79553	6.98576
ENSMUSG00000019947	ENSMUSG00000019947	Arid5b	10:68095592-68278726	brown	M1	6.21016	6.67544	8.41262	4.09863	33.9665	5.4929	8.29982	2.56272	4.08369	5.89358	3.03629	10.0031	5.74719	5.28171	6.50443	5.61517	4.34089	10.544	6.84755	1.92047	8.24373	5.76561	8.52723	4.9525	5.20074	10.5927	3.13925	5.03495	6.58169
ENSMUSG00000043940	ENSMUSG00000043940	Wdfy3	5:101832955-102069921	brown	M1	7.02665	6.81461	9.63625	8.35418	9.15007	7.09861	7.05765	5.29515	7.80114	6.37676	5.77583	8.33149	7.41472	7.09941	6.84053	5.74991	6.21738	8.46838	6.68689	3.51868	7.51515	6.35778	6.50566	8.27061	5.95719	7.20569	6.19054	7.58577	7.31405
ENSMUSG00000032481	ENSMUSG00000032481	Smarcc1	9:110084319-110240178	brown	M1	6.79392	7.63118	7.89023	7.90454	7.39388	6.4809	7.65559	5.2511	7.13116	6.77397	6.18403	7.14224	6.80394	6.29228	7.40346	7.0739	7.72763	7.30666	7.29746	4.44656	6.39038	8.86567	6.87384	7.17123	7.36974	6.08947	6.94648	6.77219	8.55792
ENSMUSG00000045896	ENSMUSG00000045896	Paip2b	6:83805400-83831741	brown	M1	8.57519	9.72413	7.89959	7.6084	7.13267	7.53271	6.24097	6.90551	5.61816	4.37957	8.27022	7.73573	8.5908	8.37865	8.26584	7.58616	8.69118	5.67646	6.77775	5.62073	6.4424	7.01078	5.38329	6.46872	5.55898	6.65669	6.04449	6.70175	6.72462
ENSMUSG00000058318	ENSMUSG00000058318	Phf21a	2:92043372-92364666	brown	M1	8.56815	7.09294	13.1913	5.94272	8.36375	9.92922	6.83984	2.27222	6.73514	5.38323	3.62392	6.799	9.50674	7.73849	9.76143	5.67423	7.75889	6.68397	6.33259	3.92271	6.60424	5.97707	8.37745	6.90803	7.45265	6.21849	5.42491	7.38793	8.15724
ENSMUSG00000031148	ENSMUSG00000031148	Gpkow	X:7697130-7710262	brown	M1	7.306	5.80079	8.17874	5.69791	11.0892	8.69932	7.01027	6.09775	7.11295	6.60742	6.7494	7.43261	6.19532	5.58693	7.66452	6.40916	6.79791	7.35477	6.67392	4.92285	5.72664	9.40046	7.48381	7.99577	6.36009	5.5015	6.86562	7.39001	8.65239
ENSMUSG00000061410	ENSMUSG00000061410	Zcchc14	8:119910359-124345724	brown	M1	8.57982	6.38687	8.58418	8.29972	8.13224	7.80425	5.41739	5.79973	8.19977	6.44296	6.94712	7.67318	5.63554	6.59755	6.45536	6.78139	6.69193	7.27545	7.24683	4.13998	7.37368	6.96826	6.55665	8.3411	8.02716	6.75299	8.47169	6.672	6.74399
ENSMUSG00000029004	ENSMUSG00000029004	Kmt2e	5:23434440-23684617	brown	M1	9.39092	10.8618	6.00586	7.1805	11.9081	7.59919	7.25336	5.32911	6.5704	5.43931	4.48787	7.91293	6.35228	6.95537	5.72161	6.62386	9.52531	7.76643	7.11925	4.91918	6.96843	7.36094	6.62137	7.86327	5.08586	6.36249	7.65459	7.07527	5.09335
ENSMUSG00000045435	ENSMUSG00000045435	Tmem60	5:20882190-20886870	brown	M1	6.25263	7.02266	5.84981	6.58911	6.30214	8.24709	6.06573	9.43157	7.13287	7.57094	9.16899	6.1126	5.98616	7.18162	6.35846	7.17551	6.40285	5.38219	6.39012	8.36374	8.81204	5.75047	6.92241	7.59466	9.26873	6.63321	7.23874	6.7038	7.5489
ENSMUSG00000005609	ENSMUSG00000005609	Ctr9	7:111028950-111056377	brown	M1	7.16442	7.19396	7.20056	6.77784	9.85763	6.68921	7.19443	5.76836	7.0447	5.7064	6.9204	7.90819	6.65848	6.08856	6.90685	7.27829	7.61655	6.94044	7.67334	5.96612	6.896	8.74554	7.4498	7.39818	7.26504	6.66781	7.6559	7.07686	7.1742
ENSMUSG00000021621	ENSMUSG00000021621	Zcchc9	13:91796532-91807705	brown	M1	7.58483	6.17684	8.10903	6.30945	11.5118	6.02846	5.21681	7.49177	6.51265	7.71433	7.32453	6.59564	7.85337	6.22906	7.89607	7.8772	7.99416	6.31745	5.90423	4.64696	7.88654	7.90014	6.35889	6.98743	6.85862	7.46347	7.85319	7.43823	8.92167
ENSMUSG00000024168	ENSMUSG00000024168	Tmem204	17:25016090-25099495	brown	M1	7.46268	9.59497	7.17749	7.38625	10.846	8.0749	6.07814	8.59162	7.46963	8.41595	4.46108	8.0949	7.13411	8.44114	7.23025	7.76275	8.21927	7.56259	5.58659	6.41283	5.56924	5.09643	6.6282	7.02604	5.94428	5.52417	7.89414	6.84597	7.67766
ENSMUSG00000097078	ENSMUSG00000097078	Gm26566	4:88718291-88722842	brown	M1	9.64355	8.27005	7.83667	9.16941	12.0666	7.89388	7.06997	4.84985	6.29354	4.5292	7.69344	12.1258	7.00669	6.31917	5.89523	5.47703	7.61595	7.001	7.42932	2.25216	6.83153	7.13338	6.15212	5.93268	6.56955	8.79966	5.2365	9.16829	8.35481
ENSMUSG00000030653	ENSMUSG00000030653	Pde2a	7:101421690-101512829	brown	M1	7.84655	9.68816	8.78596	8.60893	7.97399	7.62722	8.85273	6.27111	8.29442	7.51272	5.79934	7.39489	5.40973	6.6491	8.16683	8.31973	7.58004	7.67297	5.95873	6.90789	6.56561	6.15781	6.65568	6.5436	5.83394	6.48659	5.22041	7.82282	8.04193
ENSMUSG00000071369	ENSMUSG00000071369	Map3k5	10:19934471-20142753	brown	M1	7.99823	9.26159	7.4538	6.01276	10.1986	8.9478	8.00449	6.20895	5.67289	5.6959	7.1425	8.13483	6.53507	8.41068	6.48186	8.32132	6.64064	6.1623	8.2005	5.43821	5.29297	7.10839	7.69906	10.6629	6.77481	8.15642	5.51856	7.16161	6.05278
ENSMUSG00000022812	ENSMUSG00000022812	Gsk3b	16:38089000-38246084	brown	M1	8.74982	6.64874	11.5874	8.24443	9.43661	5.8506	8.96808	5.97634	6.22341	7.11512	3.84166	8.56035	6.9711	7.05042	7.56039	6.08599	11.2569	6.17866	7.53785	3.60629	8.31426	6.87029	6.53669	7.77007	5.89181	5.38126	7.03558	8.24356	8.13782
ENSMUSG00000021745	ENSMUSG00000021745	Ptprg	14:11553531-12242041	brown	M1	11.2536	7.19656	11.7226	6.76934	13.9459	7.94225	7.19249	6.22202	4.17013	6.20369	4.2398	7.04514	6.865	9.82121	9.88837	5.55042	5.43732	7.17662	5.72382	2.64266	7.16065	8.58152	7.9505	5.41311	5.87187	6.42255	10.2731	6.85026	6.14126
ENSMUSG00000063362	ENSMUSG00000063362	Alg11	8:22060720-22071627	brown	M1	10.0104	10.1186	10.2913	4.28283	9.65257	5.7555	5.57172	6.52374	8.17198	6.05272	6.60773	6.63631	7.9074	5.61283	6.99433	6.73846	9.06315	7.35162	6.46176	4.69121	5.90815	7.78996	7.69448	9.54537	7.98991	6.31058	7.26555	8.31691	6.87313
ENSMUSG00000053877	ENSMUSG00000053877	Srcap	7:127510437-127573116	brown	M1	6.51311	8.42193	15.9995	7.41771	9.09262	7.87101	6.87996	3.12588	10.114	4.78925	6.16884	10.4147	5.477	6.6454	6.16638	6.45771	7.40736	10.4827	7.62475	3.95448	6.6678	7.8874	7.75823	7.12928	5.18927	7.42731	5.78014	6.36545	6.98613
ENSMUSG00000027340	ENSMUSG00000027340	Slc23a2	2:132052495-132220250	brown	M1	8.48026	8.59757	10.655	8.0941	9.72052	6.39144	8.74216	5.82744	6.90141	6.98205	7.62983	7.71553	5.68605	5.9841	6.31453	5.69376	5.69636	9.20379	7.05609	5.45614	6.67523	9.34275	10.4361	5.56433	6.16229	6.56432	6.46045	8.58709	7.33183
ENSMUSG00000027677	ENSMUSG00000027677	Ttc14	3:33799831-33844310	brown	M1	5.1428	6.62187	5.53728	4.31231	8.96664	10.0153	8.85203	4.80084	4.15456	5.05681	8.70419	9.52463	6.67106	4.93667	10.0619	6.60659	8.26338	7.65423	9.01881	3.31317	8.11592	8.66994	9.4936	9.84938	5.15834	5.58462	7.53302	10.8521	11.5484
ENSMUSG00000040225	ENSMUSG00000040225	Prrc2c	1:162670724-162740556	brown	M1	7.52057	8.43972	7.18107	7.3429	10.9535	7.71471	9.11292	7.08944	5.50058	5.81896	7.04418	7.74171	6.50058	6.38691	8.04436	9.18396	8.79194	7.37031	8.21099	3.72885	7.62711	8.36415	8.89144	9.00955	5.79161	5.96294	6.01845	7.68332	6.70084
ENSMUSG00000045538	ENSMUSG00000045538	Ddx28	8:105984943-106053840	brown	M1	6.28421	6.55191	6.79096	8.12904	6.51324	5.38323	7.14085	9.62971	8.85514	7.05956	7.29182	8.41413	6.94604	6.84256	7.62861	6.58066	5.74828	8.07008	8.24931	10.6211	7.53408	9.83395	6.87903	6.70555	8.4582	6.70204	6.54758	6.55399	8.17937
ENSMUSG00000021911	ENSMUSG00000021911	Parg	14:32201948-32297550	brown	M1	8.62808	9.15119	5.84539	6.34715	10.5065	6.06402	8.94654	5.26384	6.81316	10.1689	8.82959	7.69664	7.5684	6.41064	6.4227	7.26507	8.93308	8.53995	6.0963	4.69522	6.14249	6.95221	7.87766	7.29526	5.35939	6.17431	9.04098	10.1012	8.18782
ENSMUSG00000069769	ENSMUSG00000069769	Msi2	11:88339381-88718513	brown	M1	6.80276	10.8464	10.4648	8.80772	6.52999	8.36259	6.33239	8.89406	8.03677	4.89049	10.1177	10.5425	5.64051	8.72304	6.46954	4.91219	6.38662	10.2104	4.44082	3.23138	5.96634	10.4418	7.3815	5.11761	5.36717	6.24438	10.7856	6.461	8.97052
ENSMUSG00000042211	ENSMUSG00000042211	Fbxo38	18:62504068-62548743	brown	M1	7.97725	7.42991	7.20302	7.55933	10.1574	7.16083	7.35887	5.90914	6.62936	6.57071	7.24399	8.4653	8.01166	6.80019	8.47458	7.22424	7.92875	7.46509	7.18124	6.07574	6.73674	8.80674	7.87124	6.78575	7.44419	7.95754	7.3052	7.74674	8.41183
ENSMUSG00000052534	ENSMUSG00000052534	Pbx1	1:168004138-168432270	brown	M1	9.82193	10.2334	9.03641	8.1051	8.59462	8.15431	6.49236	5.59839	9.51225	6.90016	8.72797	10.7007	8.00607	7.62778	9.02332	4.75334	6.5968	7.71257	7.06985	5.3598	6.0464	4.73063	5.74773	9.04483	6.69747	7.61906	4.73018	8.66536	7.70152
ENSMUSG00000037286	ENSMUSG00000037286	Stag1	9:100597797-100959375	brown	M1	8.24587	11.6973	13.0702	11.8578	7.67869	13.5638	7.39758	4.71667	5.68914	6.00624	6.01967	11.8625	11.2881	6.40264	7.62111	6.11899	8.68314	7.96177	6.10856	3.23881	6.25383	6.35675	5.29705	5.23425	4.83637	4.92368	5.95104	6.93511	8.18815
ENSMUSG00000035770	ENSMUSG00000035770	Dync1li2	8:104417673-104443047	brown	M1	7.0623	7.76394	8.67735	7.78731	8.27707	8.10287	7.62098	5.66168	6.92776	7.07176	6.5243	8.30649	7.8502	7.39333	8.51448	6.87872	8.75212	7.2224	6.94388	5.04165	8.0622	8.76337	8.03086	7.29084	7.3031	6.62641	9.54504	7.43229	7.92279
ENSMUSG00000022679	ENSMUSG00000022679	Mpv17l	16:13903160-13949619	brown	M1	12.8268	5.05253	7.11935	8.21416	12.3629	14.9059	6.03474	6.07996	5.58582	4.92896	5.99961	7.08035	7.17125	9.01309	5.12166	5.99423	6.00014	6.78551	8.21059	4.49927	9.93172	5.06099	5.46389	5.53598	8.7229	12.4944	9.12354	8.02349	6.74434
ENSMUSG00000042978	ENSMUSG00000042978	Sbk1	7:126272618-126294999	brown	M1	7.70841	8.23435	9.2377	10.3893	2.36311	5.42349	8.79481	11.4034	8.98524	5.48173	9.07832	9.21661	8.28395	12.1993	4.66731	6.13751	11.4048	4.96246	7.10986	11.9563	4.28991	4.10176	4.42774	9.70451	5.59905	8.14816	7.64015	8.2004	5.01022
ENSMUSG00000022528	ENSMUSG00000022528	Hes1	16:30064383-30067796	brown	M1	3.84653	4.39907	8.9913	4.15744	5.27001	5.39918	8.43934	11.6262	5.78513	6.20929	7.5178	5.57523	7.21909	6.75461	5.02052	3.49679	4.99287	13.9046	6.76456	12.3277	9.77002	17.4029	6.721	8.23197	10.4158	4.35598	13.2901	7.65669	5.11802
ENSMUSG00000005886	ENSMUSG00000005886	Ncoa2	1:13139104-13374083	brown	M1	9.28945	8.6543	8.13789	8.81208	10.9341	8.80082	8.3498	5.53361	5.9925	5.5426	7.35186	9.03716	7.49155	7.07028	8.12935	8.15992	8.97761	7.12227	7.72671	3.3107	6.17058	7.35921	7.19697	7.14908	7.28361	7.20976	6.61717	8.51097	9.21311
ENSMUSG00000045098	ENSMUSG00000045098	Suv420h1	19:3767420-3894369	brown	M1	8.4557	7.91287	7.11573	6.21395	8.55986	11.0476	8.61399	5.03296	4.71594	5.28666	8.60817	9.14396	8.37308	6.83738	10.4588	8.33648	7.41357	6.42083	7.52483	4.20896	8.06198	9.13921	9.04585	7.89401	6.89208	6.95872	7.62899	7.2218	8.58725
ENSMUSG00000026499	ENSMUSG00000026499	Acbd3	1:180726042-180755836	brown	M1	9.04489	7.94141	8.82884	8.16664	9.83557	7.43317	5.85137	5.89903	7.35727	4.89477	7.59463	8.94833	9.06076	7.65342	8.86211	7.04039	9.33912	6.7953	7.4435	5.11619	8.37392	7.15378	6.62454	8.13611	7.60788	6.08843	7.93179	7.99626	8.97225
ENSMUSG00000020422	ENSMUSG00000020422	Tns3	11:8431651-8664535	brown	M1	8.29724	7.80152	10.0479	10.2834	9.55687	8.76948	8.19366	8.12526	7.17974	6.80066	6.307	7.91469	7.62565	7.75606	6.15383	8.88136	8.43937	7.96756	7.48157	4.05716	6.85418	6.79139	7.08311	7.88392	5.82401	9.21272	7.74783	7.15692	6.62684
ENSMUSG00000033386	ENSMUSG00000033386	Frrs1	3:116859463-116908177	brown	M1	6.38228	6.01108	12.0111	10.2161	9.35515	5.28898	7.90769	6.40015	8.48256	8.11805	6.31611	7.2525	10.2837	7.18371	7.23709	7.22038	8.25185	8.76806	7.53974	4.61239	7.77525	8.45351	7.63952	7.41564	8.15553	5.82693	7.03102	7.18369	8.85805
ENSMUSG00000001062	ENSMUSG00000001062	Vps9d1	8:119910359-124345724	brown	M1	7.50749	9.10549	8.13373	6.36537	4.26815	8.78289	6.19483	5.76903	8.68982	10.0269	6.80918	8.91889	9.50877	7.07109	10.0432	5.97198	7.02757	8.90485	7.08312	8.56135	9.55731	6.8695	7.02329	8.36634	7.95214	9.82031	7.25249	6.16126	8.54525
ENSMUSG00000035569	ENSMUSG00000035569	Ankrd11	8:119910359-124345724	brown	M1	8.05801	9.18882	8.66533	8.26014	10.7734	8.54788	7.85512	5.07696	6.98884	7.40969	6.80129	8.19279	6.87304	7.0768	7.55458	7.60744	8.31005	8.27309	7.55152	6.27937	7.69515	9.22298	8.34311	7.96724	6.64819	7.67309	8.31922	8.33485	7.67698
ENSMUSG00000030557	ENSMUSG00000030557	Mef2a	7:67231162-67372858	brown	M1	8.97643	9.62866	7.69869	7.78239	10.7177	8.98123	8.7905	7.7953	7.19032	7.14095	6.7175	7.81735	7.5556	8.06673	9.47841	6.93559	7.95558	7.02114	7.31832	4.10726	8.29984	7.20649	7.99521	7.9696	5.96667	6.74045	7.28637	9.48323	9.47019
ENSMUSG00000032743	ENSMUSG00000032743	D430042O09Rik	7:125707914-125874793	brown	M1	12.5651	11.5424	5.42341	10.3312	8.76496	9.40571	11.105	2.53256	4.06645	5.47349	17.2515	11.5591	12.7105	7.62574	5.89575	4.69665	4.34569	6.51313	7.88847	6.56954	6.42708	6.59638	8.03204	9.53228	4.58424	10.2155	3.64518	5.28796	7.82932
ENSMUSG00000050493	ENSMUSG00000050493	Fam167b	4:129576814-129578549	brown	M1	6.89777	11.4522	5.64037	10.123	12.8896	9.15118	5.55865	5.94659	7.01062	10.2125	9.37234	9.72142	7.57572	9.04198	10.1698	9.55552	7.7862	6.61895	7.19525	5.9374	6.22676	6.06029	7.30959	6.85357	6.36747	7.1561	5.82897	6.87246	8.71207
ENSMUSG00000026987	ENSMUSG00000026987	Baz2b	2:59899362-60209839	brown	M1	9.46808	7.53221	8.96001	7.61136	10.4369	8.10478	7.14435	6.73585	7.05524	9.40855	7.29907	9.14802	6.72247	8.91198	7.98103	7.17903	7.11962	8.18981	8.93714	5.587	7.95143	6.66032	7.06053	9.66134	8.57278	7.94597	6.31481	7.93444	9.76928
ENSMUSG00000030067	ENSMUSG00000030067	Foxp1	6:98925337-99666797	brown	M1	8.4468	8.93469	5.52703	13.5276	15.6734	9.37332	4.85518	3.73622	9.67368	4.06484	3.18202	9.60445	8.23908	6.36505	5.87746	12.1498	4.55676	6.65285	8.24841	4.0299	7.78531	8.0522	9.60604	7.77814	7.37827	10.4407	9.13231	8.73088	10.6198
ENSMUSG00000093467	ENSMUSG00000093467	Gm20659	11:101971142-101992264	brown	M1	7.59008	8.64412	8.60095	8.26929	8.12385	4.81751	5.85898	12.6752	8.5491	12.2822	7.23108	7.80255	8.63864	7.49182	5.48749	6.25595	8.56058	8.57239	9.3108	12.6574	7.73812	6.29551	6.03562	8.97759	6.32651	5.93647	9.57039	6.15649	9.01733
ENSMUSG00000051469	ENSMUSG00000051469	Zfp191	18:24009701-24020810	brown	M1	8.49702	9.2236	7.43472	9.04949	11.178	9.1444	6.63503	7.67956	7.83956	8.80427	7.69104	9.18644	8.70025	7.06417	10.5015	6.40986	6.79221	6.83093	8.19598	3.24838	8.70311	7.33588	8.93797	9.59021	7.84185	5.49102	6.32185	8.27144	10.961
ENSMUSG00000028309	ENSMUSG00000028309	Rnf20	4:49632005-49656887	brown	M1	8.14698	7.94297	9.56677	7.32935	11.2485	7.21634	9.29404	8.40595	6.18052	6.15835	7.66892	9.02129	7.57643	8.2686	8.76408	9.43575	9.38313	7.32955	7.87182	4.44492	7.75553	9.83332	8.78261	9.63032	6.75407	6.18811	6.8915	8.04354	8.59313
ENSMUSG00000026843	ENSMUSG00000026843	Fubp3	2:31572650-31617526	brown	M1	6.6816	8.85996	8.60996	9.88808	6.55176	7.7152	8.81132	6.13905	5.78099	6.55342	5.50135	10.3609	7.49101	7.17787	11.8528	8.09802	8.73119	7.39222	8.59688	4.24263	9.72514	12.5815	10.2714	7.53322	8.45978	6.91441	7.59866	8.80543	7.45884
ENSMUSG00000036591	ENSMUSG00000036591	Arhgap21	2:20847918-20968881	brown	M1	9.26702	6.9431	10.2544	8.30234	16.3444	6.54501	7.34938	5.53677	6.74591	5.81967	6.23975	9.22392	7.44762	7.02278	6.79856	8.70387	10.5319	9.41465	7.86421	5.04876	7.28274	9.1807	9.73731	9.65022	7.0777	7.50937	7.54567	8.56834	7.33963
ENSMUSG00000027852	ENSMUSG00000027852	Nras	3:103058284-103067914	brown	M1	8.87808	9.9114	8.03964	6.99528	14.4132	9.89522	7.0564	6.16441	6.48718	7.70496	7.81259	7.63792	7.34948	7.92538	9.00566	6.66354	7.92163	8.18389	6.02491	5.75162	6.82533	9.60469	7.90802	8.1092	13.581	8.28602	7.43217	7.28097	7.53232
ENSMUSG00000023932	ENSMUSG00000023932	Cdc5l	17:45391891-45433707	brown	M1	8.83325	8.22907	6.99611	8.38536	11.1585	7.15509	8.04068	7.1514	6.78566	7.38696	9.27037	7.90606	8.17905	8.27122	8.49364	7.55788	8.91832	7.65202	8.47179	6.85788	8.36188	8.59768	7.7123	8.52784	9.15067	6.98053	8.70633	8.3749	8.79435
ENSMUSG00000092837	ENSMUSG00000092837	Rpph1	14:50807448-50807767	brown	M1	1.584	3.11801	2.84404	2.02101	7.11513	1.31	10.5975	7.06116	13.5857	11.0129	0	7.83699	11.3167	14.8137	14.5652	8.81865	6.84121	8.15884	7.52837	11.4138	11.9737	2.81767	10.0098	15.9663	15.7165	12.4739	3.80364	0.565194	12.6683
ENSMUSG00000036890	ENSMUSG00000036890	Gtdc1	2:44564411-44927657	brown	M1	4.58347	8.11368	12.5763	8.59833	11.7272	9.30519	10.2302	8.37674	7.5657	5.63528	12.4005	9.12554	9.36402	10.2877	7.04126	7.40705	8.99542	9.20304	6.02896	6.02117	8.86382	6.94176	6.86406	6.25387	7.57684	6.78632	7.96901	7.19737	6.71405
ENSMUSG00000036737	ENSMUSG00000036737	Oxsr1	9:119169454-119393797	brown	M1	8.72835	8.29335	8.3148	8.43702	10.3529	7.65168	8.02018	7.00366	7.23074	7.3215	9.16687	8.91523	8.50543	8.15005	8.88669	7.33702	8.51476	7.72524	9.46565	7.04486	7.38821	8.97608	7.51454	9.45614	7.79397	7.37458	7.02596	8.34743	9.57858
ENSMUSG00000028878	ENSMUSG00000028878	Fam76a	4:132899212-132922558	brown	M1	13.7787	8.10477	9.94279	8.55225	8.65869	7.60266	7.53142	8.8916	7.16157	9.11438	6.68741	8.3309	10.0346	7.95368	8.03378	7.0229	7.30708	7.95837	8.84714	5.65262	7.79503	7.44528	7.94345	8.58687	9.50298	8.67909	5.63745	7.98253	8.7226
ENSMUSG00000040451	ENSMUSG00000040451	Sgms1	19:32122726-32391184	brown	M1	12.2336	7.94477	14.3695	12.9597	7.63253	9.45901	9.55728	6.06827	8.72007	6.99788	7.12018	10.5752	4.60823	8.57582	8.59333	5.85711	8.46262	8.84222	9.00647	3.16711	6.48722	5.76099	6.29245	8.38458	6.36308	5.61898	8.79234	10.7004	11.3125
ENSMUSG00000063410	ENSMUSG00000063410	Stk24	14:121286342-121379334	brown	M1	8.03672	7.61133	8.02814	10.214	8.58966	8.86169	9.03818	8.00707	9.45142	7.67015	7.12335	8.95585	8.78473	7.79684	9.43174	6.62534	7.37666	8.18783	7.85936	7.65015	9.19617	8.72967	8.49197	6.85605	7.97971	7.9164	8.12132	8.03169	10.0755
ENSMUSG00000048170	ENSMUSG00000048170	Mcmbp	7:128696440-128740495	brown	M1	8.24466	8.61935	8.10555	7.69638	11.8206	9.29047	7.67405	6.57757	8.12977	8.74045	7.88307	9.5625	8.79037	8.88307	8.72103	7.42303	8.89482	9.14365	8.40618	5.12938	7.92596	9.72651	8.53584	7.91541	8.37617	8.02588	7.61708	7.07167	7.94108
ENSMUSG00000073910	ENSMUSG00000073910	Mob3b	4:34949073-35157484	brown	M1	9.44399	7.67772	7.62878	11.0275	10.7098	8.56231	7.79985	6.49888	8.87329	6.03755	12.1898	10.7274	8.79984	7.13423	9.18419	8.45357	8.39203	9.3268	6.23154	5.03794	10.3001	7.77679	7.79684	5.74151	6.2896	9.58851	10.1119	6.66404	7.11573
ENSMUSG00000038914	ENSMUSG00000038914	Dido1	2:180657963-180709999	brown	M1	8.71996	8.54092	7.55768	6.67905	8.1602	10.0219	9.44847	6.26927	5.78407	7.36498	8.82876	10.6347	7.30459	8.2482	6.96487	8.12371	9.1455	8.48003	9.67047	6.50929	8.48308	12.3443	9.59229	10.0973	9.32234	6.20024	7.56615	8.25772	7.36045
ENSMUSG00000056763	ENSMUSG00000056763	Cspp1	1:10024600-10136768	brown	M1	7.42457	9.52305	6.5393	8.37301	7.39515	8.91574	8.13988	4.70573	5.16614	7.68863	4.87294	9.80109	9.95314	7.14538	8.13117	7.22759	8.38989	7.8565	10.7426	9.42689	8.65065	11.195	9.11109	10.4456	10.5798	9.87948	5.00408	9.30776	10.2128
ENSMUSG00000014767	ENSMUSG00000014767	Tbp	17:15499887-15528379	brown	M1	9.66318	8.01232	9.72634	8.0964	11.7827	9.00825	7.51996	6.57386	5.56506	6.94017	6.33962	7.70763	9.58478	8.51544	10.0099	11.2805	8.94638	7.56134	8.83618	6.32018	8.20733	9.12607	7.12741	8.80402	7.34454	6.90504	7.83646	8.82908	9.70201
ENSMUSG00000041360	ENSMUSG00000041360	D19Bwg1357e	19:27388701-27429820	brown	M1	9.21059	8.8175	9.04413	6.64463	11.3618	8.87543	7.76837	8.00359	8.00824	8.1343	8.83577	8.92548	8.40905	8.98933	8.21693	8.18605	8.74496	7.27276	9.01583	7.18	7.40269	9.09671	8.41473	9.43401	9.23138	6.37146	8.17796	7.82346	6.31101
ENSMUSG00000059149	ENSMUSG00000059149	Mfsd4	1:131962953-132068062	brown	M1	10.3915	9.73741	8.23968	7.34163	8.99299	9.19756	10.2623	6.5987	6.11955	5.7631	9.23809	9.17855	5.51563	7.66532	10.679	7.68212	8.20639	8.53188	9.48385	4.1083	9.18442	7.97556	11.2056	10.1388	6.38687	6.55012	8.42934	9.62523	11.5003
ENSMUSG00000008763	ENSMUSG00000008763	Man1a2	3:100562207-100685503	brown	M1	14.1114	8.05879	11.0665	11.9075	17.3892	11.2578	6.7477	5.82461	8.7441	8.00418	7.81286	12.6143	17.3711	8.14121	6.46329	5.61168	6.91743	7.54534	4.55787	3.35439	5.36292	5.48332	5.69033	6.40703	9.34713	7.47646	8.08561	6.30809	6.98191
ENSMUSG00000001065	ENSMUSG00000001065	Zfp276	8:119910359-124345724	brown	M1	9.7915	8.55277	6.66891	6.77786	7.37895	11.315	6.66698	5.36077	7.10234	8.77134	6.00277	11.9585	8.91234	8.30121	10.5633	6.32426	8.5134	6.40901	9.80319	8.65657	6.96659	8.94915	9.3274	11.9489	9.52284	10.5038	7.08416	7.85712	8.82063
ENSMUSG00000036885	ENSMUSG00000036885	Arhgef26	3:62337523-62462221	brown	M1	10.76	10.6773	9.86826	5.17618	20.4284	9.93735	5.64694	7.76886	5.17418	5.49568	5.90594	16.0653	12.552	6.18537	12.4818	8.2059	5.25238	8.78851	12.8868	3.89341	4.9961	10.5918	6.62966	8.98512	5.64482	5.03413	4.84932	7.66708	7.90056
ENSMUSG00000042772	ENSMUSG00000042772	Smg7	1:152836994-152902646	brown	M1	7.92125	10.6086	9.8306	7.46927	12.5496	9.10518	8.52192	5.63393	6.97367	8.4698	8.89647	8.41035	8.07347	8.41773	9.16947	8.76555	8.61576	8.62114	10.0534	5.39634	7.04552	9.28697	8.97753	10.3807	8.36766	7.46066	6.88794	7.71915	9.83599
ENSMUSG00000014668	ENSMUSG00000014668	Chfr	5:110135841-110176504	brown	M1	10.1969	8.72788	8.37295	7.6872	7.81589	8.98703	8.77254	6.99353	7.55355	9.32685	6.36939	9.28618	10.4561	8.19317	10.2144	9.65619	8.63916	8.70004	7.60859	7.10431	7.86276	10.6751	8.46156	8.73004	9.99193	8.42809	8.00273	8.27762	6.5559
ENSMUSG00000032228	ENSMUSG00000032228	Tcf12	9:71842687-72111871	brown	M1	11.9266	10.6931	9.65522	10.8345	12.7823	12.2372	9.04871	7.74947	7.54952	9.20654	5.94996	9.53262	8.67469	9.47194	8.62335	8.36231	8.07679	7.15295	7.16762	4.88537	6.92633	8.61947	7.90425	7.04656	6.62465	8.67953	7.54219	8.39386	7.55024
ENSMUSG00000025612	ENSMUSG00000025612	Bach1	16:87698944-87733346	brown	M1	8.25251	8.84003	9.771	7.89247	24.1996	8.19459	8.20293	8.67543	5.71016	5.64193	7.84079	10.4506	6.28715	7.32901	7.9609	7.32318	8.07566	8.10861	8.39014	2.94127	7.50628	9.25222	9.53258	10.0749	6.44288	11.1903	5.61022	10.6786	8.58138
ENSMUSG00000048756	ENSMUSG00000048756	Foxo3	10:42181840-42276755	brown	M1	8.37197	6.90716	7.89158	9.93925	15.3092	8.65065	9.576	8.25544	6.18362	5.91825	10.3019	10.2835	8.02018	10.0182	8.44599	7.02495	9.09305	7.3774	9.50784	5.92782	6.81658	8.27938	7.92353	9.85782	8.0433	11.2827	7.28244	8.79589	7.76572
ENSMUSG00000066043	ENSMUSG00000066043	Phactr4	4:132355922-132422489	brown	M1	7.87303	8.55526	9.53527	10.3846	11.2277	8.03147	9.12781	6.50792	8.02146	8.12948	8.48921	9.41664	8.55031	7.30811	9.19708	8.95189	8.51027	8.63468	9.53624	5.18506	6.75259	9.38479	9.35818	9.24661	8.19579	10.2731	7.10187	8.10534	9.55842
ENSMUSG00000026439	ENSMUSG00000026439	Rbbp5	1:132477364-132505659	brown	M1	10.4989	8.8516	10.6683	8.79769	9.80781	8.96178	7.25194	8.92414	8.24818	6.82127	8.01866	9.66885	9.30245	8.43707	8.64688	7.47049	8.5264	8.50039	8.33363	6.6062	7.79009	10.8726	8.89714	8.69308	9.24162	7.78296	7.22647	8.8954	7.7594
ENSMUSG00000033624	ENSMUSG00000033624	Pdpr	8:111094629-111145480	brown	M1	11.6347	9.3034	12.035	11.9493	12.0311	11.9268	10.2547	5.07747	8.02068	6.10523	6.80189	11.7722	10.5099	9.69098	8.10383	7.42464	9.15913	7.5303	7.6833	3.13362	6.84724	8.63816	6.6109	8.80508	7.07195	6.78017	4.91155	10.9402	9.0979
ENSMUSG00000068663	ENSMUSG00000068663	Clec16a	16:10545338-10744878	brown	M1	7.82641	7.5678	10.6652	14.2787	10.1825	7.56104	6.84678	5.5898	8.54131	6.99075	8.91996	11.1075	8.72465	7.85118	7.7584	11.2047	9.88857	9.01627	6.99466	5.72371	8.04441	8.44095	6.96859	10.1025	9.41589	7.45997	8.08314	9.08281	9.46757
ENSMUSG00000026788	ENSMUSG00000026788	Zbtb43	2:33450286-33468559	brown	M1	10.2799	9.68927	9.2297	7.56872	10.7066	11.4407	7.1282	7.74307	7.29456	7.24924	8.31433	10.6255	8.05613	10.0828	9.20082	10.058	9.14352	10.0582	9.0833	5.74592	7.40282	9.65556	8.21493	9.23043	8.00619	6.96469	7.28294	8.85502	8.01469
ENSMUSG00000019996	ENSMUSG00000019996	Map7	10:20148470-20281589	brown	M1	9.26834	10.2501	8.67225	8.42637	10.3176	9.88546	8.8118	6.7415	8.96919	8.10762	7.9398	9.27854	8.23092	7.12393	8.67457	6.53627	8.92414	9.06223	8.95495	6.51773	10.0435	8.50086	8.38854	8.57737	10.2958	8.11925	11.6343	7.43712	8.93551
ENSMUSG00000025326	ENSMUSG00000025326	Ube3a	7:59228749-59324149	brown	M1	9.29201	6.57297	12.7712	9.66398	14.2141	9.59648	10.1727	7.9464	6.65432	4.93989	7.58838	12.1891	6.67251	6.70636	10.6468	7.71275	8.45816	7.34154	10.1454	1.6992	7.98682	8.12549	9.37292	9.54139	8.11732	6.84522	7.75227	11.9124	13.8064
ENSMUSG00000066406	ENSMUSG00000066406	Akap13	7:75455533-75754609	brown	M1	10.292	10.0269	14.9984	8.40197	18.0578	8.97003	9.48238	6.03081	6.53289	5.46944	7.10268	11.5397	7.65447	8.42938	8.99197	9.1192	10.1699	8.12866	9.30672	4.03438	6.3409	7.83206	8.80692	9.09487	6.02523	7.73055	6.79223	9.92572	9.94686
ENSMUSG00000025060	ENSMUSG00000025060	Slk	19:47579677-47645246	brown	M1	8.7862	9.77107	9.40549	7.51173	9.30652	9.64063	11.0429	6.60945	6.15912	6.19112	8.82901	8.73974	7.76981	8.56603	12.3991	8.58687	9.25831	8.1913	10.257	3.93155	9.41008	9.58647	9.29407	10.1916	7.45766	6.78461	8.02239	11.269	12.3075
ENSMUSG00000006715	ENSMUSG00000006715	Gmnn	13:24751844-24761923	brown	M1	9.96414	6.67399	12.643	10.6961	5.71681	8.59362	8.28901	12.7332	8.45718	11.6746	9.9508	7.12151	8.88684	10.9592	7.82069	7.6936	6.76755	8.01774	9.26119	9.68577	9.06187	7.18246	8.08929	9.6293	9.68684	5.89505	8.57141	7.50431	8.34237
ENSMUSG00000024594	ENSMUSG00000024594	Prrc1	18:57354732-57731065	brown	M1	10.3167	10.2569	9.11595	9.23463	10.5401	9.09053	9.37464	8.90203	9.16464	7.31861	9.69058	8.22422	8.98754	8.92879	7.4324	8.12979	10.2862	8.99723	9.15807	6.90339	9.04389	8.6316	6.52381	8.93433	8.90575	8.39398	9.75948	8.55488	7.02537
ENSMUSG00000048271	ENSMUSG00000048271	Rbm33	5:28317120-28419239	brown	M1	7.21385	9.89236	6.08933	7.88536	12.6414	10.0564	10.005	6.34963	5.98648	6.4997	6.5946	10.4185	8.36641	7.16278	11.1686	7.18247	9.6936	8.06236	8.68176	4.87288	8.4652	12.5945	12.4097	10.0863	7.63349	7.94393	10.2254	10.4668	12.0144
ENSMUSG00000020893	ENSMUSG00000020893	Per1	11:69095216-69109960	brown	M1	4.13833	3.58794	3.14829	8.21766	15.3835	13.8502	3.10883	7.29279	1.68269	2.29541	5.12508	16.9433	11.6653	14.108	16.0115	4.95696	7.93765	3.6541	12.2947	3.7874	3.42171	6.45607	12.2426	16.9199	5.843	34.5823	2.15651	3.53944	13.4941
ENSMUSG00000033713	ENSMUSG00000033713	Foxn3	12:99194979-99450111	brown	M1	10.2673	9.12305	9.15697	8.49938	13.4606	20.48	12.5651	2.9325	5.15207	12.3553	5.26334	8.6905	6.09172	16.646	10.0668	12.3264	9.67973	6.73137	7.8705	1.27563	7.5144	5.03277	7.324	6.74408	5.66487	5.36958	9.58819	10.6646	11.3155
ENSMUSG00000033060	ENSMUSG00000033060	Lmo7	14:101729956-101934710	brown	M1	10.167	7.60169	12.0895	9.39362	12.9183	9.79955	10.2824	6.75516	6.76719	7.23884	8.55219	9.61853	12.6822	8.66048	9.88159	8.98679	8.7234	7.00067	9.95789	4.4547	7.88408	7.85888	8.01414	10.8645	8.11383	10.2631	8.42665	7.98999	8.35509
ENSMUSG00000100755	ENSMUSG00000100755	Rps23-ps1	3:37714189-37724490	brown	M1	6.72722	6.42797	10.6446	7.63524	8.48989	8.10939	9.26267	12.3491	5.78046	13.5588	8.78047	9.1718	12.7256	9.78126	10.0213	8.43366	7.08081	9.29977	10.6119	11.9829	10.9856	6.95512	6.1593	9.18649	7.07315	12.6821	7.83396	5.42042	6.55977
ENSMUSG00000038764	ENSMUSG00000038764	Ptpn3	4:57190840-57307305	brown	M1	8.27952	7.72515	8.3396	11.3981	13.2465	9.21368	7.88031	5.40182	6.84471	6.78034	7.34774	9.72702	9.94815	10.4769	9.57523	9.21916	8.34577	8.90865	10.2191	4.98245	10.2339	11.6758	8.92425	7.27259	9.02879	7.84267	11.571	9.92979	9.7716
ENSMUSG00000034674	ENSMUSG00000034674	Tdg	10:82629827-82690650	brown	M1	7.61046	9.82644	8.974	8.41413	11.6784	8.54415	8.66224	6.4694	9.24782	7.86194	8.95355	8.75904	9.02536	6.9547	10.0491	7.51467	9.09236	8.5786	9.66902	8.38999	8.70268	11.0285	9.39417	9.5615	9.46935	9.6692	8.8542	8.1268	11.2552
ENSMUSG00000074218	ENSMUSG00000074218	Cox7a1	7:30184170-30186028	brown	M1	4.81694	6.54006	6.72143	8.4929	8.79673	7.31566	6.21014	12.1957	7.71957	15.8412	13.6215	8.846	5.40324	5.37302	8.42112	7.52152	16.9402	10.1778	6.5551	17.1771	13.9233	6.31166	5.85689	7.07029	9.62506	7.58032	13.8025	5.35275	6.38113
ENSMUSG00000039262	ENSMUSG00000039262	Prrc2b	2:32151081-32236382	brown	M1	8.24051	8.73408	9.93654	13.3834	12.5681	9.16853	9.55338	5.96244	8.24411	8.05948	10.3928	9.43816	7.82855	7.56627	7.87786	9.98939	9.62257	9.7705	7.94532	6.15983	8.04868	8.76475	9.12326	7.99759	9.44276	10.4373	8.04101	8.46604	10.016
ENSMUSG00000035078	ENSMUSG00000035078	Mtmr9	14:63523615-63543953	brown	M1	10.6973	10.6868	10.7126	12.6656	9.9466	10.4934	10.5845	5.77976	10.8697	6.97881	8.27276	10.7657	10.2731	9.29808	8.30567	7.56365	9.5746	7.88729	8.92608	4.94117	8.15842	9.93193	7.54304	7.86126	8.29013	7.99733	7.28742	9.06293	10.1212
ENSMUSG00000002329	ENSMUSG00000002329	Mdp1	14:55657878-55660508	brown	M1	7.49357	7.15241	10.1471	10.6925	6.88639	7.47779	8.656	10.5262	9.60877	10.4046	10.6858	8.594	8.25538	8.57144	7.664	9.03518	9.05741	9.07342	9.11115	11.7366	9.92138	9.79016	8.48676	8.75911	11.5417	7.8436	9.7037	8.04642	8.45638
ENSMUSG00000030465	ENSMUSG00000030465	Psd3	8:67689081-68062286	brown	M1	9.61132	7.95825	8.89843	8.97416	11.2349	13.0958	11.305	6.2161	5.09074	4.61352	9.0521	11.4457	9.64965	8.54715	12.5691	9.99263	12.4804	5.78424	9.11919	3.43728	10.1203	8.02975	10.0698	10.936	6.66306	5.94629	7.49306	12.0958	13.2542
ENSMUSG00000048371	ENSMUSG00000048371	Pdp2	8:104591467-104596836	brown	M1	12.2705	9.84519	11.8368	11.6018	8.68686	8.57487	10.7219	6.99613	8.18536	7.1476	12.0695	9.9759	6.21505	8.75082	8.36488	11.5356	8.87277	8.80781	10.4187	5.31186	7.19306	8.64297	9.49106	11.4303	8.31022	9.546	6.70596	11.5849	8.46183
ENSMUSG00000032238	ENSMUSG00000032238	Rora	9:68653785-69388246	brown	M1	12.2058	10.3047	11.7895	8.90767	15.3271	10.9855	10.9029	7.54413	6.488	5.72701	10.282	12.7996	9.4496	9.39269	11.7768	7.76754	10.0889	7.28491	8.33082	3.11576	8.82348	7.58405	9.12711	10.3568	5.63691	8.14513	7.69739	9.16382	12.273
ENSMUSG00000034951	ENSMUSG00000034951	Cog7	7:121922838-121981711	brown	M1	9.7243	10.0364	9.75094	9.61157	10.1068	10.9795	8.80855	8.69008	10.0066	8.69425	10.17	9.31388	9.50039	8.47447	8.90301	8.44248	8.93678	10.1435	9.6662	7.00921	9.31303	10.3378	9.25494	8.88303	9.40591	10.628	8.63993	7.62558	9.92727
ENSMUSG00000037029	ENSMUSG00000037029	Zfp146	7:30161273-30169727	brown	M1	10.8697	10.5154	9.97567	9.0058	18.7082	10.047	7.52416	7.08248	7.71633	8.96392	6.5083	10.4629	9.73302	9.73777	9.29905	8.4413	9.68091	10.6909	9.0164	6.07122	8.13497	9.69028	10.0098	9.77381	10.0606	7.46822	9.88179	9.48048	7.89773
ENSMUSG00000055204	ENSMUSG00000055204	Ankrd17	5:90227165-90366577	brown	M1	9.70133	9.25606	8.87912	8.62126	12.6678	10.1889	10.9083	9.18847	6.90605	7.3606	8.66572	9.99563	9.0187	9.77012	10.8547	9.73469	10.1221	8.16035	9.59074	6.10898	9.4468	10.2927	9.76871	12.045	8.40633	8.66689	7.13152	12.1471	10.2236
ENSMUSG00000021500	ENSMUSG00000021500	Ddx46	13:55635026-55681256	brown	M1	10.3719	8.61489	10.5384	8.7223	9.11116	11.6583	11.7948	7.54512	8.00313	8.7769	9.86222	9.04197	8.38174	8.31353	11.4326	11.6163	8.93784	8.26109	9.37565	5.49342	8.71579	10.8658	10.6055	11.7644	9.2217	8.00676	8.54629	11.0753	12.1127
ENSMUSG00000039480	ENSMUSG00000039480	Nt5dc1	10:34288287-34418552	brown	M1	10.6726	11.2747	12.2993	12.0736	10.5373	10.1623	9.96354	8.83014	10.8705	8.7761	6.91529	10.6527	11.3179	10.1325	8.92135	7.37174	9.17394	7.94351	9.42009	5.87937	8.91917	10.479	8.95444	8.65681	7.68787	9.31524	10.3686	9.58919	9.70055
ENSMUSG00000041915	ENSMUSG00000041915	Ammecr1l	18:31759823-31789045	brown	M1	10.744	10.894	10.2377	10.5488	11.4956	9.01912	9.02871	8.84206	8.89503	8.41433	9.54377	10.2822	10.0446	9.27181	9.18429	9.52771	10.4696	8.71613	9.53498	7.05081	7.77368	9.50047	9.69754	10.3421	9.19633	11.6314	9.11715	9.73918	8.4723
ENSMUSG00000030551	ENSMUSG00000030551	Nr2f2	7:70351945-70411146	brown	M1	11.5787	10.7937	9.29152	11.9615	8.66057	11.4597	8.47051	10.6787	10.1132	11.3897	8.40206	7.5937	8.22775	8.5372	8.37125	8.95214	8.51436	11.2739	10.3982	4.86278	8.01491	10.3472	11.3435	13.2445	9.83288	9.98098	7.86812	11.1212	8.37761
ENSMUSG00000036087	ENSMUSG00000036087	Slain2	5:72912586-72978829	brown	M1	8.99549	8.77319	11.3246	12.4359	11.4184	8.52838	8.75801	8.70419	11.4002	7.36256	7.88023	11.8146	7.67584	9.20272	11.8422	9.39569	12.7092	10.4678	9.10995	5.94386	9.50228	8.26453	7.90149	10.0046	8.78729	10.2172	12.0513	10.1483	9.9458
ENSMUSG00000004591	ENSMUSG00000004591	Pkn2	3:142790901-142898582	brown	M1	12.6745	10.7624	12.6325	9.73422	11.4994	10.5363	9.2552	7.88367	8.82439	9.08879	7.03132	11.7772	10.2008	10.0722	11.6239	7.98548	11.2902	8.66292	8.91362	3.69993	8.98853	10.6837	8.81509	9.66729	8.80714	10.0428	9.7209	10.258	11.0619
ENSMUSG00000014355	ENSMUSG00000014355	Anapc1	2:128610103-128687391	brown	M1	12.4343	12.3739	7.25242	7.4478	12.4991	11.8384	12.4849	8.09225	7.78854	7.86247	9.95208	10.5836	5.83927	9.39955	12.0396	10.3031	9.69011	7.84862	11.1	8.44697	8.63853	12.1638	9.02714	11.5668	9.00189	9.36878	8.78849	11.0661	7.61214
ENSMUSG00000036478	ENSMUSG00000036478	Btg1	10:96617000-96622813	brown	M1	7.38377	11.8983	7.03442	9.66091	6.69562	10.9309	8.69801	10.9876	8.08845	8.91273	12.5408	9.53961	10.2859	8.26889	9.43353	11.4269	11.1047	7.53737	8.06414	12.6834	13.6649	7.53793	12.3317	8.04105	7.98681	17.9036	11.9648	7.29842	8.11975
ENSMUSG00000019794	ENSMUSG00000019794	Katna1	10:7725999-7763150	brown	M1	11.8863	9.70319	9.76507	9.8245	11.6145	9.19558	10.3192	9.99097	10.3701	10.0315	10.1968	10.2543	9.18742	9.32354	10.4196	10.3015	10.6743	8.92841	10.2998	8.61889	9.09244	10.5799	10.0733	9.85911	10.84	8.8121	8.46477	9.59972	10.4113
ENSMUSG00000106889	ENSMUSG00000106889	RP24-549J13.2	6:37530172-37568815	brown	M1	18.2174	12.5526	9.20819	4.07001	11.8444	18.3315	7.61498	7.49895	5.97718	2.53604	8.78675	15.0087	4.26611	8.84665	5.14552	18.4655	20.3095	5.34018	10.7938	3.49159	4.96028	12.0526	12.7578	15.1438	17.7713	8.43041	3.20649	12.2371	3.83906
ENSMUSG00000042133	ENSMUSG00000042133	Ppig	2:69722544-69754012	brown	M1	10.7054	9.61691	11.3298	6.63672	12.6582	9.36435	8.44967	9.2226	8.2971	9.30651	13.6562	11.8412	13.7266	12.2022	13.4607	7.8173	10.1911	7.62397	7.93658	3.14023	6.01457	10.1232	12.9703	10.8738	12.1442	11.2553	9.96847	7.39242	11.0103
ENSMUSG00000054920	ENSMUSG00000054920	Klhl5	5:65131230-65168140	brown	M1	10.9926	9.01897	12.6637	10.543	10.0408	11.3124	10.2923	9.91782	10.9314	9.58883	10.793	9.64609	9.17821	10.5772	9.73036	9.19561	8.99452	10.7378	9.47931	7.57932	9.72304	8.97178	9.78552	9.33883	9.80453	9.90557	9.04917	11.0709	10.3014
ENSMUSG00000028284	ENSMUSG00000028284	Map3k7	4:31964096-32023467	brown	M1	11.9897	12.4021	9.51594	11.1123	9.2012	11.0578	10.3902	7.98241	8.54671	9.08158	10.6008	9.79484	8.67515	9.97365	10.1349	9.83679	11.3195	8.91269	9.85066	8.20646	9.08611	10.5094	10.3382	11.0136	8.51105	10.9895	8.02566	10.9657	11.1933
ENSMUSG00000016495	ENSMUSG00000016495	Plgrkt	19:29348598-29367390	brown	M1	7.95619	8.07624	8.16665	4.02648	3.25618	9.4761	11.8451	7.95409	7.17301	11.0043	8.92508	7.97789	10.4012	12.0103	11.8395	12.7967	10.4902	9.69107	9.34266	12.4764	11.6265	10.8812	13.7068	10.599	15.418	15.5512	10.2791	10.2335	6.34364
ENSMUSG00000009073	ENSMUSG00000009073	Nf2	11:4765844-4849536	brown	M1	10.2397	9.76952	11.587	10.7287	11.4436	9.56099	9.88067	7.63641	10.5379	10.5602	10.0073	10.786	10.1105	10.727	10.0866	9.54263	10.8121	9.05313	10.1238	9.33664	8.06806	9.05632	9.26358	11.83	9.5032	10.2503	8.778	9.91668	10.4595
ENSMUSG00000028630	ENSMUSG00000028630	Dyrk2	10:118859348-118868903	brown	M1	12.6085	13.2884	11.5133	12.4228	12.2759	11.936	9.26544	7.64533	12.3773	8.29721	7.88779	11.5119	10.221	8.52448	11.9237	8.85651	8.01271	11.1076	8.20191	5.1149	7.99511	8.50777	10.1528	8.80888	8.68486	10.5897	8.97603	11.5953	12.4464
ENSMUSG00000038095	ENSMUSG00000038095	Sbno1	5:124368701-124426879	brown	M1	10.3944	10.5251	11.7411	10.0113	15.5133	12.0196	11.2963	7.39424	8.1806	6.20207	8.98364	12.8824	10.2264	9.80195	10.7808	9.7514	11.7235	8.91513	10.2319	4.34847	9.54714	10.9768	9.10053	11.7481	8.03196	8.52363	9.01033	13.0398	9.89404
ENSMUSG00000039395	ENSMUSG00000039395	Mreg	1:72159441-72212307	brown	M1	0.542651	1.12205	5.45903	3.49141	11.7226	14.9359	13.2376	13.5731	16.3063	14.2609	1.79082	1.44169	18.5663	15.0655	9.98668	4.25808	4.36546	14.7846	12.9723	20.5488	18.0507	0.0428911	0.232773	10.2471	14.504	14.7821	9.49156	7.80176	19.3356
ENSMUSG00000025241	ENSMUSG00000025241	Fyco1	9:123635387-123851899	brown	M1	13.9947	11.7112	13.8206	11.7008	10.0273	13.5245	11.5266	7.11357	9.40533	8.72873	8.85126	11.7769	8.43626	10.3466	10.4885	11.1124	9.04608	9.45651	10.9698	7.05877	8.91813	11.1021	11.3214	9.99287	8.8393	8.77525	7.98605	12.3533	11.5097
ENSMUSG00000031605	ENSMUSG00000031605	Klhl2	8:64739862-64849818	brown	M1	10.7758	10.4158	9.96124	11.1228	15.1416	10.166	9.36993	9.61198	8.97955	9.64768	11.1621	11.1936	10.4822	8.60692	12.0305	10.8419	8.84382	9.6993	10.1592	6.15845	8.94337	10.3848	9.95755	10.9171	10.8413	10.2852	8.98031	12.8033	13.6699
ENSMUSG00000027243	ENSMUSG00000027243	Harbi1	2:91710851-91721545	brown	M1	13.2471	11.4559	12.0458	10.5069	15.207	9.78456	10.001	12.0558	10.4608	6.5407	8.85633	11.2996	10.2698	12.8439	10.4872	6.59351	12.0501	8.14312	9.48364	9.03927	10.5115	9.73918	8.58521	9.50166	13.5537	9.25601	8.43779	10.5808	10.9806
ENSMUSG00000017309	ENSMUSG00000017309	Cd300lg	11:102041508-102055620	brown	M1	12.7896	14.3145	12.9086	12.6742	9.72901	10.3559	9.05674	9.41286	12.5617	13.5026	8.05489	10.7623	8.24388	10.205	13.3175	11.037	10.283	10.322	8.04474	7.0756	8.42466	8.35733	9.51354	10.22	9.42811	9.92858	7.41482	11.2346	12.9405
ENSMUSG00000080316	ENSMUSG00000080316	Spaca6	17:17830718-17843009	brown	M1	4.15904	7.00463	4.42905	2.60616	1.54531	5.06886	1.84187	3.86448	11.1304	178.001	3.58459	2.69401	1.72477	2.52956	3.2677	1.8753	4.13015	5.04652	4.26065	5.2885	6.55746	4.87405	7.2427	6.99477	4.9766	5.42212	5.73856	1.75373	5.24744
ENSMUSG00000028514	ENSMUSG00000028514	Usp24	4:106316212-106441322	brown	M1	10.2893	10.5771	11.7721	11.659	12.2501	10.5802	11.4666	7.42774	9.73487	9.57275	10.2107	11.8703	9.35825	8.89038	11.4778	12.2032	10.9507	9.26433	10.0858	6.1908	10.9826	10.426	10.8561	11.3534	9.01321	8.83394	9.72203	12.3434	14.0854
ENSMUSG00000028771	ENSMUSG00000028771	Ptpn12	5:20986644-21055911	brown	M1	11.1931	11.8821	11.8515	10.608	13.9484	9.94232	8.24926	10.2239	8.9128	11.9382	9.68087	11.6043	11.3668	10.7904	11.1896	10.5008	13.9764	8.7303	9.79717	5.557	8.21906	12.0568	10.2287	11.8902	8.83292	9.82449	10.6526	10.0222	10.252
ENSMUSG00000022629	ENSMUSG00000022629	Kif21a	15:90933275-91049948	brown	M1	11.6592	13.2555	10.3921	9.88857	13.5977	12.5328	11.7861	10.1453	9.33461	8.38342	11.2275	12.8512	9.4838	9.22466	10.4581	10.6846	11.7132	10.0545	8.9482	4.23093	10.0887	10.3404	10.4484	10.6605	9.86388	9.61632	11.773	9.95498	11.6198
ENSMUSG00000021578	ENSMUSG00000021578	Ccdc127	13:74350308-74365783	brown	M1	11.2652	11.3501	9.96204	11.9257	18.7782	7.34754	9.55482	9.98457	9.14368	8.11654	10.1817	11.3507	11.5549	9.6821	9.28633	8.54552	12.4879	11.3508	10.3656	7.16811	10.9156	9.93783	8.05915	11.5414	10.3351	11.5349	13.8688	9.74501	9.70769
ENSMUSG00000097748	ENSMUSG00000097748	Gm26533	18:31759823-31789045	brown	M1	10.8373	12.7078	11.8362	9.76781	11.5185	12.138	11.0207	8.97043	8.58129	8.23562	10.6673	10.0244	11.593	10.0721	9.49351	9.92393	12.6604	7.94714	10.996	7.82403	8.62963	11.2141	12.2128	12.5306	9.71201	12.0884	8.86513	12.3835	10.8854
ENSMUSG00000025584	ENSMUSG00000025584	Pde8a	7:81213595-81334533	brown	M1	10.6363	10.8435	11.9407	12.695	10.6273	9.34035	10.3488	9.48523	10.3659	12.636	8.31249	10.7465	8.46088	9.58458	11.3864	10.6296	11.596	10.5146	11.2896	7.96534	11.7004	10.0621	11.5839	10.0338	9.5518	10.9561	10.6061	10.5829	11.9372
ENSMUSG00000044934	ENSMUSG00000044934	Zfp367	13:64133021-64153202	brown	M1	12.6034	9.92017	11.783	14.4693	7.85681	11.8938	11.7825	7.54926	11.102	9.42383	11.4712	12.4236	11.8399	10.6753	12.7364	9.55699	11.3144	11.2413	9.50306	3.16978	11.9251	12.9081	10.1009	9.48914	10.2298	9.65905	8.00911	10.5725	12.3039
ENSMUSG00000026096	ENSMUSG00000026096	Osgepl1	1:53297094-53352752	brown	M1	10.7254	12.1494	12.7331	9.42375	12.0701	14.142	9.8842	9.89355	13.2925	11.9182	10.1788	10.135	14.1365	11.7085	9.71063	9.79551	9.15709	6.30715	8.69727	7.72281	7.41108	10.9517	9.03841	10.8066	9.44798	12.2269	13.0383	10.6732	10.9595
ENSMUSG00000012483	ENSMUSG00000012483	Rpa3	6:8255935-8259173	brown	M1	11.3655	7.80053	7.03825	7.79279	6.72743	6.33498	11.0034	16.1799	12.6816	12.1014	8.99214	8.39406	7.9204	11.4322	11.8428	12.2035	12.9799	16.7684	12.4361	11.9921	14.2838	7.598	7.02198	7.30142	13.5932	7.10463	13.6743	9.70264	14.4218
ENSMUSG00000028468	ENSMUSG00000028468	Rgp1	4:43531518-43587487	brown	M1	15.0359	11.0252	11.9517	15.6526	9.28592	11.0519	10.04	7.16035	8.56481	9.6575	8.53003	13.5553	8.05635	9.59788	10.1673	9.91443	13.6444	10.6036	11.2407	9.13109	7.30614	9.86313	8.90273	18.1988	12.3215	10.191	7.74258	11.031	9.76208
[truncated: 9,927 more rows]

## Sheet: S4
tracking_id	mouse gene name	locus	human gene name	module Color	module	GS.TG	p.GS.TG	GS.CHOl	p.GS.CHOl	GS.HDL_C	p.GS.HDL_C	GS.LDL_C	p.GS.LDL_C	GS.GLU	p.GS.GLU	MM.darkorange	p.MM.darkorange
[truncated: 74 more rows]

[truncated: 4 more sheets: S5, S6, S7, S8]
